# Supplementary material for: Activation of the Pseudomonas aeruginosa glycerol regulon reduces antibiotic susceptibility and modulates virulence phenotypes
Source: Infect Immun. 2025 Sep 22;93(10):e00410-25. doi: 10.1128/iai.00410-25 (PMC12519775; doi:10.1128/iai.00410-25)
Supplement: Table S1 — FRD1 RNA-seq. [file iai.00410-25-s0002.xlsx]

## Sheet: Galaxy57-(Annotated FRT0 vs FGT
Table S1 FRD1 vs FRD1glpR RNA seq
GeneID	Base mean	log2(FC)	StdErr	Wald-Stats	P-value	P-adj	Chromosome	Start	End	Strand	Gene name	Product
PA0001	2952.94	-0.379039	0.210067	1.80437	0.0711737	0.399454	AE004091.2	482	2024	+	dnaA	chromosomal replication initiator protein DnaA
PA0002	6340.95	-0.159975	0.198931	0.804174	0.421297	0.726697	AE004091.2	2055	3156	+	dnaN	DNA polymerase III, beta chain
PA0003	2663.57	-0.50689	0.371568	1.36419	0.172507	0.518051	AE004091.2	3168	4275	+	recF	RecF protein
PA0004	9127.58	-0.0681526	0.203921	0.334211	0.738221	0.904031	AE004091.2	4274	6692	+	gyrB	DNA gyrase subunit B
PA0005	775.964	0.0835386	0.404666	-0.206438	0.836449	0.949385	AE004091.2	7020	7791	-	lptA	lysophosphatidic acid acyltransferase, LptA
PA0006	254.851	-0.843754	0.38305	2.20272	0.0276143	0.323701	AE004091.2	7805	8339	-	NA	conserved hypothetical protein
PA0007	632.684	-0.713584	0.394648	1.80815	0.0705827	0.399454	AE004091.2	8670	10374	+	NA	hypothetical protein
PA0008	347.962	0.387056	0.359069	-1.07794	0.281059	0.634262	AE004091.2	10436	12488	-	glyS	glycyl-tRNA synthetase beta chain
PA0009	726.731	-0.175892	0.27521	0.63912	0.522745	0.798691	AE004091.2	12490	13435	-	glyQ	glycyl-tRNA synthetase alpha chain
PA0010	55.4434	-0.261937	0.322164	0.813056	0.416186	NA	AE004091.2	13539	14088	+	tag	DNA-3-methyladenine glycosidase I
PA0011	1259.38	-0.585828	0.286107	2.04758	0.0406007	0.344752	AE004091.2	14234	15119	+	NA	probable 2-OH-lauroyltransferase
PA0012	508.301	-0.701591	0.416559	1.68425	0.0921331	0.420193	AE004091.2	15206	15470	+	NA	hypothetical protein
PA0013	210.621	-0.493817	0.300294	1.64444	0.100085	0.425918	AE004091.2	15619	16270	+	NA	conserved hypothetical protein
PA0014	57.8855	-0.776981	0.408863	1.90034	0.057388	NA	AE004091.2	16337	16607	-	NA	hypothetical protein
PA0015	14.9257	-0.365932	0.537194	0.681192	0.49575	NA	AE004091.2	16902	17217	-	NA	hypothetical protein
PA0016	210.106	0.262204	0.270005	-0.97111	0.331493	0.66381	AE004091.2	17368	18739	-	trkA	potassium uptake protein TrkA
PA0017	15.2081	0.501004	0.580193	-0.863514	0.387855	NA	AE004091.2	18769	20071	-	NA	conserved hypothetical protein
PA0018	15.4293	0.247171	0.566997	-0.43593	0.662888	NA	AE004091.2	20070	21012	-	fmt	methionyl-tRNA formyltransferase
PA0019	995.461	-0.397857	0.323545	1.22968	0.218816	0.574256	AE004091.2	21069	21573	-	def	polypeptide deformylase
PA0020	312.031	0.0134816	0.231706	-0.0581843	0.953602	0.992013	AE004091.2	21711	22734	+	NA	hypothetical protein
PA0021	1.17828	-0.461397	1.93585	0.238343	0.811615	NA	AE004091.2	22871	23957	+	NA	conserved hypothetical protein
PA0022	36.9125	0.453842	0.470909	-0.963758	0.335167	NA	AE004091.2	24000	24555	+	NA	conserved hypothetical protein
PA0023	128.045	0.35907	0.310709	-1.15565	0.247826	0.596932	AE004091.2	24570	25545	-	qor	quinone oxidoreductase
PA0024	150.549	0.765172	0.462655	-1.65387	0.0981534	0.425918	AE004091.2	25735	26650	+	hemF	coproporphyrinogen III oxidase, aerobic
PA0025	42.2228	-0.114233	0.51161	0.22328	0.823317	NA	AE004091.2	26710	27532	+	aroE	shikimate dehydrogenase
PA0026	499.358	-0.327597	0.28809	1.13713	0.255483	0.606337	AE004091.2	27645	28629	+	plcB	phospholipase C, PlcB
PA0027	79.012	0.0557489	0.427546	-0.130393	0.896256	NA	AE004091.2	28612	29896	+	NA	hypothetical protein
PA0028	20.5488	0.055854	0.457764	-0.122015	0.902887	NA	AE004091.2	29895	30495	+	NA	hypothetical protein
PA0029	31.8249	0.262794	0.410008	-0.640949	0.521556	NA	AE004091.2	30504	32055	-	NA	probable sulfate transporter
PA0030	12.5183	-0.873075	0.61711	1.41478	0.157133	NA	AE004091.2	32062	32983	-	NA	hypothetical protein
PA0031	71.5766	-0.142488	0.340174	0.418867	0.675313	NA	AE004091.2	33002	34511	-	betC	choline sulfatase
PA0032	44.5012	0.585615	0.356205	-1.64404	0.100168	NA	AE004091.2	34623	35535	+	NA	probable transcriptional regulator
PA0033	24.9844	-0.175525	0.573555	0.30603	0.759582	NA	AE004091.2	35907	36270	-	NA	hypothetical protein
PA0034	54.4929	0.0562194	0.47369	-0.118684	0.905526	NA	AE004091.2	36280	36901	-	NA	probable two-component response regulator
PA0035	60.4479	0.830801	0.4671	-1.77863	0.0752997	NA	AE004091.2	37089	37893	-	trpA	tryptophan synthase alpha chain
PA0036	137.011	0.671294	0.400389	-1.6766	0.0936201	0.422091	AE004091.2	37892	39098	-	trpB	tryptophan synthase beta chain
PA0037	10.6399	0.361307	0.634638	-0.569313	0.569144	NA	AE004091.2	39201	40086	+	trpI	transcriptional regulator TrpI
PA0038	5394.46	-1.02462	0.410308	2.49719	0.0125181	0.22968	AE004091.2	40189	40402	+	NA	hypothetical protein
PA0039	26282.5	-1.33662	0.505664	2.64329	0.00821048	0.188662	AE004091.2	40588	40813	+	NA	hypothetical protein
PA0040	172.315	-1.0386	0.446999	2.3235	0.0201521	0.285376	AE004091.2	41112	42798	+	NA	conserved hypothetical protein
PA0041	625.49	-0.484863	0.359268	1.34959	0.177149	0.519866	AE004091.2	42913	53518	+	NA	probable hemagglutinin
PA0042	193.336	-0.405219	0.279238	1.45116	0.146734	0.491095	AE004091.2	56545	56938	+	NA	hypothetical protein
PA0043	25.4139	-0.346755	0.428834	0.808599	0.418746	NA	AE004091.2	57214	58594	-	NA	hypothetical protein
PA0044	136.912	-0.125158	0.287206	0.435777	0.662999	0.870751	AE004091.2	58785	60156	+	exoT	exoenzyme T
PA0045	21.1098	0.24145	0.452359	-0.533757	0.59351	NA	AE004091.2	60655	61339	+	NA	hypothetical protein
PA0046	16.7961	-0.181611	0.531852	0.341469	0.732751	NA	AE004091.2	61372	61723	+	NA	hypothetical protein
PA0047	2.26101	0.0630595	1.34094	-0.0470264	0.962492	NA	AE004091.2	61878	62385	+	NA	hypothetical protein
PA0048	7.2534	-0.537495	0.688865	0.780262	0.435237	NA	AE004091.2	62405	62786	-	NA	probable transcriptional regulator
PA0049	4.08043	0.745855	1.15945	-0.643282	0.520041	NA	AE004091.2	63070	64729	-	NA	hypothetical protein
PA0050	197.899	-0.648452	0.291757	2.22257	0.0262445	0.314636	AE004091.2	65338	65476	+	NA	hypothetical protein
PA0051	311.89	-0.668925	0.342301	1.9542	0.0506778	0.370434	AE004091.2	66302	68132	+	phzH	potential phenazine-modifying enzyme
PA0052	103.883	0.227444	0.395668	-0.574836	0.565402	NA	AE004091.2	68190	68616	-	NA	hypothetical protein
PA0053	3.3062	0.99736	3.7989	-0.262539	0.792906	NA	AE004091.2	69271	69523	+	NA	hypothetical protein
PA0054	6.84019	-0.0174717	0.732247	0.0238604	0.980964	NA	AE004091.2	69545	70091	-	NA	conserved hypothetical protein
PA0055	118.882	-0.0161604	0.331708	0.0487188	0.961143	NA	AE004091.2	70132	70636	-	NA	hypothetical protein
PA0056	2.30659	0.180948	1.27246	-0.142203	0.88692	NA	AE004091.2	70704	71622	-	NA	probable transcriptional regulator
PA0057	13.1448	-0.844495	0.730239	1.15646	0.247491	NA	AE004091.2	71729	72614	+	NA	hypothetical protein
PA0058	0.816459	1.10086	2.81661	-0.390846	0.695911	NA	AE004091.2	72679	73381	+	NA	hypothetical protein
PA0059	277.303	0.189368	0.305046	-0.620785	0.534741	0.806507	AE004091.2	73467	73920	+	osmC	osmotically inducible protein OsmC
PA0060	213.014	0.268261	0.325833	-0.823307	0.410333	0.724576	AE004091.2	74033	74264	+	NA	conserved hypothetical protein
PA0061	30.1736	0.549308	0.45601	-1.2046	0.228359	NA	AE004091.2	74281	74716	-	NA	hypothetical protein
PA0062	131.686	0.386788	0.363075	-1.06531	0.286735	0.642456	AE004091.2	74775	75189	-	NA	hypothetical protein
PA0063	39.3603	-0.68196	0.396393	1.72041	0.0853572	NA	AE004091.2	75280	76405	+	NA	hypothetical protein
PA0064	70.8794	0.33949	0.334753	-1.01415	0.310512	NA	AE004091.2	76418	77399	-	NA	hypothetical protein
PA0065	40.6397	0.743207	0.369394	-2.01196	0.0442237	NA	AE004091.2	77434	78097	-	NA	hypothetical protein
PA0066	22.118	1.19727	0.495126	-2.41812	0.015601	NA	AE004091.2	78092	78632	-	NA	conserved hypothetical protein
PA0067	835.327	-0.0438842	0.227314	0.193056	0.846915	0.951415	AE004091.2	78709	80752	+	prlC	oligopeptidase A
PA0068	68.1996	0.533755	0.379993	-1.40464	0.160127	NA	AE004091.2	80751	81024	+	NA	hypothetical protein
PA0069	20.4832	1.4624	0.596931	-2.44987	0.0142908	NA	AE004091.2	81115	82171	+	NA	conserved hypothetical protein
PA0070	262.338	1.23847	0.450908	-2.74661	0.00602142	0.162209	AE004091.2	82406	83318	-	NA	hypothetical protein
PA0071	243.08	-0.0920407	0.281461	0.32701	0.74366	0.905099	AE004091.2	83382	85092	-	NA	hypothetical protein
PA0072	1.88824	1.03625	1.45496	-0.71222	0.476328	NA	AE004091.2	85087	86284	-	NA	hypothetical protein
PA0073	0.364801	-0.308855	3.46674	0.0890911	0.929009	NA	AE004091.2	86286	87003	-	NA	probable ATP-binding component of ABC transporter
PA0074	113.168	0.782443	0.467108	-1.67508	0.093919	NA	AE004091.2	87002	90098	-	ppkA	serine/threonine protein kinase PpkA
PA0075	8.84568	0.879616	0.731754	-1.20207	0.229338	NA	AE004091.2	90108	90834	-	pppA	PppA
PA0076	5.96719	1.56073	0.881069	-1.7714	0.0764937	NA	AE004091.2	90846	91524	-	NA	hypothetical protein
PA0077	138.06	0.647239	0.367284	-1.76223	0.0780302	0.405371	AE004091.2	91523	94826	-	icmF1	IcmF1
PA0078	39.6737	0.744496	0.416554	-1.78727	0.0738934	NA	AE004091.2	95050	96397	-	NA	hypothetical protein
PA0079	36.6938	0.926548	0.501748	-1.84664	0.0647991	NA	AE004091.2	96406	97738	-	NA	hypothetical protein
PA0080	23.8245	0.782985	0.47529	-1.64738	0.0994793	NA	AE004091.2	97756	98218	-	NA	hypothetical protein
PA0081	743.329	0.190863	0.239789	-0.795962	0.426054	0.726697	AE004091.2	98265	99756	-	fha1	Fha1
PA0082	1635.28	-1.20321	0.525278	2.29063	0.021985	0.285913	AE004091.2	100123	101155	+	NA	hypothetical protein
PA0083	237.092	1.01268	0.494653	-2.04725	0.0406334	0.344752	AE004091.2	101246	101762	+	NA	conserved hypothetical protein
PA0084	1076.08	0.628117	0.378135	-1.66109	0.0966948	0.425918	AE004091.2	101777	103271	+	NA	conserved hypothetical protein
PA0085	1130.85	-0.0225807	0.499303	0.0452244	0.963928	0.992013	AE004091.2	103349	103835	+	hcp1	Hcp1
PA0086	34.6686	0.465563	0.527981	-0.88178	0.377896	NA	AE004091.2	104005	104848	+	NA	hypothetical protein
PA0087	3.34477	2.07002	1.282	-1.61468	0.10638	NA	AE004091.2	104852	105359	+	NA	hypothetical protein
PA0088	53.509	0.489829	0.534024	-0.917241	0.359017	NA	AE004091.2	105358	107215	+	NA	hypothetical protein
PA0089	13.9201	-0.0219551	0.678595	0.0323538	0.97419	NA	AE004091.2	107181	108225	+	NA	hypothetical protein
PA0090	239.936	0.529998	0.416007	-1.27401	0.202659	0.548398	AE004091.2	108220	110926	+	clpV1	ClpV1
PA0091	71.2824	0.49293	0.460113	-1.07132	0.284025	NA	AE004091.2	110975	112904	+	vgrG1	VgrG1
PA0092	150.902	-0.148686	0.266976	0.556929	0.577576	0.832721	AE004091.2	113024	113306	-	NA	hypothetical protein
PA0093	133.998	-0.116258	0.338425	0.343526	0.731203	0.900138	AE004091.2	113305	114595	-	NA	hypothetical protein
PA0094	33.1318	0.324979	0.441751	-0.735661	0.461937	NA	AE004091.2	114613	115045	-	NA	hypothetical protein
PA0095	456.847	0.0848481	0.221493	-0.383073	0.701666	0.888372	AE004091.2	115298	117521	+	NA	conserved hypothetical protein
PA0096	1.07725	1.88063	1.9139	-0.982616	0.325797	NA	AE004091.2	117551	117998	+	NA	hypothetical protein
PA0097	11.8856	0.309701	0.718803	-0.430857	0.666573	NA	AE004091.2	117930	119127	+	NA	hypothetical protein
PA0098	0.129145	0.00404946	4.08047	-0.0009924	0.999208	NA	AE004091.2	119126	120161	+	NA	hypothetical protein
PA0099	2.15592	-0.189412	1.97515	0.0958975	0.923602	NA	AE004091.2	120163	121321	+	NA	hypothetical protein
PA0100	1.43999	2.22523	2.54272	-0.875137	0.381499	NA	AE004091.2	121345	122263	+	NA	hypothetical protein
PA0101	5.085	1.30912	0.957226	-1.36762	0.171432	NA	AE004091.2	122247	123492	+	NA	hypothetical protein
PA0102	3572.31	-0.577516	0.213736	2.70201	0.00689219	0.175211	AE004091.2	123870	124596	+	NA	probable carbonic anhydrase
PA0103	468.017	-0.551243	0.270119	2.04074	0.0412766	0.348375	AE004091.2	124809	126378	+	NA	probable sulfate transporter
PA0104	202.002	-0.621	0.297632	2.08647	0.0369361	0.331639	AE004091.2	126517	127111	+	NA	hypothetical protein
PA0105	2723.11	-0.864574	0.46489	1.85974	0.0629221	0.390891	AE004091.2	127377	128499	+	coxB	cytochrome c oxidase, subunit II
PA0106	2084.06	-1.02674	0.325494	3.1544	0.00160831	0.0984287	AE004091.2	128511	130101	+	coxA	cytochrome c oxidase, subunit I
PA0107	262.69	-1.03454	0.399711	2.58823	0.0096471	0.203554	AE004091.2	130114	130666	+	NA	conserved hypothetical protein
PA0108	774.993	-1.07428	0.314216	3.41893	0.00062867	0.054391	AE004091.2	130679	131564	+	coIII	cytochrome c oxidase, subunit III
PA0109	79.307	-0.0920476	0.343603	0.267889	0.788784	NA	AE004091.2	131585	131792	-	NA	hypothetical protein
PA0110	9.44514	-0.103453	0.744555	0.138945	0.889493	NA	AE004091.2	131807	132599	+	NA	hypothetical protein
PA0111	11.73	-0.46382	0.60472	0.766999	0.443082	NA	AE004091.2	132576	133152	+	NA	hypothetical protein
PA0112	22.6212	-0.118867	0.587159	0.202444	0.839569	NA	AE004091.2	133219	134290	+	NA	hypothetical protein
PA0113	412.486	-1.29516	0.464227	2.78992	0.00527209	0.161219	AE004091.2	134318	135230	+	NA	probable cytochrome c oxidase assembly factor
PA0114	222.501	-0.0104795	0.320216	0.0327263	0.973893	0.992013	AE004091.2	135258	135891	+	senC	SenC
PA0115	24.1239	-0.544139	0.494896	1.0995	0.271549	NA	AE004091.2	135936	136386	-	NA	conserved hypothetical protein
PA0116	51.4483	0.038034	0.351606	-0.108172	0.913859	NA	AE004091.2	136517	136988	+	NA	hypothetical protein
PA0117	12.7911	0.449283	0.716061	-0.627437	0.530373	NA	AE004091.2	137247	137973	+	NA	probable short chain dehydrogenase
PA0118	13.3314	-0.826968	0.701739	1.17846	0.238615	NA	AE004091.2	138000	138585	+	NA	hypothetical protein
PA0119	161.32	-0.114621	0.314848	0.364051	0.71582	0.891933	AE004091.2	138817	140164	+	NA	probable dicarboxylate transporter
PA0120	24.8484	-0.187006	0.506473	0.369232	0.711955	NA	AE004091.2	140215	140899	+	NA	probable transcriptional regulator
PA0121	16.048	-0.311001	0.510641	0.609041	0.542497	NA	AE004091.2	141002	141734	+	NA	hypothetical protein
PA0122	6267.91	-1.54645	0.560328	2.75991	0.00578173	0.162209	AE004091.2	141916	142324	+	NA	conserved hypothetical protein
PA0123	93.2544	-0.456316	0.453887	1.00535	0.314728	NA	AE004091.2	142361	143267	-	NA	probable transcriptional regulator
PA0124	62.3138	-0.289752	0.369474	0.784228	0.432907	NA	AE004091.2	143569	143848	-	NA	hypothetical protein
PA0125	9.86035	0.697641	0.775267	-0.899873	0.368188	NA	AE004091.2	143847	144072	-	NA	hypothetical protein
PA0126	21.2704	0.694449	0.54626	-1.27128	0.20363	NA	AE004091.2	144250	144868	-	NA	hypothetical protein
PA0127	16.8781	0.158903	0.50508	-0.31461	0.753057	NA	AE004091.2	144968	145466	+	NA	hypothetical protein
PA0128	261.93	-0.803058	0.424044	1.89381	0.0582502	0.380645	AE004091.2	145541	145880	+	NA	conserved hypothetical protein
PA0129	50.6697	0.482222	0.521844	-0.924073	0.355448	NA	AE004091.2	145967	147392	-	gabP	gamma-aminobutyrate permease
PA0130	83.8636	0.412761	0.429186	-0.96173	0.336185	NA	AE004091.2	147563	149054	-	NA	probable aldehyde dehydrogenase
PA0131	3.32712	1.60877	1.39238	-1.15541	0.247922	NA	AE004091.2	149140	149425	-	NA	hypothetical protein
PA0132	92.658	0.354791	0.376053	-0.943462	0.345445	NA	AE004091.2	149427	150771	-	NA	beta-alanine--pyruvate transaminase
PA0133	97.9609	-0.322502	0.338885	0.951656	0.341271	NA	AE004091.2	150905	151820	+	NA	probable transcriptional regulator
PA0134	538.212	-0.0907738	0.221879	0.409115	0.682455	0.876999	AE004091.2	151938	153306	-	NA	probable guanine deaminase
PA0135	33.6158	-0.283168	0.376114	0.752879	0.451523	NA	AE004091.2	153695	153833	+	NA	hypothetical protein
PA0136	3.30559	1.0602	1.12616	-0.941432	0.346483	NA	AE004091.2	154416	155985	+	NA	probable ATP-binding component of ABC transporter
PA0137	3.9432	0.536113	1.11956	-0.47886	0.632038	NA	AE004091.2	155987	157082	+	NA	probable permease of ABC transporter
PA0138	12.2229	-0.307689	0.575506	0.534642	0.592898	NA	AE004091.2	157107	158031	+	NA	probable permease of ABC transporter
PA0139	8148.75	0.00690736	0.257301	-0.0268454	0.978583	0.992304	AE004091.2	158198	158759	+	ahpC	alkyl hydroperoxide reductase subunit C
PA0140	361.33	0.18618	0.491793	-0.378575	0.705004	0.888372	AE004091.2	158906	160469	+	ahpF	alkyl hydroperoxide reductase subunit F
PA0141	1306.15	0.0900501	0.402831	-0.223543	0.823113	0.940533	AE004091.2	160554	161448	-	NA	conserved hypothetical protein
PA0142	38.7127	0.844521	0.414522	-2.03734	0.0416161	NA	AE004091.2	161905	163252	+	NA	hypothetical protein
PA0143	255.203	-0.0511698	0.301736	0.169585	0.865337	0.957815	AE004091.2	163362	164412	+	nuh	nonspecific ribonucleoside hydrolase
PA0144	12.4115	0.564331	0.684999	-0.823842	0.410029	NA	AE004091.2	164445	165069	-	NA	hypothetical protein
PA0145	4.58515	-0.0347897	0.886062	0.0392632	0.968681	NA	AE004091.2	165221	165737	-	NA	hypothetical protein
PA0146	12.5354	-0.691139	0.695479	0.993759	0.32034	NA	AE004091.2	165975	167070	+	NA	conserved hypothetical protein
PA0147	12.8265	0.488559	0.575373	-0.849117	0.395816	NA	AE004091.2	167145	168105	+	NA	probable oxidoreductase
PA0148	165.719	-0.189411	0.237378	0.797931	0.424911	0.726697	AE004091.2	168212	169160	+	NA	probable adenosine deaminase
PA0149	2.18548	-0.183568	1.32482	0.13856	0.889797	NA	AE004091.2	169360	169903	+	NA	probable sigma-70 factor, ECF subfamily
PA0150	4.65618	1.15582	0.968534	-1.19337	0.232726	NA	AE004091.2	169902	170895	+	NA	probable transmembrane sensor
PA0151	18.0599	-0.119864	0.541074	0.22153	0.82468	NA	AE004091.2	171046	173431	+	NA	probable TonB-dependent receptor
PA0152	8.23051	-0.461293	0.677552	0.680823	0.495983	NA	AE004091.2	173810	174635	+	pcaQ	transcriptional regulator PcaQ
PA0153	25.3609	0.0221149	0.437876	-0.050505	0.95972	NA	AE004091.2	174772	175489	+	pcaH	protocatechuate 3,4-dioxygenase, beta subunit
PA0154	24.3865	0.0479189	0.470416	-0.101865	0.918864	NA	AE004091.2	175502	176105	+	pcaG	protocatechuate 3,4-dioxygenase, alpha subunit
PA0155	36.0065	0.656702	0.373011	-1.76054	0.0783155	NA	AE004091.2	176314	177151	+	pcaR	transcriptional regulator PcaR
PA0156	23.5534	0.5996	0.461625	-1.29889	0.193982	NA	AE004091.2	177306	178455	+	NA	probable Resistance-Nodulation-Cell Division (RND) efflux membrane fusion protein precursor
PA0157	18.1936	0.290049	0.507437	-0.571595	0.567596	NA	AE004091.2	178454	179522	+	NA	probable Resistance-Nodulation-Cell Division (RND) efflux membrane fusion protein precursor
PA0158	694.478	-0.249481	0.228642	1.09114	0.275209	0.628454	AE004091.2	179521	182566	+	NA	probable Resistance-Nodulation-Cell Division (RND) efflux transporter
PA0159	98.9503	-1.02166	0.301515	3.38844	0.000702914	NA	AE004091.2	182767	183703	+	NA	probable transcriptional regulator
PA0160	98.1703	-0.134035	0.293732	0.456318	0.648162	NA	AE004091.2	183821	184004	+	NA	hypothetical protein
PA0161	15.9712	-0.719184	0.569691	1.26241	0.206802	NA	AE004091.2	184286	184436	+	NA	hypothetical protein
PA0162	88.8512	-0.588565	0.319423	1.84259	0.0653892	NA	AE004091.2	184593	185925	+	opdC	histidine porin OpdC
PA0163	1.22131	-0.934729	1.83069	0.510589	0.609639	NA	AE004091.2	185959	186754	-	NA	probable transcriptional regulator
PA0164	17.1421	0.538398	0.554783	-0.970466	0.331814	NA	AE004091.2	186831	188445	+	NA	probable gamma-glutamyltranspeptidase
PA0165	116.509	-0.0331247	0.277393	0.119414	0.904947	NA	AE004091.2	189119	189953	+	NA	hypothetical protein
PA0166	4.60587	1.6395	1.0326	-1.58774	0.112346	NA	AE004091.2	190197	191601	+	NA	probable transporter
PA0167	76.2901	0.377432	0.338406	-1.11532	0.264712	NA	AE004091.2	191696	192359	+	NA	probable transcriptional regulator
PA0168	0.892735	0.491179	2.24394	-0.218891	0.826735	NA	AE004091.2	192367	192955	+	NA	conserved hypothetical protein
PA0169	14.1067	-0.654457	0.628142	1.04189	0.297461	NA	AE004091.2	192967	193672	-	NA	hypothetical protein
PA0170	8.93067	1.26113	0.710261	-1.77559	0.0758008	NA	AE004091.2	193801	194179	-	NA	hypothetical protein
PA0171	11.998	-0.249117	0.645709	0.385803	0.699643	NA	AE004091.2	194208	194748	-	NA	hypothetical protein
PA0172	7.95682	0.734921	0.772575	-0.951261	0.341472	NA	AE004091.2	194759	196748	-	NA	hypothetical protein
PA0173	4.39549	0.129122	1.098	-0.117598	0.906386	NA	AE004091.2	197013	198060	-	NA	probable methylesterase
PA0174	21.4556	-1.09851	0.729252	1.50635	0.131977	NA	AE004091.2	198082	198682	-	NA	conserved hypothetical protein
PA0175	48.2348	-0.697984	0.428534	1.62877	0.103361	NA	AE004091.2	198690	199530	-	NA	probable chemotaxis protein methyltransferase
PA0176	195.215	-0.532707	0.358745	1.48492	0.137565	0.481705	AE004091.2	199602	201639	-	aer2	aerotaxis transducer Aer2
PA0177	52.9161	-0.28226	0.380115	0.742565	0.457745	NA	AE004091.2	201677	202160	-	NA	probable purine-binding chemotaxis protein
PA0178	213.261	-0.893499	0.454472	1.96602	0.0492966	0.367547	AE004091.2	202149	204066	-	NA	probable two-component sensor
PA0179	1297.18	-0.897123	0.567732	1.58019	0.114064	0.454833	AE004091.2	204096	204459	-	NA	probable two-component response regulator
PA0180	418.283	-1.49297	0.418954	3.56356	0.000365853	0.0454088	AE004091.2	204659	205829	-	cttP	chemotactic transducer for trichloroethylene [positive chemotaxis], CttP
PA0181	24.8148	0.720069	0.465882	-1.5456	0.1222	NA	AE004091.2	206024	206954	-	NA	probable transcriptional regulator
PA0182	8.7149	-0.733092	0.85013	0.862329	0.388506	NA	AE004091.2	207070	207820	+	NA	probable short-chain dehydrogenase
PA0183	16.2965	0.276672	0.511837	-0.540547	0.58882	NA	AE004091.2	207925	209533	-	atsA	arylsulfatase
PA0184	3.60723	2.19901	1.26607	-1.73688	0.0824079	NA	AE004091.2	209623	210460	-	NA	probable ATP-binding component of ABC transporter
PA0185	2.17927	0.427232	1.4579	-0.293046	0.769487	NA	AE004091.2	210459	212073	-	NA	probable permease of ABC transporter
PA0186	14.3557	-0.532208	0.638672	0.833305	0.404673	NA	AE004091.2	212339	213398	+	NA	probable binding protein component of ABC transporter
PA0187	70.4651	-0.693281	0.427185	1.6229	0.10461	NA	AE004091.2	213818	214631	+	NA	hypothetical protein
PA0188	31.9332	0.054187	0.449355	-0.120588	0.904017	NA	AE004091.2	214630	215509	+	NA	hypothetical protein
PA0189	4.72318	0.68924	0.990911	-0.695561	0.486704	NA	AE004091.2	215552	216908	-	NA	probable porin
PA0190	23.7164	-0.41093	0.428594	0.958786	0.337666	NA	AE004091.2	217155	217878	+	NA	probable acid phosphatase
PA0191	16.4139	0.508679	0.586655	-0.867084	0.385896	NA	AE004091.2	217907	218822	-	NA	probable transcriptional regulator
PA0192	8.50086	-0.0366468	0.869158	0.0421635	0.966368	NA	AE004091.2	219171	221541	+	NA	probable TonB-dependent receptor
PA0193	1.9844	1.80929	1.49802	-1.20779	0.22713	NA	AE004091.2	221584	222484	+	NA	hypothetical protein
PA0194	7.36326	0.106131	0.780211	-0.136029	0.891798	NA	AE004091.2	222554	223451	+	NA	hypothetical protein
PA0195	360.98	0.355056	0.452662	-0.784373	0.432821	0.73116	AE004091.2	224100	225216	+	pntAA	putative NAD(P) transhydrogenase, subunit alpha part 1
PA0195.1	105.195	0.0580714	0.746337	-0.0778085	0.93798	NA	AE004091.2	225294	225600	+	pntAB	putative NAD(P) transhydrogenase, subunit alpha part 2
PA0196	434.04	0.602643	0.700537	-0.860259	0.389646	0.707533	AE004091.2	225602	227036	+	pntB	pyridine nucleotide transhydrogenase, beta subunit
PA0197	5.84552	0.651403	0.956807	-0.680809	0.495993	NA	AE004091.2	227381	228191	+	tonB2	TonB2
PA0198	7.68481	0.766159	0.875564	-0.875045	0.381549	NA	AE004091.2	228222	228939	+	exbB1	transport protein ExbB
PA0199	28.6292	-0.157971	0.402697	0.392282	0.69485	NA	AE004091.2	228943	229342	+	exbD1	transport protein ExbD
PA0200	21.2733	0.0944431	0.579181	-0.163063	0.870469	NA	AE004091.2	229528	229738	-	NA	hypothetical protein
PA0201	27.0387	-0.145616	0.45618	0.319207	0.749569	NA	AE004091.2	229953	230532	+	NA	hypothetical protein
PA0202	0	#VALUE!	NA	NA	NA	NA	AE004091.2	230545	232000	-	NA	probable amidase
PA0203	0.250328	-1.9195	4.08047	0.470412	0.638061	NA	AE004091.2	232068	233100	-	NA	probable binding protein component of ABC transporter
PA0204	0.129145	0.00404946	4.08047	-0.0009924	0.999208	NA	AE004091.2	233125	233932	-	NA	probable permease of ABC transporter
PA0205	0.372839	-0.957741	3.4392	0.278478	0.780645	NA	AE004091.2	233931	234849	-	NA	probable permease of ABC transporter
PA0206	0	#VALUE!	NA	NA	NA	NA	AE004091.2	234877	235987	-	NA	probable ATP-binding component of ABC transporter
PA0207	5.10921	-0.646747	0.922918	0.700763	0.483451	NA	AE004091.2	236217	237108	+	NA	probable transcriptional regulator
PA0208	254.133	0.679489	0.438994	-1.54783	0.121663	0.469302	AE004091.2	237231	238893	+	mdcA	malonate decarboxylase alpha subunit
PA0209	0.702166	1.06649	2.44572	-0.436062	0.662792	NA	AE004091.2	238895	239774	+	NA	conserved hypothetical protein
PA0210	0.134694	0.00404946	4.08047	-0.0009924	0.999208	NA	AE004091.2	239778	240075	+	mdcC	malonate decarboxylase delta subunit
PA0211	6.55618	2.55631	1.04775	-2.43981	0.0146948	NA	AE004091.2	240070	240931	+	mdcD	malonate decarboxylase beta subunit
PA0212	5.26742	2.24272	1.05079	-2.13432	0.0328162	NA	AE004091.2	240930	241734	+	mdcE	malonate decarboxylase gamma subunit
PA0213	1.29177	-1.25461	2.07239	0.605391	0.544919	NA	AE004091.2	241752	242442	+	NA	hypothetical protein
PA0214	3.13225	1.62392	1.35184	-1.20127	0.229648	NA	AE004091.2	242441	243371	+	NA	probable acyl transferase
PA0215	3.05308	2.03908	1.36412	-1.49479	0.134968	NA	AE004091.2	243430	243832	+	NA	malonate transporter MadL
PA0216	19.4838	0.265968	0.600103	-0.443205	0.657618	NA	AE004091.2	243840	244602	+	NA	malonate transporter MadM
PA0217	36.6917	0.403278	0.386216	-1.04418	0.296404	NA	AE004091.2	244692	245619	-	NA	probable transcriptional regulator
PA0218	35.7938	0.29925	0.377299	-0.793136	0.427698	NA	AE004091.2	245950	246868	-	NA	probable transcriptional regulator
PA0219	8.0488	-1.14188	0.729834	1.56458	0.117681	NA	AE004091.2	247218	248706	+	NA	probable aldehyde dehydrogenase
PA0220	12.5385	0.353585	0.613143	-0.576676	0.564158	NA	AE004091.2	248766	250197	+	NA	amino acid APC family transporter
PA0221	4.58482	-0.0122507	1.06281	0.0115268	0.990803	NA	AE004091.2	250230	251610	+	NA	probable aminotransferase
PA0222	1.95397	0.265211	1.27715	-0.207658	0.835496	NA	AE004091.2	251776	252832	+	NA	hypothetical protein
PA0223	4.64757	-1.16319	0.968775	1.20068	0.229874	NA	AE004091.2	252915	253794	-	NA	probable dihydrodipicolinate synthetase
PA0224	24.503	-0.45776	0.481941	0.949827	0.3422	NA	AE004091.2	253856	254636	-	NA	probable aldolase
PA0225	89.6928	-0.34462	0.375678	0.917328	0.358971	NA	AE004091.2	254790	255327	+	NA	probable transcriptional regulator
PA0226	10.7425	-0.65021	0.673566	0.965325	0.334382	NA	AE004091.2	255480	256329	+	NA	probable CoA transferase, subunit A
PA0227	0.501984	-0.120353	2.71172	0.0443825	0.964599	NA	AE004091.2	256328	257108	+	NA	probable CoA transferase, subunit B
PA0228	2.0479	0.594187	1.46029	-0.406896	0.684085	NA	AE004091.2	257107	258310	+	pcaF	beta-ketoadipyl CoA thiolase PcaF
PA0229	139.59	-0.329208	0.290563	1.133	0.257215	0.607097	AE004091.2	258462	259758	+	pcaT	dicarboxylic acid transporter PcaT
PA0230	3.38448	0.4501	1.1633	-0.386917	0.698818	NA	AE004091.2	259783	261160	+	pcaB	3-carboxy-cis,cis-muconate cycloisomerase
PA0231	5.4753	0.66871	0.868318	-0.770121	0.441228	NA	AE004091.2	261178	261967	+	pcaD	beta-ketoadipate enol-lactone hydrolase
PA0232	33.0918	0.525142	0.441716	-1.18887	0.234492	NA	AE004091.2	261980	262379	+	pcaC	gamma-carboxymuconolactone decarboxylase
PA0233	15.3898	0.883552	0.690842	-1.27895	0.200915	NA	AE004091.2	262556	263495	+	NA	probable transcriptional regulator
PA0234	74.097	-0.293761	0.401872	0.730981	0.464791	NA	AE004091.2	263688	264519	+	NA	hypothetical protein
PA0235	3.75368	0.353513	0.994472	-0.355478	0.722232	NA	AE004091.2	264966	266310	-	pcaK	4-hydroxybenzoate transporter PcaK
PA0236	10.9573	1.05847	0.627542	-1.68669	0.0916629	NA	AE004091.2	266615	267392	+	NA	probable transcriptional regulator
PA0237	2.64859	0.292728	1.17639	-0.248837	0.803487	NA	AE004091.2	267637	268678	+	NA	probable oxidoreductase
PA0238	1.82547	2.64304	1.76545	-1.4971	0.134368	NA	AE004091.2	268703	269516	+	NA	hypothetical protein
PA0239	11.2663	1.61259	0.865223	-1.86379	0.062351	NA	AE004091.2	269668	270544	+	NA	hypothetical protein
PA0240	14.4809	0.496034	0.535665	-0.926014	0.354439	NA	AE004091.2	270575	271838	-	NA	probable porin
PA0241	6.70206	0.333169	0.857863	-0.388371	0.697741	NA	AE004091.2	271906	273229	-	NA	probable major facilitator superfamily (MFS) transporter
PA0242	6.93359	-0.158338	0.854797	0.185235	0.853045	NA	AE004091.2	273774	275676	+	NA	hypothetical protein
PA0243	195.099	0.0731047	0.289837	-0.252227	0.800865	0.931014	AE004091.2	275771	276437	+	NA	probable transcriptional regulator
PA0244	2.35009	0.0978581	1.26253	-0.0775096	0.938218	NA	AE004091.2	276482	277334	-	NA	hypothetical protein
PA0245	5.81083	-0.0913766	1.04341	0.0875746	0.930215	NA	AE004091.2	277333	277777	-	aroQ2	3-dehydroquinate dehydratase
PA0246	41.7144	0.602397	0.438131	-1.37493	0.169155	NA	AE004091.2	277896	279399	-	NA	probable major facilitator superfamily (MFS) transporter
PA0247	10.5558	0.218406	0.647167	-0.33748	0.735755	NA	AE004091.2	279576	280758	-	pobA	p-hydroxybenzoate hydroxylase
PA0248	31.8858	-0.498805	0.442417	1.12745	0.259551	NA	AE004091.2	280935	281799	+	NA	probable transcriptional regulator
PA0249	9.16716	0.119059	0.660793	-0.180176	0.857014	NA	AE004091.2	281801	282245	-	NA	probable acetyltransferase
PA0250	104.045	-0.0318339	0.282205	0.112804	0.910186	NA	AE004091.2	282325	282757	-	NA	conserved hypothetical protein
PA0251	18.6307	-0.462967	0.467077	0.9912	0.321588	NA	AE004091.2	282914	283553	-	NA	hypothetical protein
PA0252	15.9069	-0.76091	0.634592	1.19905	0.230507	NA	AE004091.2	283820	284105	-	NA	hypothetical protein
PA0253	30.8001	-0.600008	0.406311	1.47672	0.13975	NA	AE004091.2	284199	284673	-	NA	probable transcriptional regulator
PA0254	68.4357	0.423654	0.36531	-1.15971	0.246166	NA	AE004091.2	284716	286204	-	NA	conserved hypothetical protein
PA0255	17.0507	0.62418	0.514381	-1.21346	0.224955	NA	AE004091.2	286340	287024	-	NA	conserved hypothetical protein
PA0256	1055.51	-0.851096	0.464088	1.83391	0.0666673	0.390891	AE004091.2	287190	288120	-	NA	hypothetical protein
PA0257	427.643	-0.816441	0.483136	1.68988	0.0910513	0.420193	AE004091.2	288386	289175	-	NA	hypothetical protein
PA0258	290.485	-1.02464	0.438304	2.33774	0.0194009	0.281123	AE004091.2	289207	289390	-	NA	hypothetical protein
PA0259	941.227	-0.519212	0.346044	1.50042	0.133505	0.475586	AE004091.2	289564	291004	-	NA	hypothetical protein
PA0260	363.778	-0.299446	0.245468	1.2199	0.222503	0.577468	AE004091.2	291156	293304	-	NA	hypothetical protein
PA0261	19.9318	0.0457689	0.519618	-0.088082	0.929812	NA	AE004091.2	293303	293798	-	NA	hypothetical protein
PA0262	175.082	-0.560224	0.371888	1.50643	0.131957	0.47434	AE004091.2	293804	296861	-	NA	conserved hypothetical protein
PA0263	11.7523	-1.30287	0.72483	1.79749	0.0722585	NA	AE004091.2	297045	297561	-	hcpC	secreted protein Hcp
PA0264	104.164	0.240053	0.471318	-0.509323	0.610526	NA	AE004091.2	299083	299497	-	NA	hypothetical protein
PA0265	517.121	0.356242	0.210215	-1.69465	0.0901419	0.418998	AE004091.2	299521	300970	+	gabD	succinate-semialdehyde dehydrogenase
PA0266	1143.62	0.0341375	0.211322	-0.161543	0.871666	0.958424	AE004091.2	301217	302495	+	gabT	4-aminobutyrate aminotransferase
PA0267	37.6653	-0.0687767	0.394179	0.174481	0.861487	NA	AE004091.2	302823	304020	+	NA	hypothetical protein
PA0268	18.98	0.510017	0.476384	-1.0706	0.28435	NA	AE004091.2	304179	305598	-	NA	probable transcriptional regulator
PA0269	248.185	0.492473	0.322294	-1.52802	0.126506	0.474118	AE004091.2	305724	306159	+	NA	conserved hypothetical protein
PA0270	143.84	0.3162	0.36463	-0.867181	0.385843	0.704873	AE004091.2	306173	306578	+	NA	hypothetical protein
PA0271	44.6472	0.408108	0.428487	-0.95244	0.340874	NA	AE004091.2	306614	306896	+	NA	hypothetical protein
PA0272	79.2456	-0.299257	0.326724	0.915931	0.359703	NA	AE004091.2	306898	307828	-	NA	probable transcriptional regulator
PA0273	1.65017	0.545699	1.70049	-0.320907	0.748281	NA	AE004091.2	307880	309092	-	NA	probable major facilitator superfamily (MFS) transporter
PA0274	2.54671	-1.40542	1.25341	1.12128	0.262169	NA	AE004091.2	309257	310025	-	NA	hypothetical protein
PA0275	26.4139	-0.249417	0.453548	0.549925	0.582371	NA	AE004091.2	310136	310820	-	NA	probable transcriptional regulator
PA0276	38.8946	-1.38236	0.597124	2.31503	0.0206111	NA	AE004091.2	310895	311408	+	NA	hypothetical protein
PA0277	23.7573	-0.77759	0.477053	1.62999	0.103105	NA	AE004091.2	311453	312209	-	NA	conserved hypothetical protein
PA0278	2.46041	-0.34599	1.97864	0.174863	0.861187	NA	AE004091.2	312383	313133	-	NA	hypothetical protein
PA0279	1.24038	2.10701	1.88242	-1.11931	0.263009	NA	AE004091.2	313226	313922	+	NA	probable transcriptional regulator
PA0280	112.571	0.443979	0.529003	-0.839275	0.401315	NA	AE004091.2	313940	314927	-	cysA	sulfate transport protein CysA
PA0281	245.485	0.59784	0.566988	-1.05441	0.291693	0.642456	AE004091.2	314933	315800	-	cysW	sulfate transport protein CysW
PA0282	75.0169	0.0635641	0.4959	-0.128179	0.898007	NA	AE004091.2	315813	316629	-	cysT	sulfate transport protein CysT
PA0283	290.729	0.427117	0.62443	-0.684011	0.493969	0.773984	AE004091.2	316793	317789	-	sbp	sulfate-binding protein precursor
PA0284	392.691	0.830078	0.722603	-1.14873	0.250666	0.600879	AE004091.2	317968	318148	-	NA	hypothetical protein
PA0285	239.539	-0.267291	0.295299	0.905155	0.365384	0.686158	AE004091.2	318314	320594	-	NA	conserved hypothetical protein
PA0286	1865.72	-0.219079	0.345152	0.634731	0.525604	0.800253	AE004091.2	320765	321941	+	desA	delta-9 fatty acid desaturase, DesA
PA0287	9.60971	-0.377683	0.658041	0.573951	0.566001	NA	AE004091.2	322174	323557	+	gpuP	3-guanidinopropionate transport protein
PA0288	5.89904	0.845365	0.833178	-1.01463	0.310283	NA	AE004091.2	323615	324569	+	gpuA	3-guanidinopropionase
PA0289	39.2603	-0.540389	0.36027	1.49995	0.133626	NA	AE004091.2	324624	325584	+	gpuR	transcriptional activator GpuR
PA0290	169.305	0.150386	0.310468	-0.484386	0.628112	0.853591	AE004091.2	325699	326668	+	NA	hypothetical protein
PA0291	881.522	0.427287	0.255767	-1.67061	0.0947987	0.422365	AE004091.2	327283	328663	+	oprE	Anaerobically-induced outer membrane porin OprE precursor
PA0292	127.972	0.543429	0.310229	-1.7517	0.0798249	0.410672	AE004091.2	328803	329907	-	aguA	agmatine deiminase
PA0293	29.1448	0.26283	0.451775	-0.581771	0.560721	NA	AE004091.2	329995	330871	-	aguB	N-carbamoylputrescine amidohydrolase
PA0294	26.5446	-0.420676	0.468686	0.897564	0.369418	NA	AE004091.2	331036	331699	-	aguR	transcriptional regulator AguR
PA0295	84.8396	0.793673	0.34908	-2.27361	0.0229894	NA	AE004091.2	331764	332823	-	NA	probable periplasmic polyamine binding protein
PA0296	3051.87	-0.874549	0.402047	2.17524	0.029612	0.326579	AE004091.2	333081	334455	-	spuI	probable glutamine synthetase
PA0297	1801.44	-0.517611	0.469932	1.10146	0.270697	0.625834	AE004091.2	334733	335483	+	spuA	probable glutamine amidotransferase
PA0298	1663.18	-0.585945	0.33079	1.77135	0.0765023	0.402544	AE004091.2	335526	336882	+	spuB	probable glutamine synthetase
PA0299	1269.94	0.123406	0.222277	-0.555192	0.578763	0.832721	AE004091.2	336950	338318	+	spuC	putrescine aminotransferase
PA0300	3772.11	-0.749234	0.23983	3.12402	0.00178396	0.0984287	AE004091.2	338436	339537	+	spuD	polyamine transport protein
PA0301	1483.7	-0.305791	0.225381	1.35677	0.174854	0.518177	AE004091.2	339958	341053	+	spuE	polyamine transport protein
PA0302	551.149	0.0958153	0.431004	-0.222307	0.824075	0.940533	AE004091.2	341110	342262	+	spuF	polyamine transport protein PotG
PA0303	1207.05	-0.32038	0.237316	1.35001	0.177011	0.519866	AE004091.2	342291	343170	+	spuG	polyamine transport protein PotH
PA0304	596.911	-0.454853	0.297558	1.52862	0.126359	0.474118	AE004091.2	343255	344122	+	spuH	polyamine transport protein PotI
PA0305	62.8775	0.185569	0.39935	-0.464678	0.642162	NA	AE004091.2	344305	346690	-	NA	hypothetical protein
PA0306	43.0071	-0.0251737	0.392208	0.0641847	0.948823	NA	AE004091.2	346800	347850	+	NA	probable transcriptional regulator
PA0306.1	1358.51	-0.410758	0.249513	1.64624	0.0997145	0.425918	NA	NA	NA	NA	NA	NA
PA0307	7.98326	0.650726	0.76257	-0.853334	0.393474	NA	AE004091.2	348442	349051	-	NA	hypothetical protein
PA0308	21.098	0.151188	0.643162	-0.23507	0.814154	NA	AE004091.2	349049	350066	+	NA	hypothetical protein
PA0309	90.4955	0.455748	0.371266	-1.22755	0.219615	NA	AE004091.2	350091	350841	-	NA	hypothetical protein
PA0310	282.994	-0.406569	0.276287	1.47155	0.141143	0.485826	AE004091.2	350889	351585	+	NA	hypothetical protein
PA0311	1.49874	0.984257	1.67695	-0.586932	0.557249	NA	AE004091.2	351612	352164	-	NA	hypothetical protein
PA0312	50.5029	0.289594	0.333195	-0.869141	0.38477	NA	AE004091.2	352429	352921	+	NA	conserved hypothetical protein
PA0313	131.904	-0.240446	0.332833	0.722424	0.470034	0.753626	AE004091.2	352929	353619	-	NA	L-cysteine transporter of ABC system YecS
PA0314	119.565	0.180427	0.289329	-0.623607	0.532886	NA	AE004091.2	353693	354461	-	NA	L-cysteine transporter of ABC system FliY
PA0315	774.572	0.100051	0.23783	-0.420684	0.673986	0.874069	AE004091.2	354753	355188	+	NA	hypothetical protein
PA0316	1410.51	-0.10564	0.192249	0.549498	0.582664	0.832721	AE004091.2	355250	356477	-	serA	D-3-phosphoglycerate dehydrogenase
PA0317	1326.05	-0.424204	0.196422	2.15965	0.0307998	0.326579	AE004091.2	356680	358072	+	NA	hypothetical protein
PA0318	198.741	-0.114481	0.289857	0.394957	0.692874	0.88563	AE004091.2	358166	358829	+	NA	conserved hypothetical protein
PA0319	209.962	0.138047	0.333642	-0.413758	0.679051	0.876329	AE004091.2	358930	359917	+	NA	hypothetical protein
PA0320	22.8038	-0.660469	0.466434	1.416	0.156776	NA	AE004091.2	359981	360329	+	NA	conserved hypothetical protein
PA0321	24.3002	-0.611569	0.427222	1.4315	0.152286	NA	AE004091.2	360415	361447	-	NA	probable acetylpolyamine aminohydrolase
PA0322	13.8398	0.238442	0.588406	-0.405234	0.685306	NA	AE004091.2	361465	362857	-	NA	probable transporter
PA0323	70.0407	-0.540555	0.361955	1.49343	0.135324	NA	AE004091.2	363280	364321	-	NA	probable binding protein component of ABC transporter
PA0324	8.55659	-1.10873	0.831733	1.33304	0.182518	NA	AE004091.2	364371	365157	-	NA	probable permease of ABC transporter
PA0325	21.9403	-0.249139	0.456256	0.54605	0.585032	NA	AE004091.2	365156	366083	-	NA	probable permease of ABC transporter
PA0326	9.16152	-0.692533	0.879374	0.787529	0.430972	NA	AE004091.2	366082	367129	-	NA	probable ATP-binding component of ABC transporter
PA0327	47.6145	0.0706377	0.353742	-0.199687	0.841725	NA	AE004091.2	367456	368419	+	NA	hypothetical protein
PA0328	42.3688	-0.248048	0.370415	0.669649	0.503082	NA	AE004091.2	368464	370405	-	NA	hypothetical protein
PA0329	4613.11	-0.145817	0.219936	0.662998	0.507332	0.785954	AE004091.2	370708	371038	-	NA	conserved hypothetical protein
PA0330	111.62	0.264344	0.290994	-0.908416	0.363659	NA	AE004091.2	371164	371833	-	rpiA	ribose 5-phosphate isomerase
PA0331	107.95	0.164511	0.355922	-0.462211	0.64393	NA	AE004091.2	372090	373602	+	ilvA1	threonine dehydratase, biosynthetic
PA0332	22.8419	-0.240449	0.536383	0.448277	0.653953	NA	AE004091.2	373724	374189	+	NA	hypothetical protein
PA0333	27.8856	0.317784	0.450213	-0.705852	0.48028	NA	AE004091.2	374242	375511	+	NA	hypothetical protein
PA0334	27.935	-0.153946	0.513862	0.299586	0.764493	NA	AE004091.2	375953	377189	-	NA	probable major facilitator superfamily (MFS) transporter
PA0335	31.0415	0.518044	0.387	-1.33861	0.180697	NA	AE004091.2	377241	377892	-	NA	hypothetical protein
PA0336	266.82	-0.261662	0.270549	0.967149	0.333469	0.665677	AE004091.2	378095	378572	+	ygdP	Nudix hydrolase YgdP
PA0337	993.173	0.193341	0.251503	-0.768741	0.442047	0.7363	AE004091.2	378597	380874	+	ptsP	phosphoenolpyruvate-protein phosphotransferase PtsP
PA0338	231.434	-0.529757	0.237809	2.22765	0.0259035	0.31295	AE004091.2	380902	382030	+	NA	hypothetical protein
PA0339	6.95699	0.800728	0.799847	-1.0011	0.316778	NA	AE004091.2	382039	382792	-	NA	hypothetical protein
PA0340	43.0813	0.206735	0.422346	-0.489491	0.624494	NA	AE004091.2	382913	383714	+	NA	conserved hypothetical protein
PA0341	159.273	0.504905	0.352011	-1.43435	0.151474	0.49939	AE004091.2	383726	384524	+	lgt	prolipoprotein diacylglyceryl transferase
PA0342	216.208	0.140036	0.29879	-0.468677	0.639301	0.860206	AE004091.2	384732	385524	+	thyA	thymidylate synthase
PA0343	68.7658	0.276562	0.350066	-0.790029	0.429511	NA	AE004091.2	385556	386351	-	NA	hypothetical protein
PA0344	25.9172	0.686431	0.551148	-1.24546	0.212964	NA	AE004091.2	386388	387765	-	NA	hypothetical protein
PA0345	3.76396	1.67495	1.10515	-1.51559	0.129624	NA	AE004091.2	387760	389143	-	NA	hypothetical protein
PA0346	29.3431	-0.981819	0.434066	2.26191	0.0237027	NA	AE004091.2	389333	389693	+	NA	hypothetical protein
PA0347	25.1374	0.651784	0.429289	-1.51829	0.128942	NA	AE004091.2	389735	390884	-	glpQ	glycerophosphoryl diester phosphodiesterase, periplasmic
PA0348	9.38501	-0.565981	0.691031	0.819039	0.412764	NA	AE004091.2	391093	392185	+	NA	hypothetical protein
PA0349	10.6086	-0.00188788	0.592067	0.00318863	0.997456	NA	AE004091.2	392184	393222	+	NA	hypothetical protein
PA0350	2.68913	1.07178	1.25485	-0.854105	0.393047	NA	AE004091.2	393307	393811	+	folA	dihydrofolate reductase
PA0351	21.4017	1.48389	0.561505	-2.6427	0.00822475	NA	AE004091.2	393832	394303	-	NA	conserved hypothetical protein
PA0352	52.0563	0.724047	0.488041	-1.48358	0.137921	NA	AE004091.2	394444	395827	-	NA	probable transporter
PA0353	296.851	0.37399	0.315607	-1.18499	0.236023	0.588662	AE004091.2	396059	397895	-	ilvD	dihydroxy-acid dehydratase
PA0354	83.3028	0.344784	0.350657	-0.983253	0.325483	NA	AE004091.2	398226	399420	-	NA	conserved hypothetical protein
PA0355	174.565	-0.124098	0.279276	0.444358	0.656784	0.867761	AE004091.2	399495	400032	-	pfpI	protease PfpI
PA0356	198.89	-0.286834	0.247605	1.15843	0.246688	0.596916	AE004091.2	400247	401069	+	NA	hypothetical protein
PA0357	13.945	1.45956	0.694598	-2.1013	0.0356148	NA	AE004091.2	401130	401940	+	mutM	formamidopyrimidine-DNA glycosylase
PA0358	119.719	-0.297304	0.283284	1.04949	0.293953	NA	AE004091.2	402019	402595	+	NA	hypothetical protein
PA0359	37.4107	0.406055	0.409999	-0.99038	0.321988	NA	AE004091.2	402680	403022	+	NA	hypothetical protein
PA0360	191.353	-0.325528	0.377739	0.861782	0.388808	0.706618	AE004091.2	403294	404278	+	NA	hypothetical protein
PA0361	64.85	-0.349804	0.343414	1.01861	0.30839	NA	AE004091.2	404388	406119	-	NA	probable gamma-glutamyltranspeptidase precursor
PA0362	700.511	-0.492882	0.491939	1.00192	0.316384	0.658079	AE004091.2	406249	406498	-	fdx1	ferredoxin (4Fe-4S)
PA0363	385.323	-0.154823	0.251307	0.616072	0.537847	0.808303	AE004091.2	406621	407098	-	coaD	phosphopantetheine adenylyltransferase
PA0364	54.3477	0.176887	0.344394	-0.513617	0.60752	NA	AE004091.2	407252	408845	-	NA	probable oxidoreductase
PA0365	56.8225	0.407099	0.441268	-0.922568	0.356232	NA	AE004091.2	408903	409449	-	NA	hypothetical protein
PA0366	470.688	0.173018	0.249987	-0.69211	0.488868	0.770427	AE004091.2	409506	410934	-	NA	probable aldehyde dehydrogenase
PA0367	67.3847	0.0779543	0.323646	-0.240863	0.809662	NA	AE004091.2	411223	411868	+	NA	probable transcriptional regulator
PA0368	9.93123	0.406705	0.69261	-0.587207	0.557065	NA	AE004091.2	412331	413327	-	NA	conserved hypothetical protein
PA0369	4.19948	1.08285	1.048	-1.03326	0.301484	NA	AE004091.2	413366	413654	-	NA	hypothetical protein
PA0370	48.9851	0.556349	0.429906	-1.29412	0.195625	NA	AE004091.2	413935	414529	-	NA	conserved hypothetical protein
PA0371	545.422	0.284546	0.301339	-0.944272	0.345031	0.675538	AE004091.2	414531	416016	-	NA	hypothetical protein
PA0372	458.006	0.181718	0.307397	-0.591152	0.554419	0.819611	AE004091.2	416011	417406	-	NA	probable zinc protease
PA0373	216.655	0.246327	0.334748	-0.735858	0.461817	0.751879	AE004091.2	417526	418891	+	ftsY	signal recognition particle receptor FtsY
PA0374	116.101	0.325086	0.327274	-0.993314	0.320557	NA	AE004091.2	418890	419559	+	ftsE	cell division protein FtsE
PA0375	264.175	0.186128	0.284965	-0.653162	0.513652	0.791099	AE004091.2	419561	420566	+	ftsX	cell division protein FtsX
PA0376	7703.47	-0.654741	0.286177	2.28789	0.0221437	0.285913	AE004091.2	420682	421534	+	rpoH	sigma factor RpoH
PA0377	5.58327	1.34835	1.0314	-1.3073	0.191109	NA	AE004091.2	421601	422204	+	NA	hypothetical protein
PA0378	6.50002	0.511635	0.833928	-0.613523	0.53953	NA	AE004091.2	422214	422943	-	NA	probable transglycosylase
PA0379	27.0584	-1.05392	0.464043	2.27117	0.0231365	NA	AE004091.2	422979	423354	+	NA	conserved hypothetical protein
PA0380	2.78478	-0.806219	1.1123	0.72482	0.468562	NA	AE004091.2	423459	423657	+	NA	conserved hypothetical protein
PA0381	92.2833	1.32269	0.382123	-3.46142	0.000537329	NA	AE004091.2	423718	424513	+	thiG	thiamine biosynthesis protein, thiazole moiety
PA0382	46.426	0.945089	0.358866	-2.63355	0.00844983	NA	AE004091.2	424669	425338	+	micA	DNA mismatch repair protein MicA
PA0383	108.613	0.135539	0.259597	-0.522111	0.601593	NA	AE004091.2	425503	426847	+	NA	conserved hypothetical protein
PA0384	7.12832	-0.153767	0.814172	0.188863	0.8502	NA	AE004091.2	426865	427120	-	NA	hypothetical protein
PA0385	44.1666	0.495805	0.393716	-1.25929	0.207924	NA	AE004091.2	427184	427505	-	NA	hypothetical protein
PA0386	18.1584	0.720313	0.611749	-1.17747	0.23901	NA	AE004091.2	427588	428740	-	NA	probable oxidase
PA0387	107.283	-0.39193	0.280381	1.39785	0.162158	NA	AE004091.2	428863	429454	-	NA	conserved hypothetical protein
PA0388	1061.28	0.131976	0.21518	-0.613329	0.539659	0.809362	AE004091.2	429453	429870	-	NA	hypothetical protein
PA0389	127.316	0.0327606	0.362634	-0.0903407	0.928016	0.980037	AE004091.2	430004	430622	-	NA	hypothetical protein
PA0390	223.847	0.185651	0.373671	-0.49683	0.619309	0.848165	AE004091.2	430632	431769	-	metX	homoserine O-acetyltransferase
PA0391	59.1515	0.152077	0.374352	-0.40624	0.684566	NA	AE004091.2	431860	433825	-	NA	hypothetical protein
PA0392	1292.02	0.0301095	0.225465	-0.133544	0.893763	0.967097	AE004091.2	434228	434819	-	NA	conserved hypothetical protein
PA0393	27.8187	0.957946	0.481178	-1.99083	0.0464992	NA	AE004091.2	434832	435651	-	proC	pyrroline-5-carboxylate reductase
PA0394	65.064	0.688186	0.358162	-1.92144	0.0546764	NA	AE004091.2	435665	436355	-	NA	conserved hypothetical protein
PA0395	1252.16	-0.277029	0.227022	1.22027	0.222361	0.577468	AE004091.2	436569	437601	+	pilT	twitching motility protein PilT
PA0396	310.857	-0.207812	0.246793	0.84205	0.39976	0.717256	AE004091.2	437781	438927	+	pilU	twitching motility protein PilU
PA0397	83.7465	0.15159	0.316678	-0.478687	0.632161	NA	AE004091.2	438940	439837	-	NA	probable cation efflux system protein
PA0398	818.578	-0.0895433	0.355791	0.251674	0.801293	0.931014	AE004091.2	439990	440392	+	NA	hypothetical protein
PA0399	384.587	0.255033	0.338304	-0.753857	0.450935	0.743338	AE004091.2	440637	442008	+	NA	cystathionine beta-synthase
PA0400	223.352	0.573056	0.332852	-1.72166	0.085132	0.415325	AE004091.2	442007	443189	+	NA	probable cystathionine gamma-lyase
PA0401	34.6795	0.740741	0.446179	-1.66019	0.0968769	NA	AE004091.2	443421	444690	-	NA	noncatalytic dihydroorotase-like protein
PA0402	309.116	0.540977	0.26834	-2.01601	0.0437989	0.3582	AE004091.2	444689	445691	-	pyrB	aspartate carbamoyltransferase
PA0403	101.328	0.606994	0.390066	-1.55613	0.119677	NA	AE004091.2	445717	446227	-	pyrR	transcriptional regulator PyrR
PA0404	15.1367	0.795083	0.584699	-1.35982	0.173888	NA	AE004091.2	446341	446773	-	NA	conserved hypothetical protein
PA0405	63.1098	0.987286	0.333241	-2.96268	0.00304976	NA	AE004091.2	446775	447342	-	NA	conserved hypothetical protein
PA0406	47.6267	0.303229	0.390342	-0.776829	0.43726	NA	AE004091.2	447393	448350	-	tonB3	TonB3
PA0407	497.867	0.0568767	0.201544	-0.282204	0.777787	0.921349	AE004091.2	448433	449384	-	gshB	glutathione synthetase
PA0408	3048.19	-0.429862	0.27097	1.58638	0.112653	0.453033	AE004091.2	449638	450043	+	pilG	twitching motility protein PilG
PA0409	368.416	0.343517	0.270538	-1.26975	0.204172	0.550196	AE004091.2	450092	450455	+	pilH	twitching motility protein PilH
PA0410	145.644	0.264953	0.305167	-0.868221	0.385274	0.704873	AE004091.2	450508	451042	+	pilI	twitching motility protein PilI
PA0411	542.985	0.054109	0.363001	-0.14906	0.881506	0.963007	AE004091.2	451129	453175	+	pilJ	twitching motility protein PilJ
PA0412	85.9585	0.66711	0.478718	-1.39354	0.163458	NA	AE004091.2	453238	454111	+	pilK	methyltransferase PilK
PA0413	476.021	0.45318	0.329372	-1.37589	0.168856	0.514919	AE004091.2	454125	461541	+	chpA	component of chemotactic signal transduction system
PA0414	40.4427	0.703993	0.477026	-1.4758	0.139998	NA	AE004091.2	461536	462565	+	chpB	probable methylesterase
PA0415	6.70483	0.615715	0.793445	-0.776002	0.437748	NA	AE004091.2	462564	463068	+	chpC	probable chemotaxis protein
PA0416	8.16824	0.622157	0.690917	-0.90048	0.367865	NA	AE004091.2	463078	463870	+	chpD	probable transcriptional regulator
PA0417	4.19797	-0.544903	0.940519	0.579364	0.562344	NA	AE004091.2	463948	464557	+	chpE	probable chemotaxis protein
PA0418	22.709	0.693645	0.443303	-1.56472	0.117649	NA	AE004091.2	464570	465983	-	NA	hypothetical protein
PA0419	8.48598	0.74695	0.818737	-0.91232	0.3616	NA	AE004091.2	466020	466740	-	NA	conserved hypothetical protein
PA0420	362.98	0.234318	0.289172	-0.810308	0.417763	0.725788	AE004091.2	466835	468236	-	bioA	adenosylmethionine-8-amino-7-oxononanoate aminotransferase
PA0421	278.701	0.327112	0.357175	-0.915833	0.359754	0.684087	AE004091.2	468409	469897	+	NA	hypothetical protein
PA0422	59.0805	0.171944	0.367661	-0.46767	0.640021	NA	AE004091.2	470080	470647	+	NA	conserved hypothetical protein
PA0423	3847.2	0.156396	0.27258	-0.573761	0.56613	0.828387	AE004091.2	470661	471234	+	pasP	PasP
PA0424	2367.82	-0.574557	0.54184	1.06038	0.28897	0.642456	AE004091.2	471308	471749	-	mexR	multidrug resistance operon repressor MexR
PA0425	354.753	-0.338293	0.297381	1.13757	0.255299	0.606337	AE004091.2	472023	473172	+	mexA	Resistance-Nodulation-Cell Division (RND) multidrug efflux membrane fusion protein MexA precursor
PA0426	614.131	-0.0974475	0.249489	0.390588	0.696102	0.886059	AE004091.2	473190	476328	+	mexB	Resistance-Nodulation-Cell Division (RND) multidrug efflux transporter MexB
PA0427	221.109	0.51041	0.295701	-1.7261	0.0843291	0.415325	AE004091.2	476332	477787	+	oprM	Major intrinsic multiple antibiotic resistance efflux outer membrane protein OprM precursor
PA0428	532.94	0.306934	0.301484	-1.01808	0.308641	0.651611	AE004091.2	477888	479805	-	NA	probable ATP-dependent RNA helicase
PA0429	1230.48	-0.163133	0.277674	0.587499	0.556868	0.821673	AE004091.2	480058	481126	-	NA	hypothetical protein
PA0430	337.013	-0.0515805	0.41243	0.125065	0.900472	0.969386	AE004091.2	481198	482068	-	metF	5,10-methylenetetrahydrofolate reductase
PA0431	107.9	0.806247	0.429549	-1.87696	0.0605231	NA	AE004091.2	482113	482665	-	NA	hypothetical protein
PA0432	4222.53	0.139901	0.4495	-0.311237	0.755621	0.909203	AE004091.2	482708	484115	-	sahH	S-adenosyl-L-homocysteine hydrolase
PA0433	2.18258	1.84227	1.53481	-1.20032	0.230014	NA	AE004091.2	484403	484835	+	NA	hypothetical protein
PA0434	32.6652	0.589476	0.487413	-1.2094	0.22651	NA	AE004091.2	484963	487153	+	NA	hypothetical protein
PA0435	2.13368	-2.42122	1.59802	1.51514	0.129737	NA	AE004091.2	487166	488642	+	NA	hypothetical protein
PA0436	1205.09	-0.331695	0.49938	0.664215	0.506553	0.785324	AE004091.2	488729	489347	+	NA	probable transcriptional regulator
PA0437	57.5881	1.01198	0.42158	-2.40045	0.0163749	NA	AE004091.2	489389	490658	-	codA	cytosine deaminase
PA0438	15.3582	0.489603	0.637679	-0.767789	0.442612	NA	AE004091.2	490650	491898	-	codB	cytosine permease
PA0439	10.0956	-0.0620638	0.817783	0.0758928	0.939504	NA	AE004091.2	492082	493357	-	NA	probable oxidoreductase
PA0440	14.2824	-0.480395	0.7061	0.68035	0.496283	NA	AE004091.2	493356	494721	-	NA	probable oxidoreductase
PA0441	38.0798	-0.419365	0.43431	0.96559	0.334249	NA	AE004091.2	494818	496255	-	dht	dihydropyrimidinase
PA0442	7.71674	-0.953195	0.71778	1.32798	0.184186	NA	AE004091.2	496364	496478	-	NA	hypothetical protein
PA0443	13.5981	-0.239144	0.570686	0.419047	0.675182	NA	AE004091.2	496870	498358	+	NA	probable transporter
PA0444	18.5545	-0.195578	0.500912	0.390444	0.696208	NA	AE004091.2	498419	499700	+	NA	N-carbamoyl-beta-alanine amidohydrolase
PA0445	4.30928	-2.47822	1.48951	1.66378	0.0961559	NA	AE004091.2	500106	501120	-	NA	probable transposase
PA0446	232.83	-0.349968	0.263766	1.32681	0.184571	0.532343	AE004091.2	501378	502599	-	NA	conserved hypothetical protein
PA0447	2986.81	0.306956	0.319492	-0.960763	0.336671	0.668904	AE004091.2	502721	503900	-	gcdH	glutaryl-CoA dehydrogenase
PA0448	31.6937	-0.588078	0.443086	1.32723	0.184432	NA	AE004091.2	504120	505026	+	NA	probable transcriptional regulator
PA0449	609.068	0.185292	0.270975	-0.683798	0.494103	0.773984	AE004091.2	505046	505583	+	NA	hypothetical protein
PA0450	43.2487	0.532007	0.426332	-1.24787	0.212078	NA	AE004091.2	505631	507251	-	NA	probable phosphate transporter
PA0451	5.95651	0.328645	0.815738	-0.402881	0.687036	NA	AE004091.2	507630	508959	+	NA	conserved hypothetical protein
PA0452	20.9536	-0.294787	0.481811	0.611831	0.54065	NA	AE004091.2	508958	509750	+	NA	probable stomatin-like protein
PA0453	50.0502	-0.0363635	0.368767	0.0986084	0.921449	NA	AE004091.2	509827	510499	-	NA	hypothetical protein
PA0454	91.5482	0.24237	0.294356	-0.823392	0.410285	NA	AE004091.2	510591	512790	-	NA	conserved hypothetical protein
PA0455	118.087	-0.167118	0.281427	0.593823	0.552631	NA	AE004091.2	513053	514427	-	dbpA	RNA helicase DbpA
PA0456	46665.3	-1.20536	0.577054	2.08882	0.0367237	0.331639	AE004091.2	514774	514981	+	NA	probable cold-shock protein
PA0457	52.2376	-0.327159	0.349435	0.936251	0.349144	NA	AE004091.2	515134	515656	+	NA	hypothetical protein
PA0457.1	14.4754	-0.330173	0.626204	0.527261	0.598012	NA	AE004091.2	515655	516027	-	NA	hypothetical membrane protein
PA0458	123.752	0.563711	0.355624	-1.58513	0.112936	0.453033	AE004091.2	516031	517462	-	NA	probable major facilitator superfamily (MFS) transporter
PA0459	1579.46	0.157973	0.39594	-0.398981	0.689907	0.882928	AE004091.2	518082	520632	+	NA	probable ClpA/B protease ATP binding subunit
PA0460	317.279	0.170735	0.269103	-0.634458	0.525782	0.800253	AE004091.2	520736	521312	+	NA	hypothetical protein
PA0461	376.087	-0.00383354	0.323973	0.0118329	0.990559	0.994329	AE004091.2	521632	522517	-	NA	conserved hypothetical protein
PA0462	413.148	-0.514321	0.253483	2.02902	0.0424564	0.354083	AE004091.2	522464	523166	+	NA	hypothetical protein
PA0463	13.2207	1.21072	0.951884	-1.27192	0.203401	NA	AE004091.2	523253	523940	+	creB	two-component response regulator CreB
PA0464	32.5137	0.650083	0.455325	-1.42774	0.153368	NA	AE004091.2	523942	525364	+	creC	two-component sensor CreC
PA0465	49.4459	-0.384202	0.397064	0.967607	0.333241	NA	AE004091.2	525468	526824	+	creD	inner membrane protein CreD
PA0466	7.22093	0.520913	0.837652	-0.621873	0.534025	NA	AE004091.2	526876	527176	+	NA	hypothetical protein
PA0467	17.7162	-0.405576	0.539206	0.752172	0.451948	NA	AE004091.2	527326	527944	-	NA	conserved hypothetical protein
PA0468	22.4433	1.1391	0.550502	-2.0692	0.038527	NA	AE004091.2	527965	528913	-	NA	hypothetical protein
PA0469	113.63	0.376469	0.352004	-1.0695	0.284843	NA	AE004091.2	528998	529853	+	NA	hypothetical protein
PA0470	533.554	0.11011	0.460704	-0.239004	0.811102	0.936741	AE004091.2	530031	532437	-	fiuA	Ferrichrome receptor FiuA
PA0471	19.1852	0.103669	0.756977	-0.136951	0.891069	NA	AE004091.2	532543	533512	-	NA	probable transmembrane sensor
PA0472	63.4168	0.542382	0.605007	-0.896489	0.369992	NA	AE004091.2	533511	534027	-	NA	probable sigma-70 factor, ECF subfamily
PA0473	361.561	-0.120639	0.335611	0.359462	0.71925	0.893767	AE004091.2	534195	534942	+	NA	probable glutathione S-transferase
PA0474	2.53147	-1.78491	1.36376	1.30881	0.190598	NA	AE004091.2	535084	535486	+	NA	hypothetical protein
PA0475	10.2518	0.366249	0.652002	-0.56173	0.5743	NA	AE004091.2	535538	536105	+	NA	probable transcriptional regulator
PA0476	52.5231	0.23278	0.37267	-0.624628	0.532215	NA	AE004091.2	536144	537869	-	NA	probable permease
PA0477	10.1904	0.026578	0.662357	-0.0401264	0.967992	NA	AE004091.2	538219	539143	-	NA	probable transcriptional regulator
PA0478	12.4334	0.894546	0.622701	-1.43656	0.150844	NA	AE004091.2	539230	539704	+	NA	probable N-acetyltransferase
PA0479	14.2542	-0.436398	0.649113	0.6723	0.501393	NA	AE004091.2	539787	540735	-	NA	probable transcriptional regulator
PA0480	5.66665	-0.925078	0.929627	0.995107	0.319684	NA	AE004091.2	540838	541633	+	NA	probable hydrolase
PA0481	66.0969	-0.0764526	0.421879	0.181219	0.856196	NA	AE004091.2	541678	542119	+	NA	hypothetical protein
PA0482	4049.27	0.404403	0.226469	-1.78569	0.0741496	0.399615	AE004091.2	542172	544347	-	glcB	malate synthase G
PA0483	149.515	0.0458424	0.324343	-0.141339	0.887602	0.965959	AE004091.2	544653	545094	+	NA	probable acetyltransferase
PA0484	207.722	-0.142834	0.277007	0.515633	0.606111	0.84017	AE004091.2	545128	545641	+	NA	conserved hypothetical protein
PA0485	47.468	0.388957	0.429544	-0.90551	0.365195	NA	AE004091.2	546336	547230	-	NA	conserved hypothetical protein
PA0486	23.8381	0.812155	0.450469	-1.80291	0.0714027	NA	AE004091.2	547434	548406	-	NA	conserved hypothetical protein
PA0487	24.3328	0.472581	0.474331	-0.99631	0.319099	NA	AE004091.2	548470	549226	-	NA	probable molybdenum transport regulator
PA0488	3.26266	0.0830006	1.0699	-0.0775781	0.938164	NA	AE004091.2	549296	549614	-	NA	conserved hypothetical protein
PA0489	10.4858	1.24762	0.770342	-1.61956	0.105326	NA	AE004091.2	549658	550381	-	NA	probable phosphoribosyl transferase
PA0490	526.585	0.33569	0.437757	-0.766842	0.443176	0.7363	AE004091.2	550522	550813	-	NA	hypothetical protein
PA0491	42.2976	0.517684	0.381937	-1.35542	0.175285	NA	AE004091.2	550869	551793	-	NA	probable transcriptional regulator
PA0492	14.714	-1.05743	0.779726	1.35616	0.175049	NA	AE004091.2	551910	552666	+	NA	conserved hypothetical protein
PA0493	4.1305	-0.000628422	0.98838	0.00063581	0.999493	NA	AE004091.2	552745	552991	+	NA	probable biotin-requiring enzyme
PA0494	3.47384	-0.121033	1.01766	0.118932	0.905329	NA	AE004091.2	553004	554378	+	NA	probable acyl-CoA carboxylase subunit
PA0495	35.5997	0.0832759	0.410649	-0.202791	0.839298	NA	AE004091.2	554382	555258	+	NA	hypothetical protein
PA0496	34.1957	-0.115314	0.443197	0.260186	0.79472	NA	AE004091.2	555250	556225	+	NA	conserved hypothetical protein
PA0497	336.773	-0.668597	0.405442	1.64906	0.0991359	0.425918	AE004091.2	556277	557276	-	NA	hypothetical protein
PA0498	823.484	-0.656319	0.358174	1.8324	0.0668912	0.390891	AE004091.2	557356	558361	-	NA	hypothetical protein
PA0499	58.3298	-0.538526	0.412787	1.30461	0.192026	NA	AE004091.2	558379	559078	-	NA	probable pili assembly chaperone
PA0500	1812.16	0.230354	0.255019	-0.90328	0.366377	0.686551	AE004091.2	559643	560699	+	bioB	biotin synthase
PA0501	37.0989	0.327434	0.391408	-0.836553	0.402844	NA	AE004091.2	560807	562010	+	bioF	8-amino-7-oxononanoate synthase
PA0502	31.0907	-0.201574	0.568331	0.354677	0.722831	NA	AE004091.2	562005	562725	+	NA	probable biotin biosynthesis protein bioH
PA0503	4.99919	2.67497	1.10602	-2.41855	0.0155825	NA	AE004091.2	562720	563542	+	NA	probable biotin synthesis protein BioC
PA0504	3.74398	-0.130228	1.01304	0.128551	0.897713	NA	AE004091.2	563548	564232	+	bioD	dethiobiotin synthase
PA0505	47.4524	-0.181677	0.582537	0.311871	0.755138	NA	AE004091.2	564343	564571	+	NA	hypothetical protein
PA0506	2174.18	0.341783	0.191679	-1.78311	0.0745692	0.399615	AE004091.2	564913	566716	+	NA	probable acyl-CoA dehydrogenase
PA0507	55.8948	-0.0218669	0.389642	0.0561204	0.955246	NA	AE004091.2	566931	568725	+	NA	probable acyl-CoA dehydrogenase
PA0508	72.8286	-0.152169	0.462968	0.328682	0.742396	NA	AE004091.2	569001	570777	+	NA	probable acyl-CoA dehydrogenase
PA0509	55.6562	0.0471257	0.685545	-0.068742	0.945195	NA	AE004091.2	571113	572592	-	nirN	probable c-type cytochrome
PA0510	5.29196	4.38574	1.44278	-3.03979	0.00236746	NA	AE004091.2	572585	573422	-	NA	probable uroporphyrin-III c-methyltransferase
PA0511	18.8974	1.09171	0.90222	-1.21002	0.22627	NA	AE004091.2	573435	574596	-	nirJ	heme d1 biosynthesis protein NirJ
PA0512	8.37603	1.20882	1.03674	-1.16598	0.243624	NA	AE004091.2	574592	575105	-	NA	conserved hypothetical protein
PA0513	13.3894	-0.645443	0.662147	0.974774	0.329672	NA	AE004091.2	575082	575523	-	NA	probable transcriptional regulator
PA0514	6.7314	1.74256	1.42145	-1.2259	0.220236	NA	AE004091.2	575518	576040	-	nirL	heme d1 biosynthesis protein NirL
PA0515	9.90215	1.28203	1.03073	-1.24381	0.213569	NA	AE004091.2	576039	576489	-	NA	probable transcriptional regulator
PA0516	75.2813	1.15301	0.722622	-1.59559	0.110581	NA	AE004091.2	576500	577676	-	nirF	heme d1 biosynthesis protein NirF
PA0517	1.3957	1.46281	2.50102	-0.584888	0.558623	NA	AE004091.2	577675	578032	-	nirC	probable c-type cytochrome precursor
PA0518	8.7096	1.24033	1.51495	-0.818725	0.412944	NA	AE004091.2	578031	578343	-	nirM	cytochrome c-551 precursor
PA0519	980.112	0.587247	1.32724	-0.442458	0.658158	0.869032	AE004091.2	578396	580100	-	nirS	nitrite reductase precursor
PA0520	21.0257	0.595564	0.516798	-1.15241	0.249152	NA	AE004091.2	580315	581095	+	nirQ	regulatory protein NirQ
PA0521	11.313	0.208381	0.72802	-0.28623	0.774702	NA	AE004091.2	581132	581657	+	NA	probable cytochrome c oxidase subunit
PA0522	0.573275	-0.770007	2.61166	0.294834	0.768121	NA	AE004091.2	581667	581922	+	NA	hypothetical protein
PA0523	37.0094	0.356704	1.49643	-0.23837	0.811594	NA	AE004091.2	582014	582452	+	norC	nitric-oxide reductase subunit C
PA0524	335.499	0.198127	1.25716	-0.1576	0.874772	0.961068	AE004091.2	582454	583852	+	norB	nitric-oxide reductase subunit B
PA0525	10.5153	0.390029	0.791976	-0.492475	0.622384	NA	AE004091.2	583856	585692	+	NA	probable dinitrification protein NorD
PA0526	5.65544	0.510581	1.21943	-0.418704	0.675433	NA	AE004091.2	585704	585896	-	NA	hypothetical protein
PA0527	533.715	0.129324	0.33989	-0.380489	0.703582	0.888372	AE004091.2	585982	586663	-	dnr	transcriptional regulator Dnr
PA0528	8.86577	0.327855	0.689709	-0.475352	0.634536	NA	AE004091.2	587019	587895	-	NA	probable transcriptional regulator
PA0529	165.739	0.043512	0.612916	-0.0709918	0.943404	0.987638	AE004091.2	587996	588695	+	NA	conserved hypothetical protein
PA0530	10.9404	0.612785	0.715313	-0.856667	0.391629	NA	AE004091.2	588923	590102	+	NA	probable class III pyridoxal phosphate-dependent aminotransferase
PA0531	22.8067	-0.900336	0.504073	1.78612	0.0740792	NA	AE004091.2	590104	590818	+	NA	probable glutamine amidotransferase
PA0532	48.4625	-0.36952	0.386087	0.957089	0.338522	NA	AE004091.2	590898	591402	-	NA	hypothetical protein
PA0533	32.4042	0.0572762	0.397193	-0.144203	0.885341	NA	AE004091.2	591444	592932	+	NA	probable transcriptional regulator
PA0534	31.5257	0.125072	0.472102	-0.264926	0.791067	NA	AE004091.2	593272	594559	+	NA	conserved hypothetical protein
PA0535	10.528	-0.127384	0.627991	0.202844	0.839257	NA	AE004091.2	594579	595131	+	NA	probable transcriptional regulator
PA0536	67.6368	-0.43767	0.428333	1.0218	0.306876	NA	AE004091.2	595247	596270	-	NA	hypothetical protein
PA0537	565.868	-0.0719263	0.251005	0.286553	0.774455	0.919284	AE004091.2	596276	596882	-	NA	conserved hypothetical protein
PA0538	84.2991	0.523843	0.326013	-1.60682	0.108094	NA	AE004091.2	596972	597479	-	dsbB	disulfide bond formation protein
PA0539	25.4113	0.0151075	0.440711	-0.0342797	0.972654	NA	AE004091.2	597707	598535	+	NA	hypothetical protein
PA0540	27.8475	0.146951	0.424691	-0.346018	0.729329	NA	AE004091.2	598607	598991	+	NA	hypothetical protein
PA0541	116.68	0.470165	0.397253	-1.18354	0.236595	NA	AE004091.2	599106	599562	+	NA	hypothetical protein
PA0542	88.2281	0.254794	0.500227	-0.509356	0.610503	NA	AE004091.2	599759	600176	-	NA	conserved hypothetical protein
PA0543	31.5603	-0.49569	0.434661	1.14041	0.254118	NA	AE004091.2	600425	601391	+	NA	hypothetical protein
PA0544	51.8643	0.418119	0.368604	-1.13433	0.256656	NA	AE004091.2	601400	602141	-	NA	hypothetical protein
PA0545	256.672	-0.128202	0.378302	0.338889	0.734694	0.902856	AE004091.2	602345	603647	+	NA	hypothetical protein
PA0546	1559.36	0.151278	0.578349	-0.261569	0.793654	0.930856	AE004091.2	603708	604896	-	metK	methionine adenosyltransferase
PA0547	180.298	-0.152574	0.416241	0.366551	0.713954	0.89151	AE004091.2	604914	605913	-	NA	probable transcriptional regulator
PA0548	853.123	0.152858	0.383272	-0.398824	0.690023	0.882928	AE004091.2	606159	608154	+	tktA	transketolase
PA0549	9.55857	1.05285	0.745817	-1.41168	0.158045	NA	AE004091.2	608156	609218	+	NA	hypothetical protein
PA0550	48.5151	0.208973	0.423699	-0.49321	0.621864	NA	AE004091.2	609204	609999	-	NA	conserved hypothetical protein
PA0551	223.821	0.521807	0.267694	-1.94926	0.0512639	0.370434	AE004091.2	610213	611272	+	epd	D-erythrose 4-phosphate dehydrogenase
PA0552	306.372	0.383518	0.499592	-0.767663	0.442688	0.7363	AE004091.2	611280	612441	+	pgk	phosphoglycerate kinase
PA0553	256.025	-0.333919	0.24588	1.35805	0.174447	0.518177	AE004091.2	612516	612714	+	NA	hypothetical protein
PA0554	114.88	-0.711821	0.411177	1.73118	0.0834199	NA	AE004091.2	612876	613215	+	NA	hypothetical protein
PA0555	3481.16	0.21548	0.248858	-0.865874	0.386559	0.705408	AE004091.2	613337	614399	+	fda	fructose-1,6-bisphosphate aldolase
PA0556	18.3326	-0.575092	0.567904	1.01266	0.311224	NA	AE004091.2	614467	614947	+	NA	hypothetical protein
PA0557	109.139	-0.0323523	0.297023	0.108922	0.913264	NA	AE004091.2	614954	615608	-	NA	hypothetical protein
PA0558	31.0012	0.874472	0.434368	-2.0132	0.0440932	NA	AE004091.2	615606	616371	+	NA	conserved hypothetical protein
PA0559	71.8733	0.389939	0.368281	-1.05881	0.289687	NA	AE004091.2	616373	617549	-	NA	conserved hypothetical protein
PA0560	97.4392	0.36615	0.278448	-1.31497	0.188521	NA	AE004091.2	617661	618147	+	NA	conserved hypothetical protein
PA0561	4.34711	-0.61137	1.06027	0.576616	0.564199	NA	AE004091.2	618175	619327	+	NA	hypothetical protein
PA0562	8.3234	0.362196	0.724544	-0.499894	0.617149	NA	AE004091.2	619334	620006	-	NA	probable hydrolase
PA0563	305.031	-0.175852	0.328636	0.535097	0.592583	0.833235	AE004091.2	620137	620488	-	NA	conserved hypothetical protein
PA0564	17.1527	0.660028	0.501169	-1.31698	0.187846	NA	AE004091.2	620668	621577	-	NA	probable transcriptional regulator
PA0565	34.2246	0.300651	0.414538	-0.725269	0.468287	NA	AE004091.2	621694	622030	+	NA	conserved hypothetical protein
PA0566	43.4757	-0.0586105	0.37962	0.154393	0.8773	NA	AE004091.2	622025	622538	-	NA	hypothetical protein
PA0567	614.736	-0.671743	0.408063	1.64617	0.099728	0.425918	AE004091.2	622725	622881	+	NA	conserved hypothetical protein
PA0568	85.8912	-0.307555	0.398689	0.771416	0.44046	NA	AE004091.2	622896	623352	-	NA	hypothetical protein
PA0569	4.61674	0.207895	1.04757	-0.198455	0.842689	NA	AE004091.2	623370	623838	-	NA	hypothetical protein
PA0570	1.06398	-1.62661	2.24678	0.723975	0.469081	NA	AE004091.2	623854	624199	-	NA	hypothetical protein
PA0571	52.3032	-0.694562	0.357794	1.94123	0.05223	NA	AE004091.2	624191	624803	-	NA	hypothetical protein
PA0572	317.474	-0.0975627	0.237022	0.411619	0.680618	0.876999	AE004091.2	624996	627765	-	NA	hypothetical protein
PA0573	98.0066	-0.0965894	0.372126	0.259561	0.795202	NA	AE004091.2	628337	628670	-	NA	hypothetical protein
PA0574	455.969	-0.21974	0.316943	0.69331	0.488115	0.770323	AE004091.2	628765	629884	-	NA	hypothetical protein
PA0575	338.34	-0.201258	0.28132	0.715408	0.474357	0.757679	AE004091.2	630529	634264	-	NA	conserved hypothetical protein
PA0576	20010.5	-0.209095	0.206378	1.01316	0.310982	0.651611	AE004091.2	634373	636224	-	rpoD	sigma factor RpoD
PA0577	995.748	-0.228037	0.302437	0.754	0.450849	0.743338	AE004091.2	636306	638298	-	dnaG	DNA primase
PA0578	37.2885	1.16689	0.446947	-2.61081	0.00903284	NA	AE004091.2	638383	638830	-	NA	conserved hypothetical protein
PA0579	447.194	-0.171285	0.467458	0.366418	0.714053	0.89151	AE004091.2	638902	639115	-	rpsU	30S ribosomal protein S21
PA0580	79.0471	0.114655	0.319884	-0.358429	0.720023	NA	AE004091.2	639315	640338	+	gcp	O-sialoglycoprotein endopeptidase
PA0581	15.3749	0.0461431	0.507708	-0.0908851	0.927584	NA	AE004091.2	640422	640989	-	NA	conserved hypothetical protein
PA0582	6.44481	-1.26261	0.810533	1.55775	0.119293	NA	AE004091.2	641072	641423	+	folB	dihydroneopterin aldolase
PA0583	18.9363	0.612043	0.530532	-1.15364	0.248648	NA	AE004091.2	641416	641956	+	NA	hypothetical protein
PA0584	34.9648	0.41187	0.405004	-1.01695	0.309175	NA	AE004091.2	641934	643164	-	cca	tRNA nucleotidyl transferase
PA0585	36.9489	-0.0166646	0.539874	0.0308675	0.975375	NA	AE004091.2	643210	643714	-	NA	hypothetical protein
PA0586	7734.97	-0.838921	0.303272	2.76623	0.00567085	0.162209	AE004091.2	643810	645361	-	NA	conserved hypothetical protein
PA0587	4697.13	-0.484581	0.300975	1.61004	0.107389	0.442235	AE004091.2	645360	646629	-	NA	conserved hypothetical protein
PA0588	24875	-0.594173	0.26199	2.26792	0.0233342	0.294821	AE004091.2	646732	648652	-	NA	conserved hypothetical protein
PA0589	110.729	0.513332	0.28872	-1.77796	0.0754112	NA	AE004091.2	648933	649263	-	NA	conserved hypothetical protein
PA0590	96.1799	0.376209	0.292962	-1.28416	0.199087	NA	AE004091.2	649309	650158	-	apaH	bis(5'-nucleosyl)-tetraphosphatase
PA0591	124.254	-0.71926	0.402801	1.78565	0.0741565	0.399615	AE004091.2	650160	650538	-	NA	conserved hypothetical protein
PA0592	130.593	0.069119	0.355273	-0.194552	0.845744	0.951413	AE004091.2	650577	651381	-	ksgA	rRNA (adenine-N6,N6)-dimethyltransferase
PA0593	58.6379	0.155385	0.329829	-0.471106	0.637565	NA	AE004091.2	651499	652483	-	pdxA	pyridoxal phosphate biosynthetic protein PdxA
PA0594	1361.62	0.10059	0.243051	-0.413862	0.678975	0.876329	AE004091.2	652482	653772	-	surA	peptidyl-prolyl cis-trans isomerase SurA
PA0595	3030.47	-0.0223145	0.21636	0.103136	0.917855	0.975672	AE004091.2	653755	656527	-	ostA	organic solvent tolerance protein OstA precursor
PA0596	547.375	0.156001	0.291352	-0.535438	0.592347	0.833235	AE004091.2	656653	657667	+	NA	hypothetical protein
PA0597	33.5793	0.680097	0.394572	-1.72363	0.0847745	NA	AE004091.2	657666	658338	+	NA	probable nucleotidyl transferase
PA0598	28.1459	1.13058	0.434947	-2.59935	0.00934014	NA	AE004091.2	658342	659098	+	NA	hypothetical protein
PA0599	36.4409	-0.147049	0.402216	0.365598	0.714665	NA	AE004091.2	659104	660163	-	NA	hypothetical protein
PA0600	86.7209	0.0502388	0.279072	-0.180021	0.857136	NA	AE004091.2	660314	662705	+	NA	probable two-component sensor
PA0601	62.6958	0.700756	0.369896	-1.89447	0.0581629	NA	AE004091.2	662753	663383	+	NA	probable two-component response regulator
PA0602	45.8381	0.551619	0.342628	-1.60996	0.107406	NA	AE004091.2	663514	664546	+	NA	probable binding protein component of ABC transporter
PA0603	91.973	-0.427493	0.283734	1.50667	0.131896	NA	AE004091.2	664782	665889	+	NA	probable ATP-binding component of ABC transporter
PA0604	155.955	-0.54206	0.388109	1.39667	0.162513	0.509088	AE004091.2	665947	666991	+	NA	probable binding protein component of ABC transporter
PA0605	550.931	-0.538018	0.33923	1.586	0.11274	0.453033	AE004091.2	667107	668352	+	NA	probable permease of ABC transporter
PA0606	32.7351	-0.242209	0.420532	0.575958	0.564643	NA	AE004091.2	668460	669288	+	NA	probable permease of ABC transporter
PA0607	229.279	0.514928	0.361969	-1.42257	0.15486	0.506504	AE004091.2	669414	670086	+	rpe	ribulose-phosphate 3-epimerase
PA0608	127.575	0.0333715	0.443845	-0.0751873	0.940066	0.987638	AE004091.2	670088	670904	+	NA	probable phosphoglycolate phosphatase
PA0609	237.121	0.0979497	0.314247	-0.311696	0.755272	0.909203	AE004091.2	670979	672455	+	trpE	anthranilate synthetase component I
PA0610	144.237	-0.384997	0.322243	1.19474	0.232189	0.586808	AE004091.2	672779	673091	-	prtN	transcriptional regulator PrtN
PA0611	119.6	0.317949	0.301799	-1.05351	0.292106	NA	AE004091.2	673193	673961	-	prtR	transcriptional regulator PrtR
PA0612	2.45927	-0.0376537	1.17654	0.0320037	0.974469	NA	AE004091.2	674418	674616	+	ptrB	repressor, PtrB
PA0613	30.5441	0.504852	0.475744	-1.06118	0.288607	NA	AE004091.2	674666	675023	+	NA	hypothetical protein
PA0614	5.04222	-0.105017	0.859021	0.122251	0.9027	NA	AE004091.2	675389	675836	+	NA	hypothetical protein
PA0615	76.8845	-0.41009	0.287256	1.42761	0.153405	NA	AE004091.2	675860	676373	+	NA	hypothetical protein
PA0616	18.4456	0.412926	0.474054	-0.871054	0.383725	NA	AE004091.2	676372	676927	+	NA	hypothetical protein
PA0617	22.4729	0.950901	0.529358	-1.79633	0.0724421	NA	AE004091.2	677082	677406	+	NA	probable bacteriophage protein
PA0618	61.7126	-0.0717343	0.433142	0.165614	0.868461	NA	AE004091.2	677405	678290	+	NA	probable bacteriophage protein
PA0619	35.0732	0.22643	0.507834	-0.445875	0.655688	NA	AE004091.2	678285	678816	+	NA	probable bacteriophage protein
PA0620	359.245	-0.257676	0.279028	0.923477	0.355759	0.683031	AE004091.2	678820	680893	+	NA	probable bacteriophage protein
PA0621	2.25364	0.818473	2.3338	-0.350704	0.72581	NA	AE004091.2	680892	681348	+	NA	conserved hypothetical protein
PA0622	260.982	-0.129513	0.371446	0.348672	0.727336	0.898524	AE004091.2	681393	682551	+	NA	probable bacteriophage protein
PA0623	101.52	0.0825368	0.486308	-0.169721	0.86523	NA	AE004091.2	682566	683067	+	NA	probable bacteriophage protein
PA0624	22.35	1.0518	0.766049	-1.37301	0.169748	NA	AE004091.2	683084	683426	+	NA	hypothetical protein
PA0625	170.983	0.216098	0.405541	-0.532863	0.594128	0.833629	AE004091.2	683598	685833	+	NA	hypothetical protein
PA0626	12.8155	0.41924	0.660671	-0.634566	0.525711	NA	AE004091.2	685845	686715	+	NA	hypothetical protein
PA0627	23.9365	0.399646	0.50777	-0.787061	0.431246	NA	AE004091.2	686692	686896	+	NA	conserved hypothetical protein
PA0628	57.287	0.315448	0.367634	-0.85805	0.390865	NA	AE004091.2	686956	687943	+	NA	conserved hypothetical protein
PA0629	8.32956	0.693719	0.8218	-0.844146	0.398588	NA	AE004091.2	687978	688605	+	NA	conserved hypothetical protein
PA0630	0.303632	-0.957737	3.67277	0.260767	0.794272	NA	AE004091.2	688604	688964	+	NA	hypothetical protein
PA0631	3.09628	-0.881077	1.09708	0.80311	0.421911	NA	AE004091.2	688963	689218	+	NA	hypothetical protein
PA0632	0	#VALUE!	NA	NA	NA	NA	AE004091.2	689235	689463	+	NA	hypothetical protein
PA0633	0.516581	2.01816	3.78023	-0.533872	0.59343	NA	AE004091.2	689536	690028	+	NA	hypothetical protein
PA0634	0.258291	1.01213	4.02916	-0.251201	0.801659	NA	AE004091.2	690042	690387	+	NA	hypothetical protein
PA0635	0	#VALUE!	NA	NA	NA	NA	AE004091.2	690419	690671	+	NA	hypothetical protein
PA0636	1.2132	2.05724	2.26733	-0.907338	0.364228	NA	AE004091.2	690720	692553	+	NA	hypothetical protein
PA0637	0.250328	-1.9195	4.08047	0.470412	0.638061	NA	AE004091.2	692548	692887	+	NA	conserved hypothetical protein
PA0638	0	#VALUE!	NA	NA	NA	NA	AE004091.2	692897	693590	+	NA	probable bacteriophage protein
PA0639	0.129145	0.00404946	4.08047	-0.0009924	0.999208	NA	AE004091.2	693595	694363	+	NA	conserved hypothetical protein
PA0640	0.581313	-1.82468	2.61259	0.698418	0.484916	NA	AE004091.2	694420	695020	+	NA	probable bacteriophage protein
PA0641	2.49417	-1.67144	1.63881	1.01991	0.307771	NA	AE004091.2	695081	698693	+	NA	probable bacteriophage protein
PA0642	2.68498	-1.36829	1.17998	1.15959	0.246216	NA	AE004091.2	698931	699717	+	NA	hypothetical protein
PA0643	4.14743	0.118407	1.18168	-0.100202	0.920184	NA	AE004091.2	699743	700832	+	NA	hypothetical protein
PA0644	0.516581	2.01816	3.78023	-0.533872	0.59343	NA	AE004091.2	700834	701167	+	NA	hypothetical protein
PA0645	0.774872	2.60419	3.35479	-0.77626	0.437595	NA	AE004091.2	701150	701378	+	NA	hypothetical protein
PA0646	5.37284	0.741905	3.33615	-0.222384	0.824015	NA	AE004091.2	701476	702526	+	NA	hypothetical protein
PA0647	1.18509	-0.532499	1.74757	0.304709	0.760588	NA	AE004091.2	702528	702828	+	NA	hypothetical protein
PA0648	1.29145	3.34256	2.95527	-1.13105	0.258034	NA	AE004091.2	702827	703055	+	NA	hypothetical protein
PA0649	353.109	-0.53932	0.253392	2.1284	0.0333038	0.329358	AE004091.2	703476	704079	+	trpG	anthranilate synthase component II
PA0650	132.483	0.313368	0.376203	-0.832975	0.404859	0.721707	AE004091.2	704083	705130	+	trpD	anthranilate phosphoribosyltransferase
PA0651	282.147	0.451227	0.251094	-1.79705	0.0723283	0.399615	AE004091.2	705129	705963	+	trpC	indole-3-glycerol-phosphate synthase
PA0652	829.329	-0.0772644	0.234966	0.328833	0.742282	0.904952	AE004091.2	706030	706672	-	vfr	transcriptional regulator Vfr
PA0653	118.253	0.0503053	0.285208	-0.176381	0.859995	NA	AE004091.2	706943	707363	+	NA	conserved hypothetical protein
PA0654	742.47	-0.341734	0.234631	1.45647	0.145261	0.49034	AE004091.2	707685	708477	+	speD	S-adenosylmethionine decarboxylase proenzyme
PA0655	114.98	0.252099	0.30236	-0.833771	0.40441	NA	AE004091.2	708537	709182	-	NA	hypothetical protein
PA0656	458.005	-0.276784	0.267598	1.03433	0.300983	0.648292	AE004091.2	709284	709620	-	NA	probable HIT family protein
PA0657	110.298	-0.241341	0.307124	0.785811	0.431978	NA	AE004091.2	709698	711177	+	NA	probable ATPase
PA0658	85.3904	-0.0556086	0.28281	0.196629	0.844118	NA	AE004091.2	711222	712020	-	NA	probable short-chain dehydrogenase
PA0659	124.148	0.192344	0.391219	-0.491651	0.622966	0.850232	AE004091.2	712083	713157	-	NA	hypothetical protein
PA0660	75.2278	0.572786	0.436166	-1.31323	0.189105	NA	AE004091.2	713281	714247	-	NA	hypothetical protein
PA0661	171.087	-0.271185	0.299745	0.904719	0.365614	0.686158	AE004091.2	714266	714686	-	NA	conserved hypothetical protein
PA0662	125.463	0.332944	0.366258	-0.909043	0.363327	0.684483	AE004091.2	714976	716008	+	argC	N-acetyl-gamma-glutamyl-phosphate reductase
PA0663	120.661	-1.05798	0.441351	2.39715	0.0165232	NA	AE004091.2	716010	716727	+	NA	hypothetical protein
PA0664	76.5029	0.158289	0.312402	-0.506683	0.612377	NA	AE004091.2	716730	717150	+	NA	hypothetical protein
PA0665	1913.4	-0.829026	0.464762	1.78376	0.0744619	0.399615	AE004091.2	717230	717578	+	NA	conserved hypothetical protein
PA0666	201.527	-0.0934886	0.450996	0.207294	0.835781	0.949137	AE004091.2	717637	718726	-	NA	conserved hypothetical protein
PA0667	10463.7	-0.752824	0.356661	2.11075	0.0347936	0.329358	AE004091.2	718731	720072	-	NA	conserved hypothetical protein
PA0668	10685.6	-0.640693	0.546279	1.17283	0.240864	0.590609	AE004091.2	720356	721553	+	tyrZ	tyrosyl-tRNA synthetase 2
PA0669	66.3786	-0.261899	0.344832	0.759497	0.447556	NA	AE004091.2	727610	730703	-	NA	probable DNA polymerase alpha chain
PA0670	4.30748	0.670765	1.14367	-0.586503	0.557537	NA	AE004091.2	730681	732094	-	NA	hypothetical protein
PA0671	5.41331	0.0485475	0.80867	-0.0600338	0.952129	NA	AE004091.2	732104	732653	-	NA	hypothetical protein
PA0672	247.566	-0.227073	0.777627	0.292008	0.770281	0.918711	AE004091.2	732958	733552	+	hemO	heme oxygenase
PA0673	23.0991	1.09294	0.618584	-1.76683	0.0772559	NA	AE004091.2	733675	733993	-	NA	hypothetical protein
PA0674	11.9766	-1.09641	0.602693	1.81919	0.0688831	NA	AE004091.2	734158	734872	+	vreA	VreA
PA0675	2.83917	-0.56564	1.14486	0.494068	0.621258	NA	AE004091.2	734871	735414	+	vreI	ECF sigma factor, VreI
PA0676	4.70848	-0.221031	0.93877	0.235447	0.813862	NA	AE004091.2	735486	736443	+	vreR	sigma factor regulator, VreR
PA0677	0.134694	0.00404946	4.08047	-0.0009924	0.999208	NA	AE004091.2	736458	737097	-	NA	HxcW putative pseudopilin
PA0678	0.84614	-2.54126	2.74328	0.926356	0.354261	NA	AE004091.2	737083	737530	-	NA	HxcU putative pseudopilin
PA0679	0.303632	-0.957737	3.67277	0.260767	0.794272	NA	AE004091.2	737676	738105	+	NA	hypothetical protein
PA0680	2.71265	-1.79959	1.62656	1.10637	0.268565	NA	AE004091.2	738113	738485	-	NA	HxcV putative pseudopilin
PA0681	3.00793	-1.07958	1.07568	1.00362	0.315562	NA	AE004091.2	738718	739165	+	NA	HxcT pseudopilin
PA0682	0.769139	0.139824	2.37431	-0.0588906	0.953039	NA	AE004091.2	739175	740138	+	NA	HxcX atypical pseudopilin
PA0683	0.857591	-1.31006	2.32186	0.564228	0.572599	NA	AE004091.2	740202	741345	+	NA	probable type II secretion system protein
PA0684	0.325009	1.37089	3.52134	-0.38931	0.697047	NA	AE004091.2	741334	741925	+	NA	probable type II secretion system protein
PA0685	12.9916	0.494136	0.665516	-0.742486	0.457793	NA	AE004091.2	741924	744333	+	NA	probable type II secretion system protein
PA0686	1.05461	0.881318	2.23454	-0.394406	0.693281	NA	AE004091.2	744332	745739	+	NA	probable type II secretion system protein
PA0687	7.43603	-0.880936	0.735161	1.19829	0.230804	NA	AE004091.2	745741	746953	+	NA	probable type II secretion system protein
PA0688	12.3921	-0.832945	0.593259	1.40402	0.160314	NA	AE004091.2	747469	748573	+	NA	probable binding protein component of ABC transporter
PA0689	3.00912	2.17281	3.85615	-0.563467	0.573117	NA	AE004091.2	748661	749771	+	NA	hypothetical protein
PA0690	16.5151	-0.64619	0.547438	1.18039	0.237846	NA	AE004091.2	749956	762496	+	NA	hypothetical protein
PA0691	12.9574	0.0652289	0.650666	-0.100249	0.920146	NA	AE004091.2	762890	763490	+	NA	hypothetical protein
PA0692	11.5204	-1.04989	0.576781	1.82025	0.0687212	NA	AE004091.2	763656	765288	+	NA	hypothetical protein
PA0693	2.69583	-0.442111	1.1483	0.385012	0.700228	NA	AE004091.2	765314	767159	+	exbB2	transport protein ExbB2
PA0694	0.832797	-0.171907	2.37879	0.0722665	0.94239	NA	AE004091.2	767172	767589	+	exbD2	transport protein ExbD
PA0695	0.594653	0.796328	2.54883	-0.312429	0.754714	NA	AE004091.2	767600	768344	+	NA	hypothetical protein
PA0696	18.5136	0.0541401	0.472822	-0.114504	0.908838	NA	AE004091.2	768414	770118	+	NA	hypothetical protein
PA0697	4.47427	0.259934	1.00263	-0.259253	0.79544	NA	AE004091.2	770155	770815	+	NA	hypothetical protein
PA0698	1.27411	3.31452	2.02772	-1.6346	0.102132	NA	AE004091.2	770846	771323	+	NA	hypothetical protein
PA0699	0.190315	0.640198	4.06312	-0.157563	0.874801	NA	AE004091.2	771330	772272	+	NA	probable peptidyl-prolyl cis-trans isomerase, PpiC-type
PA0700	0.258291	1.01213	4.02916	-0.251201	0.801659	NA	AE004091.2	772274	772697	+	NA	hypothetical protein
PA0701	2.75628	0.660323	1.21348	-0.544155	0.586335	NA	AE004091.2	772709	773693	+	NA	probable transcriptional regulator
PA0702	7.25861	-0.16794	0.761483	0.220543	0.825448	NA	AE004091.2	774418	775321	-	NA	hypothetical protein
PA0703	8.02245	0.580876	0.698263	-0.831887	0.405473	NA	AE004091.2	775402	776716	-	NA	probable major facilitator superfamily (MFS) transporter
PA0704	30.7612	-0.214369	0.486151	0.440952	0.659247	NA	AE004091.2	776789	778181	-	NA	probable amidase
PA0705	333.296	-0.160422	0.290101	0.552986	0.580273	0.832721	AE004091.2	778311	779208	-	migA	alpha-1,6-rhamnosyltransferase MigA
PA0706	197.161	-0.235041	0.240306	0.978089	0.32803	0.662338	AE004091.2	779465	780101	-	cat	chloramphenicol acetyltransferase
PA0707	42.6147	0.400588	0.615316	-0.651028	0.515028	NA	AE004091.2	780196	780973	-	toxR	transcriptional regulator ToxR
PA0708	47.5352	-0.601817	0.340687	1.76648	0.0773147	NA	AE004091.2	781261	782113	-	NA	probable transcriptional regulator
PA0708.1	0.134694	0.00404946	4.08047	-0.0009924	0.999208	NA	NA	NA	NA	NA	NA	NA
PA0709	175.666	-0.499174	0.490758	1.01715	0.309082	0.651611	AE004091.2	782228	782522	+	NA	hypothetical protein
PA0710	3.19193	0.187082	1.20573	-0.155161	0.876695	NA	AE004091.2	782569	782962	+	gloA2	lactoylglutathione lyase
PA0711	4.77307	1.6629	0.971575	-1.71155	0.0869801	NA	AE004091.2	783011	783515	-	NA	hypothetical protein
PA0712	83.8875	-0.0902676	0.354123	0.254905	0.798797	NA	AE004091.2	783578	783833	-	NA	hypothetical protein
PA0713	311.646	0.0997401	0.492616	-0.20247	0.839549	0.950631	AE004091.2	784172	784463	+	NA	hypothetical protein
PA0714	114.547	-0.180477	0.354711	0.5088	0.610893	NA	AE004091.2	784697	785171	+	NA	hypothetical protein
PA0715	14.0142	-0.789761	1.03823	0.760676	0.446851	NA	AE004091.2	785968	786922	+	NA	hypothetical protein
PA0716	22.2421	0.337289	2.54081	-0.132749	NA	NA	AE004091.2	786927	788250	+	NA	hypothetical protein
PA0716.1	3.69363	1.23209	3.79666	-0.324521	0.745544	NA	NA	NA	NA	NA	NA	NA
PA0716.2	34.1428	-1.46727	0.597665	2.455	0.0140886	NA	NA	NA	NA	NA	NA	NA
PA0717	0	#VALUE!	NA	NA	NA	NA	AE004091.2	789143	789353	+	NA	hypothetical protein of bacteriophage Pf1
PA0718	6.50142	0.471377	0.866378	-0.544078	0.586388	NA	AE004091.2	789359	789647	+	NA	hypothetical protein of bacteriophage Pf1
PA0719	11.6794	-0.990178	0.601289	1.64676	0.099608	NA	AE004091.2	789653	790028	+	NA	hypothetical protein of bacteriophage Pf1
PA0720	13.1473	-0.785163	0.68505	1.14614	0.251737	NA	AE004091.2	790165	790597	+	NA	helix destabilizing protein of bacteriophage Pf1
PA0721	6.20258	-1.37802	0.861772	1.59905	0.109809	NA	AE004091.2	790616	790706	+	NA	hypothetical protein of bacteriophage Pf1
PA0722	38.0578	-0.519886	0.436115	1.19208	0.233228	NA	AE004091.2	790721	790970	+	NA	hypothetical protein of bacteriophage Pf1
PA0723	66.3105	0.723542	0.326559	-2.21565	0.0267152	NA	AE004091.2	790985	791231	+	coaB	coat protein B of bacteriophage Pf1
PA0724	12.6653	-1.1316	0.710959	1.59165	0.111463	NA	AE004091.2	791369	792629	+	NA	probable coat protein A of bacteriophage Pf1
PA0725	4.03941	0.285104	0.91326	-0.312183	0.754902	NA	AE004091.2	792636	792990	+	NA	hypothetical protein of bacteriophage Pf1
PA0726	41.209	0.362632	0.440374	-0.823463	0.410245	NA	AE004091.2	792996	794268	+	NA	hypothetical protein of bacteriophage Pf1
PA0727	135.343	-0.310052	0.420378	0.737554	0.460785	0.751879	AE004091.2	794500	795790	+	NA	hypothetical protein from bacteriophage Pf1
PA0728	1.04459	0.0104495	2.31746	-0.00450902	0.996402	NA	AE004091.2	795792	796773	+	NA	probable bacteriophage integrase
PA0728.1	12.9731	0.0467062	3.74026	-0.0124874	0.990037	NA	NA	NA	NA	NA	NA	NA
PA0729	16.0781	0.604109	3.73864	-0.161585	0.871633	NA	AE004091.2	797250	797595	+	NA	hypothetical protein
PA0730	396.687	0.227489	0.273172	-0.832766	0.404977	0.721707	AE004091.2	797927	798827	-	NA	probable transferase
PA0731	130.693	-0.00916318	0.268092	0.0341792	0.972734	0.992013	AE004091.2	799281	800016	-	NA	hypothetical protein
PA0732	387.411	-0.470098	0.29466	1.59539	0.110624	0.448018	AE004091.2	800098	801139	-	NA	hypothetical protein
PA0733	25.1129	-0.265459	0.527952	0.502809	0.615099	NA	AE004091.2	801277	801967	-	NA	probable pseudouridylate synthase
PA0734	24.5309	0.113484	0.521877	-0.217453	0.827855	NA	AE004091.2	801969	802239	-	NA	hypothetical protein
PA0735	21.3876	0.544197	0.47056	-1.15649	0.247482	NA	AE004091.2	802262	803075	-	NA	hypothetical protein
PA0736	67.2326	0.28589	0.355899	-0.80329	0.421807	NA	AE004091.2	803074	804148	-	NA	hypothetical protein
PA0737	241.237	0.132783	0.35626	-0.372713	0.709362	0.890841	AE004091.2	804655	805108	+	NA	hypothetical protein
PA0738	81.0876	0.122259	0.382855	-0.319335	0.749472	NA	AE004091.2	805227	805470	+	NA	conserved hypothetical protein
PA0739	7.80079	1.0984	0.724841	-1.51537	0.129678	NA	AE004091.2	805790	806702	-	NA	probable transcriptional regulator
PA0740	24.8514	0.137841	0.492225	-0.280036	0.77945	NA	AE004091.2	806804	808778	+	sdsA1	SDS hydrolase SdsA1
PA0741	7.98824	0.528449	0.835829	-0.632246	0.527226	NA	AE004091.2	808818	809457	-	NA	conserved hypothetical protein
PA0742	14.9138	-0.257941	0.518741	0.497244	0.619017	NA	AE004091.2	809576	809882	-	NA	hypothetical protein
PA0743	117.84	-0.153249	0.33073	0.463364	0.643103	NA	AE004091.2	810277	811171	-	NA	probable 3-hydroxyisobutyrate dehydrogenase
PA0744	234.447	-0.086846	0.480391	0.180782	0.856539	0.955736	AE004091.2	811285	812386	-	NA	probable enoyl-CoA hydratase/isomerase
PA0745	277.448	-0.320585	0.348159	0.920802	0.357154	0.684087	AE004091.2	812447	813263	-	NA	probable enoyl-CoA hydratase/isomerase
PA0746	98.6768	0.274647	0.496152	-0.553554	0.579884	NA	AE004091.2	813331	814492	-	NA	probable acyl-CoA dehydrogenase
PA0747	352.148	-0.0181662	0.360643	0.0503717	0.959826	0.992013	AE004091.2	814506	816012	-	NA	probable aldehyde dehydrogenase
PA0749	40.2418	0.561958	0.366791	-1.53209	0.125499	NA	AE004091.2	817081	817900	+	NA	hypothetical protein
PA0750	350.202	-0.143462	0.284902	0.503548	0.614579	0.847312	AE004091.2	818002	818695	+	ung	uracil-DNA glycosylase
PA0751	6.14524	-0.511902	1.07775	0.474973	0.634806	NA	AE004091.2	818827	819862	-	NA	conserved hypothetical protein
PA0752	20.5195	0.230539	0.663434	-0.347494	0.72822	NA	AE004091.2	819857	821372	-	NA	conserved hypothetical protein
PA0753	1.53273	0.15577	1.75508	-0.0887537	0.929278	NA	AE004091.2	821385	821853	-	NA	hypothetical protein
PA0754	17.2382	0.538338	0.66671	-0.807454	0.419405	NA	AE004091.2	821904	822885	-	NA	hypothetical protein
PA0755	28.0875	-0.380101	0.543546	0.699298	0.484366	NA	AE004091.2	822917	824198	-	opdH	cis-aconitate porin OpdH
PA0756	9.08834	0.382258	0.678828	-0.563114	0.573357	NA	AE004091.2	824408	825077	+	NA	probable two-component response regulator
PA0757	11.3191	-0.186863	0.651669	0.286746	0.774307	NA	AE004091.2	825072	826452	+	NA	probable two-component sensor
PA0758	105.863	0.0773302	0.472521	-0.163655	0.870003	NA	AE004091.2	826465	827299	-	NA	hypothetical protein
PA0759	101.128	0.787642	0.355945	-2.21282	0.0269099	NA	AE004091.2	827402	828344	-	NA	conserved hypothetical protein
PA0760	101.911	0.718889	0.404098	-1.779	0.0752401	NA	AE004091.2	828616	828868	+	NA	conserved hypothetical protein
PA0761	706.127	0.150406	0.225329	-0.667496	0.504456	0.782891	AE004091.2	829278	830892	-	nadB	L-aspartate oxidase
PA0762	31414.3	-0.665459	0.382378	1.74032	0.081803	0.412929	AE004091.2	831300	831879	+	algU	sigma factor AlgU
PA0763	2832.59	0.167862	0.205178	-0.818127	0.413285	0.725788	AE004091.2	831913	832495	+	mucA	anti-sigma factor MucA
PA0764	390.625	0.278286	0.24069	-1.1562	0.247598	0.596932	AE004091.2	832506	833454	+	mucB	negative regulator for alginate biosynthesis MucB
PA0765	451.557	-0.255311	0.244865	1.04266	0.297105	0.644328	AE004091.2	833453	833906	+	mucC	positive regulator for alginate biosynthesis MucC
PA0766	1740.09	0.238684	0.350396	-0.681185	0.495754	0.774846	AE004091.2	833948	835370	+	mucD	serine protease MucD precursor
PA0767	2334.89	-0.122526	0.267612	0.457847	0.647062	0.861932	AE004091.2	835522	837319	+	lepA	GTP-binding protein LepA
PA0768	1258.77	-0.308331	0.236475	1.30386	0.19228	0.53951	AE004091.2	837327	838179	+	lepB	signal peptidase I
PA0769	1146.67	-0.946049	0.448045	2.1115	0.0347291	0.329358	AE004091.2	838350	838725	+	NA	hypothetical protein
PA0770	105.779	-0.454572	0.30938	1.4693	0.141752	NA	AE004091.2	838724	839411	+	rnc	ribonuclease III
PA0771	596.509	-0.00672347	0.232892	0.0288695	0.976969	0.992013	AE004091.2	839406	840321	+	era	GTP-binding protein Era
PA0772	9.90822	-1.01219	0.621874	1.62765	0.103599	NA	AE004091.2	840384	841083	+	recO	DNA repair protein RecO
PA0773	56.7666	0.0460716	0.452934	-0.101718	0.91898	NA	AE004091.2	841078	841822	+	pdxJ	pyridoxal phosphate biosynthetic protein PdxJ
PA0774	22.6031	0.181267	0.589491	-0.307498	0.758465	NA	AE004091.2	841915	842881	-	NA	conserved hypothetical protein
PA0775	69.718	-0.204861	0.324889	0.630556	0.528331	NA	AE004091.2	842880	843618	-	NA	conserved hypothetical protein
PA0776	149.101	-1.03971	0.280772	3.70306	0.000213018	0.0367981	AE004091.2	843725	844295	-	NA	hypothetical protein
PA0777	11.5771	-0.18984	0.754065	0.251756	0.80123	NA	AE004091.2	844429	845179	-	NA	hypothetical protein
PA0778	31.6158	0.730322	0.619022	-1.1798	0.23808	NA	AE004091.2	845280	845682	-	icp	inhibitor of cysteine peptidase
PA0779	2027.77	0.508686	0.388142	-1.31057	0.190004	0.536691	AE004091.2	845795	848192	-	NA	probable ATP-dependent protease
PA0780	37.6707	-0.158367	0.363427	0.435759	0.663012	NA	AE004091.2	848382	849132	+	pruR	proline utilization regulator
PA0781	18.2214	0.381355	0.482341	-0.790634	0.429158	NA	AE004091.2	849258	851319	-	NA	hypothetical protein
PA0782	248.937	0.278202	0.59639	-0.466478	0.640874	0.860206	AE004091.2	851782	854962	+	putA	proline dehydrogenase PutA
PA0783	172.06	0.507404	0.551917	-0.919347	0.357914	0.684087	AE004091.2	855276	856794	+	putP	sodium/proline symporter PutP
PA0784	33.5301	0.899349	0.432064	-2.08152	0.0373868	NA	AE004091.2	856944	857871	-	NA	probable transcriptional regulator
PA0785	4.98318	0.0332859	0.995111	-0.0334495	0.973316	NA	AE004091.2	857997	858633	+	azoR1	FMN-dependent NADH-azoreductase 1, AzoR1
PA0786	1.9494	0.627614	1.47732	-0.424833	0.670958	NA	AE004091.2	858645	858948	+	NA	probable transporter
PA0787	7.01258	-0.0164416	0.770725	0.0213326	0.98298	NA	AE004091.2	859006	860167	+	NA	hypothetical protein
PA0788	512.208	-0.114384	0.450941	0.253657	0.799761	0.931014	AE004091.2	860177	863300	-	NA	hypothetical protein
PA0789	885.686	0.0856077	0.343588	-0.249158	0.803238	0.931014	AE004091.2	864094	865507	+	NA	probable amino acid permease
PA0790	5.06294	-1.06515	0.821844	1.29605	0.194957	NA	AE004091.2	865638	866451	-	NA	hypothetical protein
PA0791	14.7723	0.499696	0.560921	-0.890849	0.37301	NA	AE004091.2	866557	867343	+	NA	probable transcriptional regulator
PA0792	223.861	0.0621155	0.241516	-0.25719	0.797032	0.931014	AE004091.2	867326	868808	-	prpD	propionate catabolic protein PrpD
PA0793	138.405	0.465031	0.393009	-1.18326	0.236707	0.589521	AE004091.2	868945	870130	-	NA	hypothetical protein
PA0794	302.219	0.381571	0.473067	-0.80659	0.419903	0.726697	AE004091.2	870251	872855	-	NA	probable aconitate hydratase
PA0795	2525.49	-0.433545	0.325879	1.33039	0.183391	0.530075	AE004091.2	872988	874113	-	prpC	citrate synthase 2
PA0796	275.761	0.173626	0.33865	-0.512699	0.608162	0.840354	AE004091.2	874208	875102	-	prpB	carboxyphosphonoenolpyruvate phosphonomutase
PA0797	66.2527	0.121962	0.332152	-0.367188	0.713479	NA	AE004091.2	875115	875835	-	NA	probable transcriptional regulator
PA0798	7.61016	0.765604	0.759353	-1.00823	0.313344	NA	AE004091.2	875952	876600	+	pmtA	phospholipid methyltransferase
PA0799	36.8607	0.422407	0.41763	-1.01144	0.311806	NA	AE004091.2	876619	878608	-	NA	probable helicase
PA0800	3.89875	1.25196	1.07416	-1.16553	0.243804	NA	AE004091.2	879026	879557	+	NA	hypothetical protein
PA0801	49.3013	0.106092	0.398514	-0.26622	0.79007	NA	AE004091.2	879556	881074	+	NA	hypothetical protein
PA0802	5.39965	-0.00775947	0.986592	0.00786492	0.993725	NA	AE004091.2	881076	881397	+	NA	hypothetical protein
PA0803	39.7287	-0.148673	0.44259	0.335915	0.736935	NA	AE004091.2	881485	881923	+	NA	hypothetical protein
PA0804	211.201	-0.655828	0.320426	2.04674	0.040684	0.344752	AE004091.2	881957	882776	+	NA	probable oxidoreductase
PA0805	8786.67	-0.993344	0.547622	1.81392	0.0696898	0.398497	AE004091.2	882991	883216	-	NA	hypothetical protein
PA0806	6.05207	0.772473	0.826306	-0.934851	0.349865	NA	AE004091.2	883776	884169	+	NA	hypothetical protein
PA0807	85.6757	-0.15871	0.33217	0.477797	0.632795	NA	AE004091.2	884798	885563	+	ampDh3	AmpDh3
PA0808	79.2638	0.388198	0.30864	-1.25777	0.208476	NA	AE004091.2	885634	886105	+	NA	hypothetical protein
PA0809	17.6351	0.00169192	0.539072	-0.00313858	0.997496	NA	AE004091.2	886162	887476	-	NA	probable transporter
PA0810	15.6585	-0.462476	0.544081	0.850013	0.395318	NA	AE004091.2	887585	888284	-	NA	probable haloacid dehalogenase
PA0811	10.1589	1.66316	0.716681	-2.32065	0.0203058	NA	AE004091.2	888317	889562	-	NA	probable major facilitator superfamily (MFS) transporter
PA0812	22.8559	-0.00915836	0.477764	0.0191692	0.984706	NA	AE004091.2	889561	890854	-	NA	hypothetical protein
PA0813	6.57411	0.726833	0.765202	-0.949858	0.342184	NA	AE004091.2	891144	892389	-	NA	hypothetical protein
PA0814	4.94616	-0.706471	0.970323	0.728078	0.466566	NA	AE004091.2	892388	892820	-	NA	conserved hypothetical protein
PA0815	111.485	-0.329253	0.347025	0.948787	0.342729	NA	AE004091.2	893040	893991	+	NA	probable transcriptional regulator
PA0816	6.98669	0.524649	0.882357	-0.5946	0.552111	NA	AE004091.2	893969	894851	-	NA	probable transcriptional regulator
PA0817	15.2462	-0.0292323	0.573547	0.0509676	0.959351	NA	AE004091.2	894951	895374	+	NA	probable ring-cleaving dioxygenase
PA0818	6.37601	-0.139802	0.807887	0.173047	0.862615	NA	AE004091.2	895398	895668	-	NA	hypothetical protein
PA0819	27.2452	0.0922869	0.438552	-0.210435	0.833328	NA	AE004091.2	895823	896114	+	NA	hypothetical protein
PA0820	10.9777	1.26731	3.74951	-0.337993	0.735369	NA	AE004091.2	896415	897225	+	NA	hypothetical protein
PA0821	858.86	-0.35292	0.426732	0.827028	0.408221	0.724272	AE004091.2	897337	898423	-	NA	hypothetical protein
PA0822	429.599	-0.957634	0.374521	2.55696	0.0105592	0.212372	AE004091.2	898442	898886	-	NA	hypothetical protein
PA0823	124.307	-0.20812	0.364973	0.570236	0.568518	0.82933	AE004091.2	898910	899141	-	NA	hypothetical protein
PA0824	23.331	0.00997158	0.510544	-0.0195313	0.984417	NA	AE004091.2	899140	899656	-	NA	hypothetical protein
PA0825	40.8856	-0.928141	0.520137	1.78442	0.0743561	NA	AE004091.2	899832	900165	-	NA	hypothetical protein
PA0826	122.333	-0.614081	0.481638	1.27499	0.202314	NA	AE004091.2	900410	901046	-	NA	hypothetical protein
PA0826.1	2.51779e+06	-1.0811	0.447835	2.41405	0.0157764	0.248419	AE004091.2	901748	901779	-	NA	tmRNA tag peptide
PA0827	66.5892	-0.011781	0.354335	0.0332482	0.973477	NA	AE004091.2	901936	902812	-	NA	hypothetical protein
PA0828	9.61195	-0.264259	0.696103	0.379626	0.704223	NA	AE004091.2	902899	903580	+	NA	probable transcriptional regulator
PA0829	22.5205	0.355799	0.464721	-0.765619	0.443903	NA	AE004091.2	903691	904630	+	NA	probable hydrolase
PA0830	190.885	0.308542	0.324875	-0.949727	0.342251	0.675229	AE004091.2	904770	905601	-	NA	hypothetical protein
PA0831	58.2483	0.831189	0.372853	-2.22926	0.0257964	NA	AE004091.2	905725	906742	+	oruR	transcriptional regulator OruR
PA0832	125.75	0.256862	0.316736	-0.810966	0.417385	0.725788	AE004091.2	906846	907485	+	NA	conserved hypothetical protein
PA0833	1076.93	-0.300463	0.309421	0.971052	0.331523	0.66381	AE004091.2	907593	908304	+	NA	hypothetical protein
PA0834	181.487	-0.0966876	0.258759	0.373659	0.708658	0.890571	AE004091.2	908379	909291	-	NA	conserved hypothetical protein
PA0835	240.392	0.818806	0.414413	-1.97582	0.048175	0.361995	AE004091.2	909420	911532	-	pta	phosphate acetyltransferase
PA0836	427.145	-0.00459985	0.232233	0.019807	0.984197	0.993519	AE004091.2	911597	912779	-	ackA	acetate kinase
PA0837	724.257	-0.312566	0.238252	1.31192	0.189548	0.536691	AE004091.2	913085	913568	+	slyD	peptidyl-prolyl cis-trans isomerase SlyD
PA0838	562.284	-0.34496	0.235416	1.46532	0.142833	0.486877	AE004091.2	913776	914256	+	NA	probable glutathione peroxidase
PA0839	36.5132	-0.486734	0.446115	1.09105	0.275251	NA	AE004091.2	914411	914999	+	NA	probable transcriptional regulator
PA0840	19.6483	0.0996614	0.571638	-0.174344	0.861595	NA	AE004091.2	915042	916152	+	NA	probable oxidoreductase
PA0841	15.4282	0.138344	0.638176	-0.21678	0.82838	NA	AE004091.2	916345	917302	+	NA	hypothetical protein
PA0842	5.71826	1.36033	0.966212	-1.4079	0.15916	NA	AE004091.2	917311	918529	-	NA	probable glycosyl transferase
PA0843	22.2614	-0.158966	0.526757	0.301783	0.762817	NA	AE004091.2	918619	919240	-	plcR	phospholipase accessory protein PlcR precursor
PA0844	81.7336	-0.396182	0.294793	1.34393	0.17897	NA	AE004091.2	919260	921450	-	plcH	hemolytic phospholipase C precursor
PA0845	251.181	-1.25777	0.430467	2.92188	0.00347925	0.135214	AE004091.2	921794	923804	-	NA	conserved hypothetical protein
PA0846	280.807	-0.168607	0.295585	0.570419	0.568393	0.82933	AE004091.2	924184	924922	-	NA	probable sulfate uptake protein
PA0847	218.901	-0.475297	0.288267	1.64881	0.0991867	0.425918	AE004091.2	925009	927214	-	NA	hypothetical protein
PA0848	120.706	0.101947	0.457861	-0.222661	0.8238	NA	AE004091.2	927146	927743	+	NA	probable alkyl hydroperoxide reductase
PA0849	92.0906	-0.317388	0.432743	0.733434	0.463294	NA	AE004091.2	927879	928827	+	trxB2	thioredoxin reductase 2
PA0850	12.0183	-0.87884	0.638803	1.37576	0.168896	NA	AE004091.2	929083	929500	+	NA	hypothetical protein
PA0851	270.481	-0.911646	0.478146	1.90663	0.0565691	0.380048	AE004091.2	929516	930476	-	NA	hypothetical protein
PA0852	3624	-0.503643	0.371063	1.3573	0.174686	0.518177	AE004091.2	930655	931822	-	cbpD	chitin-binding protein CbpD precursor
PA0852.1	3.48479	-1.09686	1.03506	1.05971	0.289279	NA	NA	NA	NA	NA	NA	NA
PA0853	88.2668	-0.177082	0.442589	0.400106	0.689079	NA	AE004091.2	932104	932725	-	NA	probable oxidoreductase
PA0854	435.62	0.561083	0.228284	-2.45783	0.0139778	0.23621	AE004091.2	932720	934112	-	fumC2	fumarate hydratase
PA0855	39.2343	0.18139	0.375447	-0.48313	0.629004	NA	AE004091.2	934243	935260	-	NA	hypothetical protein
PA0856	2152.68	-0.396422	0.37547	1.0558	0.291059	0.642456	AE004091.2	935426	935972	+	NA	hypothetical protein
PA0857	153.958	0.434828	0.474858	-0.915701	0.359824	0.684087	AE004091.2	935988	936291	+	bolA	morphogene protein BolA
PA0858	519.239	-0.165411	0.218999	0.755305	0.450066	0.743338	AE004091.2	936458	937394	+	NA	conserved hypothetical protein
PA0859	3.91617	0.976022	1.09337	-0.89267	0.372034	NA	AE004091.2	937436	938036	+	NA	hypothetical protein
PA0860	154.799	-0.141984	0.260743	0.544538	0.586072	0.832721	AE004091.2	938031	939819	+	NA	probable ATP-binding/permease fusion ABC transporter
PA0861	1771.69	-0.42292	0.274172	1.54254	0.122943	0.471429	AE004091.2	940116	942570	+	NA	hypothetical protein
PA0862	164.171	0.0805729	0.244744	-0.329213	0.741994	0.904952	AE004091.2	942647	943427	+	NA	hypothetical protein
PA0863	7.79981	0.422284	0.782365	-0.539753	0.589367	NA	AE004091.2	943484	944441	-	NA	probable oxidoreductase
PA0864	7.88824	0.419456	0.830078	-0.505321	0.613334	NA	AE004091.2	944726	945512	-	NA	probable transcriptional regulator
PA0865	33643.5	-0.751404	0.309359	2.4289	0.0151445	0.242447	AE004091.2	945833	946904	+	hpd	4-hydroxyphenylpyruvate dioxygenase
PA0866	211.91	-0.89854	0.415718	2.16142	0.0306632	0.326579	AE004091.2	947204	948620	+	aroP2	aromatic amino acid transport protein AroP2
PA0867	678.415	-0.462338	0.428838	1.07812	0.280981	0.634262	AE004091.2	948775	949156	+	mliC	membrane-bound lysozyme inhibitor of c-type lysozyme MliC
PA0868	19.526	-0.685235	0.529574	1.29394	0.195687	NA	AE004091.2	949279	949690	+	NA	conserved hypothetical protein
PA0869	463.467	-0.498353	0.227439	2.19115	0.0284407	0.326579	AE004091.2	949718	950648	-	pbpG	D-alanyl-D-alanine-endopeptidase
PA0870	397.087	0.483748	0.305954	-1.58112	0.113851	0.454833	AE004091.2	950964	952161	-	phhC	aromatic amino acid aminotransferase
PA0871	1692.13	-0.447745	0.211722	2.11478	0.0344486	0.329358	AE004091.2	952160	952514	-	phhB	pterin-4-alpha-carbinolamine dehydratase
PA0872	16490.9	-0.398271	0.351365	1.1335	0.257006	0.607097	AE004091.2	952621	953407	-	phhA	phenylalanine-4-hydroxylase
PA0873	118.102	-0.558179	0.29531	1.89015	0.0587383	NA	AE004091.2	953690	955247	+	phhR	transcriptional regulator PhhR
PA0874	196.056	-0.0230677	0.302356	0.0762932	0.939186	0.987551	AE004091.2	955458	955722	-	NA	hypothetical protein
PA0875	31.6501	0.0348015	0.484687	-0.0718021	0.942759	NA	AE004091.2	955993	958186	-	NA	conserved hypothetical protein
PA0876	110.536	-0.142258	0.325278	0.437342	0.661863	NA	AE004091.2	958405	959347	+	NA	probable transcriptional regulator
PA0877	16.2649	-0.500008	0.499468	1.00108	0.316787	NA	AE004091.2	959486	960380	-	NA	probable transcriptional regulator
PA0878	5.38289	-1.01063	0.939647	1.07554	0.282134	NA	AE004091.2	960496	961321	+	NA	hypothetical protein
PA0879	23.8493	-0.21634	0.495566	0.436551	0.662437	NA	AE004091.2	961369	962527	+	NA	probable acyl-CoA dehydrogenase
PA0880	1.09531	-0.64132	1.90473	0.336699	0.736344	NA	AE004091.2	962544	962922	+	NA	probable ring-cleaving dioxygenase
PA0881	2.63286	0.496038	1.25712	-0.394583	0.693151	NA	AE004091.2	962963	964313	+	NA	hypothetical protein
PA0882	14.4363	0.565074	0.574209	-0.984091	0.325071	NA	AE004091.2	964371	965571	+	NA	hypothetical protein
PA0883	3.88284	-0.146221	1.1433	0.127895	0.898232	NA	AE004091.2	965584	966409	+	NA	probable acyl-CoA lyase beta chain
PA0884	105.669	-0.161954	0.448429	0.361159	0.71798	NA	AE004091.2	966525	967518	+	NA	probable C4-dicarboxylate-binding periplasmic protein
PA0885	7.62996	-1.97915	0.751616	2.63319	0.00845875	NA	AE004091.2	967569	968205	+	NA	probable C4-dicarboxylate transporter
PA0886	35.4884	-0.250361	0.460308	0.543899	0.586511	NA	AE004091.2	968204	969485	+	NA	probable C4-dicarboxylate transporter
PA0887	3617.27	-0.526735	0.383636	1.37301	0.16975	0.514919	AE004091.2	969669	971622	+	acsA	acetyl-coenzyme A synthetase
PA0888	960.78	-0.258555	0.218798	1.1817	0.237324	0.589815	AE004091.2	972165	972942	+	aotJ	arginine/ornithine binding protein AotJ
PA0889	122.916	-0.00395706	0.271293	0.0145859	0.988363	0.993889	AE004091.2	973063	973750	+	aotQ	arginine/ornithine transport protein AotQ
PA0890	107.776	0.115406	0.396977	-0.290713	0.771271	NA	AE004091.2	973769	974465	+	aotM	arginine/ornithine transport protein AotM
PA0891	34.4768	0.0783323	0.432191	-0.181245	0.856176	NA	AE004091.2	974481	975591	+	NA	hypothetical protein
PA0892	136.513	-0.266954	0.294348	0.906935	0.364441	0.685358	AE004091.2	975612	976374	+	aotP	arginine/ornithine transport protein AotP
PA0893	116.517	-0.165993	0.334244	0.496623	0.619455	NA	AE004091.2	976409	977396	+	argR	transcriptional regulator ArgR
PA0894	13.9729	-0.419589	0.534707	0.784708	0.432625	NA	AE004091.2	977422	977743	-	NA	hypothetical protein
PA0895	214.667	-0.39787	0.39351	1.01108	0.311978	0.652402	AE004091.2	977909	979127	+	aruC	N-succinylglutamate 5-semialdehyde dehydrogenase
PA0896	230.485	-0.507852	0.289277	1.75559	0.0791586	0.408373	AE004091.2	979328	980342	+	aruF	arginine/ornithine succinyltransferase AI subunit
PA0897	45.0723	-0.0796618	0.511262	0.155814	0.87618	NA	AE004091.2	980356	981376	+	aruG	arginine/ornithine succinyltransferase AII subunit
PA0898	31.7454	0.37569	0.598473	-0.627747	0.53017	NA	AE004091.2	981421	982885	+	aruD	succinylglutamate 5-semialdehyde dehydrogenase
PA0899	175.701	-0.194964	0.353389	0.551696	0.581156	0.832721	AE004091.2	982884	984228	+	aruB	succinylarginine dihydrolase
PA0900	203.631	0.17385	0.29287	-0.59361	0.552773	0.817918	AE004091.2	984244	984532	+	NA	hypothetical protein
PA0901	171.262	0.573879	0.287095	-1.99892	0.0456174	0.35885	AE004091.2	984548	985544	+	aruE	succinylglutamate desuccinylase
PA0902	26.222	-1.0127	0.51304	1.97392	0.0483912	NA	AE004091.2	985691	986693	+	NA	hypothetical protein
PA0903	1330.24	-0.11848	0.241593	0.490413	0.623842	0.850315	AE004091.2	986817	989439	+	alaS	alanyl-tRNA synthetase
PA0904	1140.74	-0.123102	0.245186	0.502075	0.615614	0.847312	AE004091.2	989589	990825	+	lysC	aspartate kinase alpha and beta chain
PA0905	3346.63	-0.953528	0.55325	1.7235	0.0847975	0.415325	AE004091.2	991012	991195	+	rsmA	RsmA, regulator of secondary metabolites
PA0906	53.4659	-0.107574	0.369751	0.290936	0.771101	NA	AE004091.2	991832	992543	-	NA	probable transcriptional regulator
PA0907	31.606	-0.196182	0.405506	0.483795	0.628531	NA	AE004091.2	992713	993241	+	NA	hypothetical protein
PA0908	1.36521	2.1537	2.05727	-1.04687	0.295158	NA	AE004091.2	993408	993780	+	NA	hypothetical protein
PA0909	2.13095	-0.24416	1.25094	0.195181	0.845251	NA	AE004091.2	993775	994048	+	NA	hypothetical protein
PA0910	12.1989	0.953266	0.737375	-1.29278	0.196086	NA	AE004091.2	994142	994643	+	NA	hypothetical protein
PA0911	35.0699	0.214796	0.367925	-0.583802	0.559353	NA	AE004091.2	994698	995148	+	NA	hypothetical protein
PA0912	37.8865	-0.680735	0.49075	1.38713	0.165401	NA	AE004091.2	995174	995711	-	NA	hypothetical protein
PA0913	311.326	-0.471159	0.24811	1.89899	0.0575657	0.380645	AE004091.2	996037	997483	+	mgtE	probable Mg transporter MgtE
PA0914	4.19295	0.907755	1.21778	-0.745416	0.45602	NA	AE004091.2	997538	997928	-	NA	hypothetical protein
PA0915	22.5061	0.487147	0.533301	-0.913456	0.361003	NA	AE004091.2	997923	998382	-	NA	conserved hypothetical protein
PA0916	280.1	0.218168	0.233893	-0.932766	0.350941	0.679765	AE004091.2	998446	999766	-	NA	conserved hypothetical protein
PA0917	706.904	-0.662382	0.216449	3.06023	0.0022117	0.103704	AE004091.2	1000012	1001914	+	kup	potassium uptake protein Kup
PA0918	197.519	-0.0181053	0.41402	0.0437304	0.965119	0.992013	AE004091.2	1001974	1002520	-	NA	cytochrome b561
PA0919	262.705	-0.104315	0.228294	0.456935	0.647718	0.862039	AE004091.2	1002683	1003964	-	NA	hypothetical protein
PA0920	207.065	0.00889593	0.239453	-0.037151	0.970365	0.992013	AE004091.2	1003968	1006611	-	NA	hypothetical protein
PA0921	25.7236	0.361876	0.489311	-0.739562	0.459566	NA	AE004091.2	1006859	1007216	+	NA	hypothetical protein
PA0922	93.1705	0.442537	0.431518	-1.02553	0.305111	NA	AE004091.2	1007236	1007548	-	NA	hypothetical protein
PA0923	69.1271	-0.458551	0.367033	1.24934	0.211539	NA	AE004091.2	1007949	1008996	+	dinB	DNA Polymerase IV, DinB
PA0924	316.942	-0.195542	0.405224	0.482552	0.629414	0.85406	AE004091.2	1009008	1010934	-	NA	hypothetical protein
PA0925	53.7028	0.36974	0.359997	-1.02706	0.304391	NA	AE004091.2	1011049	1011454	-	NA	hypothetical protein
PA0926	25.5338	0.146169	0.497183	-0.293993	0.768763	NA	AE004091.2	1011524	1011947	-	NA	hypothetical protein
PA0927	56.2827	-0.282148	0.322301	0.875418	0.381347	NA	AE004091.2	1011985	1012972	-	ldhA	D-lactate dehydrogenase (fermentative)
PA0928	697.622	-0.557278	0.290024	1.92149	0.0546699	0.378313	AE004091.2	1012977	1015752	-	gacS	sensor/response regulator hybrid
PA0929	172.555	-0.0166494	0.512392	0.0324934	0.974079	0.992013	AE004091.2	1015937	1016654	+	NA	two-component response regulator
PA0930	72.872	-0.237168	0.367514	0.645332	0.518712	NA	AE004091.2	1016656	1017991	+	NA	two-component sensor
PA0931	335.988	-0.122725	0.380586	0.322464	0.747101	0.906277	AE004091.2	1018229	1020455	+	pirA	ferric enterobactin receptor PirA
PA0932	323.579	0.118692	0.236904	-0.501014	0.616361	0.847312	AE004091.2	1020707	1021604	+	cysM	cysteine synthase B
PA0933	349.455	-0.123783	0.255581	0.484321	0.628158	0.853591	AE004091.2	1021615	1022965	+	ygcA	probable RNA methyltransferase
PA0934	3059.33	-0.187213	0.226657	0.825974	0.408819	0.724272	AE004091.2	1023052	1025293	+	relA	GTP pyrophosphokinase
PA0935	267.633	-0.66978	0.326251	2.05296	0.0400764	0.344752	AE004091.2	1025400	1026228	+	NA	conserved hypothetical protein
PA0936	865.403	-0.0137152	0.339134	0.0404417	0.967741	0.992013	AE004091.2	1026276	1027212	-	lpxO2	lipopolysaccharide biosynthetic protein LpxO2
PA0937	503.08	-0.739704	0.385909	1.91678	0.0552653	0.379836	AE004091.2	1027444	1027981	+	NA	conserved hypothetical protein
PA0938	1684.37	-1.07619	0.397906	2.70463	0.00683809	0.175211	AE004091.2	1028171	1029497	+	NA	hypothetical protein
PA0939	77.2555	-0.317711	0.391277	0.811986	0.416799	NA	AE004091.2	1029827	1030151	-	NA	hypothetical protein
PA0940	29.1046	0.0479376	0.446511	-0.10736	0.914503	NA	AE004091.2	1030159	1030411	-	NA	hypothetical protein
PA0941	203.071	-0.846031	0.447096	1.89228	0.0584539	0.380645	AE004091.2	1030425	1030656	-	NA	hypothetical protein
PA0942	348.67	0.247294	0.407565	-0.606759	0.544011	0.811211	AE004091.2	1030771	1031329	+	NA	probable transcriptional regulator
PA0943	3818.75	0.175936	0.250745	-0.701655	0.482894	0.766672	AE004091.2	1031388	1032102	-	NA	hypothetical protein
PA0944	207.792	0.384728	0.257262	-1.49547	0.134791	0.477196	AE004091.2	1032097	1032763	-	purN	phosphoribosylaminoimidazole synthetase
PA0945	227.521	0.274005	0.34952	-0.783946	0.433072	0.73116	AE004091.2	1032765	1033824	-	purM	phosphoribosylaminoimidazole synthetase
PA0946	108.074	-0.043003	0.343845	0.125065	0.900472	NA	AE004091.2	1034037	1035072	+	NA	hypothetical protein
PA0947	629.086	-0.0355435	0.196424	0.180953	0.856405	0.955736	AE004091.2	1035276	1035978	+	NA	conserved hypothetical protein
PA0948	74.3166	0.581982	0.436135	-1.33441	0.182071	NA	AE004091.2	1036160	1036577	-	NA	hypothetical protein
PA0949	71.3583	0.532984	0.346169	-1.53967	0.123642	NA	AE004091.2	1036581	1037175	-	wrbA	Trp repressor binding protein WrbA
PA0950	75.337	0.573543	0.349484	-1.64112	0.100773	NA	AE004091.2	1037174	1037525	-	NA	probable arsenate reductase
PA0951	981.933	-0.393267	0.290116	1.35555	0.175242	0.518522	AE004091.2	1037649	1038882	+	NA	probable ribonuclease
PA0952	225.417	0.216389	0.462606	-0.467761	0.639955	0.860206	AE004091.2	1039242	1039623	-	NA	hypothetical protein
PA0953	273.284	-0.101736	0.350252	0.290466	0.77146	0.918711	AE004091.2	1039967	1040429	+	NA	probable thioredoxin
PA0954	45.2876	-0.264712	0.43036	0.615094	0.538493	NA	AE004091.2	1040431	1040704	+	NA	probable acylphosphatase
PA0955	605.495	-0.187511	0.212522	0.882314	0.377607	0.698411	AE004091.2	1040726	1041680	-	NA	hypothetical protein
PA0956	1795.98	0.157362	0.198719	-0.791882	0.42843	0.726913	AE004091.2	1041691	1043404	-	proS	prolyl-tRNA synthetase
PA0957	105.691	0.00932562	0.351888	-0.0265017	0.978857	NA	AE004091.2	1043511	1043916	+	NA	hypothetical protein
PA0958	1946.63	-0.420272	0.300239	1.39979	0.161575	0.509088	AE004091.2	1043985	1045314	-	oprD	Basic amino acid, basic peptide and imipenem outer membrane porin OprD precursor
PA0959	1335.85	-0.35265	0.272756	1.29292	0.19604	0.541476	AE004091.2	1045831	1046458	+	NA	hypothetical protein
PA0960	84.3326	-0.47724	0.309077	1.54408	0.122569	NA	AE004091.2	1046461	1046668	+	NA	hypothetical protein
PA0961	26.1248	-0.533366	0.604611	0.882164	0.377688	NA	AE004091.2	1046722	1046911	-	NA	probable cold-shock protein
PA0962	2765.07	0.38208	0.264151	-1.44644	0.148053	0.492043	AE004091.2	1047551	1048019	-	NA	probable dna-binding stress protein
PA0963	2270.42	0.239409	0.231299	-1.03506	0.300639	0.648292	AE004091.2	1048458	1050231	+	aspS	aspartyl-tRNA synthetase
PA0964	2782.14	0.116032	0.233633	-0.496641	0.619442	0.848165	AE004091.2	1050300	1051044	+	pmpR	pqsR-mediated PQS regulator, PmpR
PA0965	164.285	-0.324753	0.301182	1.07826	0.280917	0.634262	AE004091.2	1051131	1051653	+	ruvC	Holliday junction resolvase RuvC
PA0966	769.361	-0.415464	0.37417	1.11036	0.266844	0.620773	AE004091.2	1051672	1052275	+	ruvA	Holliday junction DNA helicase RuvA
PA0967	653.533	-0.479424	0.260653	1.83932	0.0658683	0.390891	AE004091.2	1052288	1053344	+	ruvB	Holliday junction DNA helicase RuvB
PA0968	1409.59	0.386447	0.369556	-1.04571	0.295696	0.644328	AE004091.2	1053399	1053843	+	NA	conserved hypothetical protein
PA0969	2814.7	0.188864	0.288981	-0.653551	0.513401	0.791099	AE004091.2	1053847	1054540	+	tolQ	TolQ protein
PA0970	2163.95	-0.31862	0.250276	1.27307	0.202993	0.548398	AE004091.2	1054565	1055003	+	tolR	TolR protein
PA0971	1785.79	-0.329915	0.217247	1.51861	0.12886	0.474287	AE004091.2	1055008	1056049	+	tolA	TolA protein
PA0972	5847.98	-0.0676164	0.19486	0.346999	0.728592	0.899508	AE004091.2	1056048	1057344	+	tolB	TolB protein
PA0973	4479.97	0.744897	0.335772	-2.21846	0.0265235	0.316184	AE004091.2	1057399	1057903	+	oprL	Peptidoglycan associated lipoprotein OprL precursor
PA0974	757.801	-0.0638117	0.237258	0.268955	0.787964	0.927374	AE004091.2	1057915	1058737	+	NA	conserved hypothetical protein
PA0975	188.448	-0.425846	0.251358	1.69418	0.0902306	0.418998	AE004091.2	1058811	1059603	+	NA	probable radical activating enzyme
PA0976	203.695	-0.403897	0.400996	1.00723	0.313822	0.654313	AE004091.2	1059621	1060293	+	NA	conserved hypothetical protein
PA0977	72.4109	-0.697435	0.409484	1.70321	0.0885297	NA	AE004091.2	1060512	1060833	-	NA	hypothetical protein
PA0978	1649.13	-0.647903	0.354768	1.82627	0.0678094	0.391333	AE004091.2	1061209	1062034	-	NA	conserved hypothetical protein
PA0979	958.364	-0.920139	0.373604	2.46287	0.0137829	0.23621	AE004091.2	1062063	1062369	-	NA	conserved hypothetical protein
PA0980	50.2501	-0.95756	0.426492	2.2452	0.0247552	NA	AE004091.2	1062600	1062882	+	NA	hypothetical protein
PA0981	755.758	-0.675309	0.338574	1.99457	0.0460898	0.35885	AE004091.2	1062920	1063541	+	NA	hypothetical protein
PA0982	770.102	-0.825484	0.526417	1.56812	0.116854	0.457443	AE004091.2	1064557	1065103	-	NA	hypothetical protein
PA0983	405.794	-0.998378	0.580423	1.72009	0.0854169	0.415325	AE004091.2	1065137	1065422	+	NA	conserved hypothetical protein
PA0984	688.829	-0.902975	0.562172	1.60623	0.108224	0.442544	AE004091.2	1065969	1066293	+	NA	colicin immunity protein
PA0985	533.489	-0.787037	0.536805	1.46615	0.142607	0.486877	AE004091.2	1066323	1067817	-	pyoS5	pyocin S5
PA0986	499.15	-0.891068	0.322515	2.76287	0.00572956	0.162209	AE004091.2	1068192	1068453	+	NA	conserved hypothetical protein
PA0987	106.718	0.320566	0.28097	-1.14093	0.253901	NA	AE004091.2	1068488	1069328	+	NA	conserved hypothetical protein
PA0988	357.479	-0.770403	0.411319	1.87301	0.0610673	0.385785	AE004091.2	1069768	1070170	+	NA	hypothetical protein
PA0989	171.739	-0.658486	0.388476	1.69505	0.0900661	0.418998	AE004091.2	1070296	1070854	-	NA	hypothetical protein
PA0990	992.461	-0.468862	0.412554	1.13649	0.255753	0.606337	AE004091.2	1071241	1071877	-	NA	conserved hypothetical protein
PA0991	508.015	-0.973088	0.573499	1.69676	0.0897426	0.418998	AE004091.2	1072461	1072836	+	NA	hypothetical protein
PA0992	79.1387	-0.197999	0.398475	0.496891	0.619266	NA	AE004091.2	1073284	1073899	+	cupC1	fimbrial subunit CupC1
PA0993	29.9536	-0.917147	0.466703	1.96516	0.0493956	NA	AE004091.2	1073959	1074670	+	cupC2	chaperone CupC2
PA0994	694.566	-0.629666	0.410088	1.53544	0.124675	0.473182	AE004091.2	1074783	1077300	+	cupC3	usher CupC3
PA0995	1026.32	-0.764256	0.448343	1.70462	0.0882645	0.418998	AE004091.2	1077385	1077904	-	ogt	methylated-DNA--protein-cysteine methyltransferase
PA0996	1661.59	0.267108	0.564511	-0.473166	0.636095	0.858158	AE004091.2	1078461	1080012	+	pqsA	probable coenzyme A ligase
PA0997	987.607	0.71675	0.682069	-1.05085	0.293329	0.642891	AE004091.2	1080008	1080857	+	pqsB	PqsB
PA0998	2204.31	0.724967	0.652787	-1.11057	0.266752	0.620773	AE004091.2	1080852	1081896	+	pqsC	PqsC
PA0999	1462.43	0.219916	0.656672	-0.334895	0.737704	0.904031	AE004091.2	1081941	1082952	+	pqsD	3-oxoacyl-[acyl-carrier-protein] synthase III
PA1000	473.858	0.718889	0.677561	-1.06099	0.288692	0.642456	AE004091.2	1082948	1083851	+	pqsE	Quinolone signal response protein
PA1001	485.711	1.2628	0.715078	-1.76596	0.077403	0.40326	AE004091.2	1083971	1085561	+	phnA	anthranilate synthase component I
PA1002	147.947	0.478045	0.544171	-0.878482	0.379682	0.700288	AE004091.2	1085541	1086141	+	phnB	anthranilate synthase component II
PA1003	1879.27	-0.106146	0.279856	0.379286	0.704476	0.888372	AE004091.2	1086099	1087095	-	mvfR	Transcriptional regulator MvfR
PA1004	485.55	0.288652	0.290343	-0.994177	0.320137	0.660744	AE004091.2	1087842	1088898	+	nadA	quinolinate synthetase A
PA1005	473.857	0.111329	0.216656	-0.513853	0.607355	0.84017	AE004091.2	1089012	1090443	-	NA	conserved hypothetical protein
PA1006	75.4799	-0.110431	0.471977	0.233975	0.815004	NA	AE004091.2	1090605	1090854	+	NA	conserved hypothetical protein
PA1007	256.084	0.0806904	0.275938	-0.292422	0.769964	0.918711	AE004091.2	1090890	1091961	+	NA	conserved hypothetical protein
PA1008	511.875	-0.482554	0.345587	1.39633	0.162615	0.509088	AE004091.2	1092027	1092498	-	bcp	bacterioferritin comigratory protein
PA1009	74.8817	0.146028	0.350674	-0.416422	0.677101	NA	AE004091.2	1092512	1093067	-	NA	hypothetical protein
PA1010	463.728	-0.217	0.37659	0.576225	0.564463	0.827714	AE004091.2	1093250	1094126	+	dapA	dihydrodipicolinate synthase
PA1011	311.355	0.0615971	0.307069	-0.200597	0.841014	0.950631	AE004091.2	1094146	1095334	+	NA	hypothetical protein
PA1012	381.684	0.271846	0.24646	-1.103	0.270026	0.625834	AE004091.2	1095275	1096031	+	NA	conserved hypothetical protein
PA1013	3490.3	0.0209107	0.253631	-0.0824455	0.934292	0.985581	AE004091.2	1096062	1096770	+	purC	phosphoribosylaminoimidazole-succinocarboxamide synthase
PA1014	89.0044	-0.71186	0.420187	1.69415	0.0902362	NA	AE004091.2	1097295	1098285	+	NA	probable glycosyl transferase
PA1015	67.0876	-0.539974	0.345126	1.56457	0.117684	NA	AE004091.2	1098330	1099128	-	NA	probable transcriptional regulator
PA1016	16.8214	0.652403	0.678567	-0.961443	0.33633	NA	AE004091.2	1099668	1100817	+	NA	hypothetical protein
PA1017	14.2494	0.433903	0.603872	-0.718535	0.472427	NA	AE004091.2	1100929	1103074	+	pauA	pimeloyl-CoA synthetase
PA1018	3.33153	0.509083	1.16824	-0.43577	0.663004	NA	AE004091.2	1103060	1103924	+	NA	hypothetical protein
PA1019	11.5808	-0.765841	0.582688	1.31432	0.188737	NA	AE004091.2	1104008	1105361	+	mucK	cis,cis-muconate transporter MucK
PA1020	2.27466	0.489023	1.31093	-0.373036	0.709122	NA	AE004091.2	1105887	1106997	+	NA	probable acyl-CoA dehydrogenase
PA1021	1.00613	-2.79797	2.01164	1.39089	0.16426	NA	AE004091.2	1106999	1107758	+	NA	probable enoyl-CoA hydratase/isomerase
PA1022	17.9787	-0.171845	0.613187	0.28025	0.779286	NA	AE004091.2	1107762	1108905	+	NA	probable acyl-CoA dehydrogenase
PA1023	71.3277	-0.637417	0.391783	1.62696	0.103745	NA	AE004091.2	1108948	1109863	+	NA	probable short-chain dehydrogenase
PA1024	3.32541	0.230112	1.3897	-0.165584	0.868484	NA	AE004091.2	1109881	1110865	+	NA	2-Nitropropane Dioxygenase
PA1025	22.6695	-0.409067	0.488957	0.836611	0.402811	NA	AE004091.2	1110946	1112194	+	NA	probable porin
PA1026	9.85516	-0.730708	0.752803	0.97065	0.331723	NA	AE004091.2	1112576	1113050	-	NA	hypothetical protein
PA1027	175.971	-0.868126	0.376715	2.30446	0.0211966	0.285913	AE004091.2	1113128	1114715	+	NA	probable aldehyde dehydrogenase
PA1028	65.1903	-0.200323	0.355601	0.563338	0.573205	NA	AE004091.2	1114773	1116057	+	NA	probable oxidoreductase
PA1029	80.7561	0.742366	0.357293	-2.07775	0.0377324	NA	AE004091.2	1116212	1116497	+	NA	hypothetical protein
PA1030	195.474	-0.256125	0.241263	1.0616	0.288416	0.642456	AE004091.2	1116634	1117387	+	NA	hypothetical protein
PA1031	420.409	-0.278819	0.269975	1.03276	0.301718	0.648292	AE004091.2	1118157	1119516	+	NA	conserved hypothetical protein
PA1032	416.305	0.271681	0.215353	-1.26156	0.207107	0.555147	AE004091.2	1119676	1122217	-	quiP	QuiP
PA1033	380.462	-0.0320833	0.231577	0.138543	0.889812	0.965959	AE004091.2	1122342	1122981	-	NA	probable glutathione S-transferase
PA1034	100.947	-0.715525	0.398956	1.79349	0.0728942	NA	AE004091.2	1123150	1123348	-	NA	hypothetical protein
PA1035	951.784	-0.159693	0.441132	0.362007	0.717347	0.892836	AE004091.2	1123358	1123850	-	NA	hypothetical protein
PA1036	43.6266	0.596065	0.427176	-1.39536	0.162907	NA	AE004091.2	1124164	1124722	+	NA	hypothetical protein
PA1037	56.9853	-0.815804	0.408766	1.99577	0.0459585	NA	AE004091.2	1124847	1125465	-	NA	conserved hypothetical protein
PA1038	39.0081	0.566638	0.460263	-1.23112	0.218279	NA	AE004091.2	1125550	1125865	-	NA	hypothetical protein
PA1039	18.415	0.81748	0.529058	-1.54516	0.122307	NA	AE004091.2	1125867	1126338	-	NA	conserved hypothetical protein
PA1040	22.4104	-0.844466	0.544155	1.55189	0.12069	NA	AE004091.2	1126343	1126838	-	NA	hypothetical protein
PA1041	872.999	-0.68333	0.247995	2.75542	0.00586165	0.162209	AE004091.2	1126968	1127598	+	NA	probable outer membrane protein precursor
PA1042	83.274	-0.826135	0.344109	2.40079	0.0163595	NA	AE004091.2	1127716	1128013	+	NA	conserved hypothetical protein
PA1043	12.3186	1.22246	0.781658	-1.56394	0.117833	NA	AE004091.2	1128008	1128815	+	NA	hypothetical protein
PA1044	9.5292	0.380411	0.688127	-0.552822	0.580386	NA	AE004091.2	1128859	1129321	-	NA	hypothetical protein
PA1045	100.395	0.44709	0.352023	-1.27006	0.204064	NA	AE004091.2	1129450	1131592	+	NA	hypothetical protein
PA1046	86.0256	-0.777787	0.404098	1.92475	0.0542607	NA	AE004091.2	1131673	1133944	+	NA	hypothetical protein
PA1047	283.351	-0.636025	0.363293	1.75072	0.0799934	0.410672	AE004091.2	1134023	1135199	+	NA	probable esterase
PA1048	1785.87	-0.816246	0.244932	3.33254	0.000860583	0.0605277	AE004091.2	1135407	1136286	+	NA	probable outer membrane protein precursor
PA1049	148.669	0.190763	0.312956	-0.609552	0.542159	0.811211	AE004091.2	1136387	1137032	+	pdxH	pyridoxine 5'-phosphate oxidase
PA1050	32.8926	-0.160022	0.513054	0.3119	0.755116	NA	AE004091.2	1137042	1138152	+	NA	conserved hypothetical protein
PA1051	61.7929	-0.0645117	0.500507	0.128893	0.897443	NA	AE004091.2	1138313	1139669	+	NA	probable transporter
PA1052	2.54157	-0.398113	1.26817	0.313928	0.753576	NA	AE004091.2	1139713	1140856	+	NA	conserved hypothetical protein
PA1053	577.842	-0.585762	0.308708	1.89746	0.0577671	0.380645	AE004091.2	1141267	1141729	+	NA	conserved hypothetical protein
PA1054	304.051	0.136375	0.222115	-0.613984	0.539226	0.809362	AE004091.2	1142060	1144859	+	NA	probable NADH dehydrogenase
PA1055	23.639	0.253376	0.440744	-0.574882	0.565371	NA	AE004091.2	1144861	1145197	+	NA	conserved hypothetical protein
PA1056	73.1376	-0.622864	0.332536	1.87308	0.0610579	NA	AE004091.2	1145196	1146693	+	NA	probable NADH dehydrogenase
PA1057	87.5128	0.193008	0.300755	-0.641744	0.521039	NA	AE004091.2	1146692	1147214	+	NA	conserved hypothetical protein
PA1058	2.64494	-0.102769	1.11741	0.0919703	0.926722	NA	AE004091.2	1147201	1147468	+	NA	conserved hypothetical protein
PA1059	37.7777	0.648977	0.385268	-1.68448	0.0920882	NA	AE004091.2	1147467	1147812	+	NA	conserved hypothetical protein
PA1060	28.8082	0.153968	0.42434	-0.362841	0.716723	NA	AE004091.2	1147927	1148830	+	NA	hypothetical protein
PA1061	54.8259	0.153168	0.477594	-0.320708	0.748432	NA	AE004091.2	1148843	1149938	+	NA	conserved hypothetical protein
PA1062	16.131	0.220602	0.593947	-0.371417	0.710327	NA	AE004091.2	1149951	1150470	+	NA	hypothetical protein
PA1063	28.0577	-0.717615	0.462021	1.55321	0.120373	NA	AE004091.2	1150469	1150718	+	NA	hypothetical protein
PA1064	120.585	0.139463	0.394763	-0.353282	0.723877	NA	AE004091.2	1150752	1151415	-	NA	hypothetical protein
PA1065	29.8518	-0.120278	0.405688	0.296478	0.766865	NA	AE004091.2	1151434	1151905	+	NA	conserved hypothetical protein
PA1066	91.6718	-0.296538	0.351898	0.842682	0.399406	NA	AE004091.2	1151921	1152575	-	NA	probable short-chain dehydrogenase
PA1067	11.2285	1.00575	0.80311	-1.25231	0.210456	NA	AE004091.2	1152623	1153535	+	NA	probable transcriptional regulator
PA1068	113.778	0.57566	0.295308	-1.94935	0.0512536	NA	AE004091.2	1153636	1155544	+	NA	probable heat shock protein (hsp90 family)
PA1069	327.708	0.711571	0.436496	-1.63019	0.103062	0.433188	AE004091.2	1155583	1157875	+	NA	hypothetical protein
PA1070	110.441	0.170674	0.389392	-0.43831	0.661161	NA	AE004091.2	1157956	1158655	-	braG	branched-chain amino acid transport protein BraG
PA1071	71.6325	0.408734	0.430798	-0.948783	0.342731	NA	AE004091.2	1158660	1159425	-	braF	branched-chain amino acid transport protein BraF
PA1072	185.2	-0.248497	0.360997	0.688363	0.491224	0.771898	AE004091.2	1159424	1160675	-	braE	branched-chain amino acid transport protein BraE
PA1073	154.743	0.0116813	0.298892	-0.0390822	0.968825	0.992013	AE004091.2	1160674	1161595	-	braD	branched-chain amino acid transport protein BraD
PA1074	1131.07	-0.153099	0.280347	0.546105	0.584994	0.832721	AE004091.2	1161858	1162977	-	braC	branched-chain amino acid transport protein BraC
PA1075	35.2578	-0.25719	0.450717	0.570624	0.568255	NA	AE004091.2	1163275	1163590	+	NA	hypothetical protein
PA1076	1735.13	0.0250677	0.224418	-0.111701	0.91106	0.973023	AE004091.2	1163659	1164019	+	NA	hypothetical protein
PA1077	85.1992	-0.24497	0.343735	0.712672	0.476049	NA	AE004091.2	1164274	1164679	+	flgB	flagellar basal-body rod protein FlgB
PA1078	36.3371	-0.198568	0.383952	0.517168	0.605039	NA	AE004091.2	1164687	1165125	+	flgC	flagellar basal-body rod protein FlgC
PA1079	176.907	-0.537179	0.392039	1.37022	0.170618	0.515027	AE004091.2	1165140	1165851	+	flgD	flagellar basal-body rod modification protein FlgD
PA1080	256.649	-0.0502243	0.389309	0.129009	0.897351	0.968992	AE004091.2	1165881	1167267	+	flgE	flagellar hook protein FlgE
PA1081	31.7352	-0.81691	0.404041	2.02185	0.043192	NA	AE004091.2	1167487	1168234	+	flgF	flagellar basal-body rod protein FlgF
PA1082	98.6876	-0.366719	0.276126	1.32808	0.18415	NA	AE004091.2	1168283	1169066	+	flgG	flagellar basal-body rod protein FlgG
PA1083	54.5251	-0.113808	0.388891	0.292647	0.769792	NA	AE004091.2	1169114	1169807	+	flgH	flagellar L-ring protein precursor FlgH
PA1084	41.6739	0.1287	0.419156	-0.307044	0.75881	NA	AE004091.2	1169821	1170928	+	flgI	flagellar P-ring protein precursor FlgI
PA1085	105.167	-0.339831	0.302942	1.12177	0.261961	NA	AE004091.2	1170941	1172141	+	flgJ	flagellar protein FlgJ
PA1086	289.889	-0.358059	0.303946	1.17803	0.238783	0.590609	AE004091.2	1172162	1174211	+	flgK	flagellar hook-associated protein 1 FlgK
PA1087	404.942	-0.458256	0.229538	1.99642	0.0458878	0.35885	AE004091.2	1174239	1175556	+	flgL	flagellar hook-associated protein type 3 FlgL
PA1088	124.664	-1.13692	0.297072	3.82707	0.000129677	0.0273619	AE004091.2	1175613	1176372	+	NA	hypothetical protein
PA1089	49.0876	-1.04322	0.360099	2.89704	0.003767	NA	AE004091.2	1176379	1176979	+	NA	conserved hypothetical protein
PA1090	46.75	0.0900884	0.377417	-0.238697	0.81134	NA	AE004091.2	1176957	1177617	+	NA	hypothetical protein
PA1091	340.722	-0.122107	0.295712	0.412926	0.679661	0.87658	AE004091.2	1177612	1182694	+	fgtA	flagellar glycosyl transferase, FgtA
PA1092	10436.2	-1.08378	0.265419	4.08328	4.44048e-05	0.0117118	AE004091.2	1183057	1184521	+	fliC	flagellin type B
PA1093	329.468	-1.43239	0.290032	4.93873	7.86343e-07	0.000276531	AE004091.2	1184602	1184971	+	NA	hypothetical protein
PA1094	2520.84	-0.768044	0.265877	2.88871	0.0038682	0.140723	AE004091.2	1185059	1186481	+	fliD	flagellar capping protein FliD
PA1095	512.986	-0.43058	0.343475	1.2536	0.209987	0.561563	AE004091.2	1186605	1186983	+	NA	hypothetical protein
PA1096	736.691	-0.415877	0.350221	1.18747	0.235042	0.588662	AE004091.2	1187008	1187302	+	NA	hypothetical protein
PA1097	1279.8	-0.557099	0.194328	2.8668	0.00414642	0.141112	AE004091.2	1187586	1189056	+	fleQ	transcriptional regulator FleQ
PA1098	73.9389	0.150998	0.311077	-0.485405	0.627389	NA	AE004091.2	1189171	1190377	+	fleS	two-component sensor
PA1099	37.01	0.441786	0.541164	-0.816362	0.414293	NA	AE004091.2	1190384	1191803	+	fleR	two-component response regulator
PA1100	64.0303	-0.240212	0.508751	0.47216	0.636812	NA	AE004091.2	1192052	1192379	+	fliE	flagellar hook-basal body complex protein FliE
PA1101	123.156	0.239151	0.48584	-0.492243	0.622547	0.850232	AE004091.2	1192404	1194198	+	fliF	Flagella M-ring outer membrane protein precursor
PA1102	481.09	0.0759984	0.236247	-0.32169	0.747687	0.906277	AE004091.2	1194206	1195220	+	fliG	flagellar motor switch protein FliG
PA1103	145.469	0.33412	0.335806	-0.994977	0.319747	0.660744	AE004091.2	1195224	1196028	+	NA	probable flagellar assembly protein
PA1104	31.3494	0.343261	0.419716	-0.817842	0.413448	NA	AE004091.2	1196020	1197373	+	fliI	flagellum-specific ATP synthase FliI
PA1105	35.4633	0.605824	0.487755	-1.24206	0.214213	NA	AE004091.2	1197389	1197830	+	fliJ	flagellar protein FliJ
PA1106	216.045	0.5661	0.245786	-2.30323	0.021266	0.285913	AE004091.2	1197840	1198551	-	NA	hypothetical protein
PA1107	33.4852	-1.12006	0.488022	2.29511	0.021727	NA	AE004091.2	1198752	1199946	-	NA	conserved hypothetical protein
PA1108	1.13617	0.614754	1.73688	-0.353942	0.723383	NA	AE004091.2	1200065	1201220	-	NA	probable major facilitator superfamily (MFS) transporter
PA1109	5.13152	0.879475	1.17768	-0.746784	0.455194	NA	AE004091.2	1201309	1202086	+	NA	probable transcriptional regulator
PA1110	10.0602	0.651426	0.630251	-1.0336	0.301325	NA	AE004091.2	1202096	1202804	-	NA	hypothetical protein
PA1111	29.7693	-0.380088	0.412512	0.921398	0.356843	NA	AE004091.2	1202916	1203537	+	NA	hypothetical protein
PA1112	238.554	0.322944	0.26855	-1.20255	0.229152	0.584655	AE004091.2	1203632	1204778	+	NA	conserved hypothetical protein
PA1113	79.1265	-0.211509	0.312728	0.676336	0.498827	NA	AE004091.2	1205770	1207534	+	NA	probable ATP-binding/permease fusion ABC transporter
PA1114	73.599	-0.0137059	0.34501	0.039726	0.968312	NA	AE004091.2	1207542	1207875	-	NA	hypothetical protein
PA1115	1038.01	0.137314	0.300801	-0.456495	0.648034	0.862039	AE004091.2	1207981	1210303	-	NA	hypothetical protein
PA1116	207.83	0.00848123	0.293542	-0.0288927	0.97695	0.992013	AE004091.2	1210557	1211394	+	NA	hypothetical protein
PA1117	46.0291	-0.663228	0.424289	1.56315	0.118017	NA	AE004091.2	1211409	1211781	-	NA	hypothetical protein
PA1118	803.828	-0.519224	0.314926	1.64872	0.0992056	0.425918	AE004091.2	1211890	1212571	-	NA	hypothetical protein
PA1119	223.285	-0.127487	0.238353	0.534867	0.592742	0.833235	AE004091.2	1212719	1213223	-	yfiB	YfiB
PA1120	50.328	0.238013	0.397565	-0.598676	0.549389	NA	AE004091.2	1213197	1214502	-	tpbB	diguanylate cyclase TpbB
PA1121	25.1749	0.507393	0.449958	-1.12764	0.25947	NA	AE004091.2	1214504	1215074	-	yfiR	YfiR
PA1122	97.0214	0.375123	0.270626	-1.38613	0.165708	NA	AE004091.2	1215283	1215724	+	NA	probable peptide deformylase
PA1123	825.234	0.233057	0.285466	-0.816412	0.414265	0.725788	AE004091.2	1216122	1216440	-	NA	hypothetical protein
PA1124	253.653	-0.46333	0.241107	1.92168	0.0546462	0.378313	AE004091.2	1216670	1218164	+	dgt	deoxyguanosinetriphosphate triphosphohydrolase
PA1125	3.70236	2.13696	1.15919	-1.84349	0.0652579	NA	AE004091.2	1218180	1218930	+	NA	probable cobalamin biosynthetic protein
PA1126	100.868	-0.41535	0.403676	1.02892	0.303518	NA	AE004091.2	1218942	1219527	-	NA	hypothetical protein
PA1127	149.306	-0.0478527	0.43581	0.109802	0.912567	0.973261	AE004091.2	1219623	1220610	-	NA	probable oxidoreductase
PA1128	55.494	0.186203	0.359706	-0.517655	0.604699	NA	AE004091.2	1220744	1221653	+	NA	probable transcriptional regulator
PA1129	26.0554	-0.124463	0.435831	0.285576	0.775203	NA	AE004091.2	1221690	1222095	+	NA	probable fosfomycin resistance protein
PA1130	130.743	-0.163505	0.386577	0.422955	0.672328	0.873075	AE004091.2	1222097	1223072	-	rhlC	rhamnosyltransferase 2
PA1131	180.777	-0.0342352	0.482206	0.0709971	0.9434	0.987638	AE004091.2	1223062	1224328	-	NA	probable major facilitator superfamily (MFS) transporter
PA1132	96.6816	-0.554638	0.501239	1.10653	0.268496	NA	AE004091.2	1224640	1225327	+	NA	hypothetical protein
PA1133	6.35793	-0.817422	0.821999	0.994432	0.320013	NA	AE004091.2	1225342	1225690	-	NA	hypothetical protein
PA1134	13.3073	-0.169745	0.839192	0.202272	0.839704	NA	AE004091.2	1225759	1226278	-	NA	hypothetical protein
PA1135	402.658	-0.525507	0.269416	1.95054	0.0511119	0.370434	AE004091.2	1226429	1227302	-	NA	conserved hypothetical protein
PA1136	34.7224	0.663572	0.405684	-1.63569	0.101905	NA	AE004091.2	1227473	1228202	+	NA	probable transcriptional regulator
PA1137	54.4974	-0.279719	0.529867	0.527904	0.597566	NA	AE004091.2	1228214	1229198	-	NA	probable oxidoreductase
PA1138	6.55145	0.498133	0.89483	-0.556679	0.577747	NA	AE004091.2	1229343	1230216	+	NA	probable transcriptional regulator
PA1139	8.13626	1.00214	0.699762	-1.43212	0.15211	NA	AE004091.2	1230309	1231155	+	NA	hypothetical protein
PA1140	191.021	0.286177	0.305431	-0.936962	0.348778	0.679307	AE004091.2	1231258	1232092	-	NA	conserved hypothetical protein
PA1141	9.06489	0.385155	0.690188	-0.558044	0.576814	NA	AE004091.2	1232231	1233131	-	NA	probable transcriptional regulator
PA1142	8.81053	0.119094	0.808782	-0.147251	0.882934	NA	AE004091.2	1233299	1234013	-	NA	probable transcriptional regulator
PA1143	5.41108	-0.0510175	0.817679	0.0623931	0.95025	NA	AE004091.2	1234097	1234748	-	NA	hypothetical protein
PA1144	8.1234	-0.139576	0.86258	0.161812	0.871454	NA	AE004091.2	1234818	1236150	-	NA	probable major facilitator superfamily (MFS) transporter
PA1145	19.5699	-0.100972	0.718099	0.14061	0.888178	NA	AE004091.2	1236643	1237543	+	NA	probable transcriptional regulator
PA1146	3.57066	-0.483994	0.98359	0.492069	0.622671	NA	AE004091.2	1237553	1238732	-	NA	probable iron-containing alcohol dehydrogenase
PA1147	5.56673	0.16093	1.03673	-0.155228	0.876641	NA	AE004091.2	1238836	1240324	-	NA	probable amino acid permease
PA1148	28.5705	-0.468371	0.476937	0.982039	0.326081	NA	AE004091.2	1240586	1242500	-	toxA	exotoxin A precursor
PA1149	2.39645	-0.59887	1.35078	0.443352	0.657511	NA	AE004091.2	1242752	1243118	-	NA	hypothetical protein
PA1150	1316.09	-0.66859	0.319466	2.09284	0.0363636	0.331639	AE004091.2	1243593	1245660	+	pys2	pyocin S2
PA1151	8363.76	-0.749232	0.455121	1.64623	0.0997174	0.425918	AE004091.2	1245664	1245925	+	imm2	pyocin S2 immunity protein
PA1152	222.267	-0.541719	0.441982	1.22566	0.220327	0.575359	AE004091.2	1246443	1246785	+	NA	hypothetical protein
PA1153	22.3361	-0.560486	0.577389	0.970726	0.331685	NA	AE004091.2	1247934	1248486	-	NA	hypothetical protein
PA1154	34.7945	-0.376773	0.399473	0.943176	0.345591	NA	AE004091.2	1249021	1249552	-	NA	conserved hypothetical protein
PA1155	6293.33	0.128516	0.298057	-0.431181	0.666337	0.87111	AE004091.2	1249909	1251154	-	nrdB	NrdB, tyrosyl radical-harboring component of class Ia ribonucleotide reductase
PA1156	8885.87	0.274551	0.259275	-1.05892	0.289636	0.642456	AE004091.2	1251420	1254309	-	nrdA	NrdA, catalytic component of class Ia ribonucleotide reductase
PA1157	21.1494	0.516451	0.491359	-1.05107	0.293229	NA	AE004091.2	1255041	1255749	+	NA	probable two-component response regulator
PA1158	44.8154	0.428413	0.371501	-1.15319	0.248831	NA	AE004091.2	1256093	1257449	+	NA	probable two-component sensor
PA1159	14796	-1.45099	0.438121	3.31184	0.000926856	0.063086	AE004091.2	1257771	1257978	+	NA	probable cold-shock protein
PA1160	10.2482	1.4289	0.669711	-2.13361	0.0328744	NA	AE004091.2	1258089	1258470	-	NA	hypothetical protein
PA1161	2.67976	1.68445	1.2655	-1.33105	0.183174	NA	AE004091.2	1258490	1259291	-	rrmA	rRNA methyltransferase
PA1162	68.9957	-0.113025	0.380308	0.297192	0.76632	NA	AE004091.2	1259293	1260442	-	dapE	succinyl-diaminopimelate desuccinylase
PA1163	92.7935	-0.322439	0.372104	0.866528	0.386201	NA	AE004091.2	1260559	1263166	-	ndvB	NdvB
PA1164	19.5272	0.865079	0.513291	-1.68536	0.0919197	NA	AE004091.2	1263377	1264187	+	NA	conserved hypothetical protein
PA1165	16.5088	-0.299367	0.510802	0.586072	0.557827	NA	AE004091.2	1264193	1264919	-	pcpS	PcpS
PA1166	49.0111	-0.59325	0.352128	1.68476	0.0920354	NA	AE004091.2	1265149	1265935	-	NA	hypothetical protein
PA1167	84.9655	-0.620572	0.321256	1.93171	0.0533957	NA	AE004091.2	1266110	1266779	+	NA	hypothetical protein
PA1168	95.0164	-0.0830016	0.4019	0.206523	0.836383	NA	AE004091.2	1267281	1267599	+	NA	hypothetical protein
PA1169	84.9374	-0.62068	0.392629	1.58083	0.113917	NA	AE004091.2	1267679	1269734	+	NA	probable lipoxygenase
PA1170	89.3404	-0.264861	0.28815	0.91918	0.358002	NA	AE004091.2	1269783	1270515	-	NA	conserved hypothetical protein
PA1171	85.9012	0.155225	0.301751	-0.514415	0.606962	NA	AE004091.2	1270971	1272165	+	NA	probable transglycolase
PA1172	436.009	-0.384841	0.301537	1.27627	0.201862	0.548398	AE004091.2	1272202	1272796	-	napC	cytochrome c-type protein NapC
PA1173	28.2469	1.07079	0.502719	-2.13	0.0331719	NA	AE004091.2	1272809	1273298	-	napB	cytochrome c-type protein NapB precursor
PA1174	617.234	-0.182849	0.274033	0.667251	0.504612	0.782891	AE004091.2	1273311	1275798	-	napA	periplasmic nitrate reductase protein NapA
PA1175	61.6564	-0.583649	0.343356	1.69984	0.0891612	NA	AE004091.2	1275797	1276124	-	napD	NapD protein of periplasmic nitrate reductase
PA1176	2.89883	-1.33411	1.11136	1.20043	0.229971	NA	AE004091.2	1276119	1276608	-	napF	ferredoxin protein NapF
PA1177	260.326	-1.08245	0.47667	2.27085	0.023156	0.294332	AE004091.2	1276619	1276784	-	napE	periplasmic nitrate reductase protein NapE
PA1178	120.951	0.059224	0.29335	-0.201888	0.840004	NA	AE004091.2	1277005	1277605	+	oprH	PhoP/Q and low Mg2+ inducible outer membrane protein H1 precursor
PA1179	29.843	-0.0693666	0.532921	0.130163	0.896437	NA	AE004091.2	1277687	1278362	+	phoP	two-component response regulator PhoP
PA1180	37.8487	-0.518466	0.407122	1.27349	0.202844	NA	AE004091.2	1278361	1279705	+	phoQ	two-component sensor PhoQ
PA1181	369.202	-0.125584	0.256525	0.489557	0.624447	0.850315	AE004091.2	1279809	1283169	+	NA	conserved hypothetical protein
PA1182	37.3252	-0.639714	0.406138	1.57511	0.11523	NA	AE004091.2	1283178	1284177	-	NA	probable transcriptional regulator
PA1183	501.6	0.58616	0.342332	-1.71226	0.086849	0.415536	AE004091.2	1284512	1285820	+	dctA	C4-dicarboxylate transport protein
PA1184	20.56	-0.387562	0.518537	0.747415	0.454813	NA	AE004091.2	1285900	1286788	-	NA	probable transcriptional regulator
PA1185	25.7319	0.596452	0.468312	-1.27362	0.202798	NA	AE004091.2	1286989	1287616	+	NA	probable glutathione S-transferase
PA1186	15.1413	-0.791099	0.577108	1.3708	0.170437	NA	AE004091.2	1287615	1288632	+	NA	hypothetical protein
PA1187	23.9306	0.285301	0.430747	-0.662339	0.507754	NA	AE004091.2	1288736	1289873	+	NA	probable acyl-CoA dehydrogenase
PA1188	7.26674	0.450882	0.716145	-0.629596	0.528959	NA	AE004091.2	1289964	1291143	+	NA	hypothetical protein
PA1189	17.2413	0.0988371	0.488011	-0.20253	0.839502	NA	AE004091.2	1291150	1291645	-	NA	conserved hypothetical protein
PA1190	343.179	-0.877023	0.426082	2.05834	0.0395572	0.344752	AE004091.2	1291815	1292412	-	NA	conserved hypothetical protein
PA1191	112.65	-0.66262	0.392299	1.68907	0.0912064	NA	AE004091.2	1292573	1293164	-	NA	hypothetical protein
PA1192	586.71	-0.35992	0.225599	1.59539	0.110624	0.448018	AE004091.2	1293266	1294088	+	NA	conserved hypothetical protein
PA1193	45.5123	0.0902316	0.397818	-0.226816	0.820567	NA	AE004091.2	1294137	1294806	+	NA	hypothetical protein
PA1194	31.475	-0.296389	0.486563	0.609148	0.542426	NA	AE004091.2	1294813	1296229	-	NA	probable amino acid permease
PA1195	21.3705	0.403552	0.529757	-0.761768	0.446198	NA	AE004091.2	1296336	1297098	-	NA	hypothetical protein
PA1196	54.372	0.546793	0.343626	-1.59124	0.111555	NA	AE004091.2	1297308	1298706	+	NA	probable transcriptional regulator
PA1197	86.6931	-0.192308	0.326826	0.588411	0.556256	NA	AE004091.2	1298721	1299489	+	NA	hypothetical protein
PA1198	274.07	0.354496	0.374502	-0.94658	0.343853	0.675229	AE004091.2	1299557	1300172	+	NA	conserved hypothetical protein
PA1199	65.4359	-0.443094	0.317624	1.39502	0.163008	NA	AE004091.2	1300257	1300788	+	NA	probable lipoprotein
PA1200	29.7225	-0.0685343	0.437074	0.156802	0.875401	NA	AE004091.2	1300810	1301470	+	NA	conserved hypothetical protein
PA1201	43.9106	-0.335973	0.345209	0.973246	0.330431	NA	AE004091.2	1301483	1302395	-	NA	probable transcriptional regulator
PA1202	364.32	-0.753253	0.345909	2.1776	0.0294358	0.326579	AE004091.2	1302695	1303310	+	NA	probable hydrolase
PA1203	18.1776	1.03386	0.560299	-1.84518	0.0650108	NA	AE004091.2	1303456	1303861	+	NA	hypothetical protein
PA1204	18.6706	0.635999	0.645729	-0.984932	0.324658	NA	AE004091.2	1303891	1304446	+	NA	conserved hypothetical protein
PA1205	16.6539	0.99954	0.55449	-1.80263	0.0714463	NA	AE004091.2	1304475	1305420	+	NA	conserved hypothetical protein
PA1206	50.9562	-0.134217	0.378803	0.354318	0.723101	NA	AE004091.2	1305582	1306053	+	NA	hypothetical protein
PA1207	64.2463	0.612149	0.460926	-1.32808	0.18415	NA	AE004091.2	1306058	1307897	+	kefB	glutathione-regulated potassium-efflux system protein KefB
PA1208	57.0768	-0.145395	0.330594	0.439798	0.660083	NA	AE004091.2	1308066	1309563	+	NA	conserved hypothetical protein
PA1209	20.3794	-0.208327	0.446302	0.466785	0.640653	NA	AE004091.2	1309585	1310518	-	NA	hypothetical protein
PA1210	16.9941	-0.215702	0.501282	0.430301	0.666977	NA	AE004091.2	1310690	1311386	-	NA	conserved hypothetical protein
PA1211	5.43553	-0.64478	0.812089	0.793977	0.427209	NA	AE004091.2	1311506	1312139	-	NA	hypothetical protein
PA1212	49.6874	0.48042	0.655119	-0.733332	0.463356	NA	AE004091.2	1312138	1313365	-	NA	probable major facilitator superfamily (MFS) transporter
PA1213	12.2419	0.55288	0.70456	-0.784717	0.432619	NA	AE004091.2	1313364	1314321	-	NA	hypothetical protein
PA1214	24.3592	1.26908	0.845122	-1.50165	0.133187	NA	AE004091.2	1314320	1315916	-	NA	hypothetical protein
PA1215	172.555	0.573878	0.671086	-0.855148	0.392469	0.710215	AE004091.2	1315918	1317202	-	NA	hypothetical protein
PA1216	398.766	0.627149	0.670711	-0.93505	0.349763	0.679501	AE004091.2	1317406	1318150	-	NA	hypothetical protein
PA1217	332.915	0.38435	0.530155	-0.724976	0.468467	0.753403	AE004091.2	1318149	1319514	-	NA	probable 2-isopropylmalate synthase
PA1218	370.229	-0.580007	0.431335	1.34468	0.178729	0.521603	AE004091.2	1319513	1320389	-	NA	hypothetical protein
PA1219	4.94298	-1.05327	1.24381	0.846812	0.3971	NA	AE004091.2	1320388	1321000	-	NA	hypothetical protein
PA1220	14.2916	0.87541	0.749529	-1.16795	0.242828	NA	AE004091.2	1320996	1322256	-	NA	hypothetical protein
PA1221	158.114	-0.916023	0.369774	2.47725	0.0132399	0.234759	AE004091.2	1322255	1324109	-	NA	hypothetical protein
PA1222	35.6375	0.327136	0.472127	-0.692899	0.488373	NA	AE004091.2	1324795	1325950	-	NA	probable membrane-bound lytic murein transglycolase A
PA1223	6.31218	0.207451	0.76791	-0.27015	0.787045	NA	AE004091.2	1326048	1326939	-	NA	probable transcriptional regulator
PA1224	14.1238	0.345352	0.641017	-0.538756	0.590055	NA	AE004091.2	1327023	1327800	+	NA	probable NAD(P)H dehydrogenase
PA1225	5.60454	1.94384	1.11697	-1.74028	0.0818098	NA	AE004091.2	1327815	1328439	-	NA	probable NAD(P)H dehydrogenase
PA1226	7.00886	-0.317079	0.753674	0.420711	0.673966	NA	AE004091.2	1328544	1329150	+	NA	probable transcriptional regulator
PA1227	21.8596	-0.0302927	0.453931	0.0667341	0.946793	NA	AE004091.2	1329191	1330037	+	NA	hypothetical protein
PA1228	6.52089	0.568804	0.838402	-0.678438	0.497494	NA	AE004091.2	1330119	1330467	-	NA	hypothetical protein
PA1229	6.64384	0.0214062	0.775884	-0.0275895	0.97799	NA	AE004091.2	1330579	1331383	-	NA	probable transcriptional regulator
PA1230	0.825007	-2.48938	2.37148	1.04971	0.29385	NA	AE004091.2	1331516	1331711	+	NA	hypothetical protein
PA1231	0.229852	0.860682	3.99777	-0.215291	0.829541	NA	AE004091.2	1331726	1332632	+	NA	conserved hypothetical protein
PA1232	8.06317	0.242898	0.689222	-0.352424	0.72452	NA	AE004091.2	1332634	1334671	+	NA	hypothetical protein
PA1233	1.10998	-1.03634	1.97986	0.523444	0.600665	NA	AE004091.2	1334670	1334925	+	NA	hypothetical protein
PA1234	35.1447	0.412982	0.421254	-0.980366	0.326906	NA	AE004091.2	1334952	1335453	-	NA	hypothetical protein
PA1235	1.88243	1.73377	1.50668	-1.15072	0.249847	NA	AE004091.2	1335644	1336424	+	NA	probable transcriptional regulator
PA1236	19.0114	0.121655	0.682011	-0.178377	0.858427	NA	AE004091.2	1336432	1337941	-	NA	probable major facilitator superfamily (MFS) transporter
PA1237	0.733995	-2.28861	2.40928	0.949914	0.342156	NA	AE004091.2	1337933	1339082	-	NA	probable multidrug resistance efflux pump
PA1238	0.533483	0.530577	2.34538	-0.226222	0.821028	NA	AE004091.2	1339081	1340527	-	NA	probable outer membrane component of multidrug efflux pump
PA1239	0	#VALUE!	NA	NA	NA	NA	AE004091.2	1340912	1341794	-	NA	hypothetical protein
PA1240	0	#VALUE!	NA	NA	NA	NA	AE004091.2	1341853	1342648	-	NA	probable enoyl-CoA hydratase/isomerase
PA1241	0.906067	1.32376	2.07184	-0.638928	0.52287	NA	AE004091.2	1342812	1343370	+	NA	probable transcriptional regulator
PA1242	50.4111	-0.436089	0.359614	1.21266	0.22526	NA	AE004091.2	1343452	1345222	+	NA	hypothetical protein
PA1243	151.523	-0.00537897	0.286941	0.0187459	0.985044	0.993519	AE004091.2	1345250	1347824	-	NA	probable sensor/response regulator hybrid
PA1244	26.5173	0.121325	0.483725	-0.250814	0.801958	NA	AE004091.2	1348062	1348401	-	NA	hypothetical protein
PA1245	3321.18	-0.464071	0.586212	0.791643	0.428569	0.726913	AE004091.2	1349415	1350657	+	NA	hypothetical protein
PA1246	106.548	0.437519	0.466762	-0.93735	0.348578	NA	AE004091.2	1350746	1352525	+	aprD	alkaline protease secretion protein AprD
PA1247	102.848	0.210793	0.466489	-0.451872	0.651361	NA	AE004091.2	1352524	1353820	+	aprE	alkaline protease secretion protein AprE
PA1248	360.623	-0.384222	0.470013	0.81747	0.41366	0.725788	AE004091.2	1353826	1355269	+	aprF	Alkaline protease secretion outer membrane protein AprF precursor
PA1249	11670.7	-0.716338	0.396092	1.80851	0.0705266	0.399454	AE004091.2	1355630	1357067	+	aprA	alkaline metalloproteinase precursor
PA1250	155.443	-0.395334	0.373358	1.05886	0.289664	0.642456	AE004091.2	1357316	1357709	+	aprI	alkaline proteinase inhibitor AprI
PA1251	29.3389	0.545869	0.438601	-1.24457	0.213291	NA	AE004091.2	1357727	1359350	-	NA	probable chemotaxis transducer
PA1252	13.3097	-0.0925458	0.680232	0.13605	0.891781	NA	AE004091.2	1359589	1360591	+	NA	probable L-malate dehydrogenase
PA1253	4.79363	0.337222	0.983649	-0.342827	0.731728	NA	AE004091.2	1360700	1362278	-	NA	probable semialdehyde dehydrogenase
PA1254	8.65051	-0.102767	0.765248	0.134292	0.893172	NA	AE004091.2	1362373	1363288	-	NA	probable dihydrodipicolinate synthetase
PA1255	1.8851	-1.17987	1.31027	0.90048	0.367865	NA	AE004091.2	1363441	1364473	-	NA	hypothetical protein
PA1256	8.79368	0.296266	0.706863	-0.419127	0.675123	NA	AE004091.2	1364501	1365221	-	NA	amino acid ABC transporter ATP binding protein
PA1257	3.77391	-1.4694	1.01258	1.45115	0.146737	NA	AE004091.2	1365220	1365862	-	NA	amino acid ABC transporter membrane protein
PA1258	1.7824	-0.362022	2.0491	0.176674	0.859764	NA	AE004091.2	1365875	1366538	-	NA	probable permease of ABC transporter
PA1259	5.38029	-0.0497042	0.99099	0.0501561	0.959998	NA	AE004091.2	1366540	1368280	-	NA	hypothetical protein
PA1260	5.146	0.502061	0.89452	-0.561263	0.574618	NA	AE004091.2	1368341	1369160	-	NA	amino acid ABC transporter periplasmic binding protein
PA1261	2.92546	-0.639481	1.44888	0.441361	0.658952	NA	AE004091.2	1369420	1370092	-	NA	probable transcriptional regulator
PA1262	1.4001	0.394042	1.83526	-0.214706	0.829997	NA	AE004091.2	1370259	1371699	-	NA	probable major facilitator superfamily (MFS) transporter
PA1263	49.9533	0.470774	0.41204	-1.14254	0.253228	NA	AE004091.2	1371737	1372679	+	NA	hypothetical protein
PA1264	5.85046	1.65736	0.949692	-1.74515	0.0809583	NA	AE004091.2	1372981	1373845	-	NA	probable transcriptional regulator
PA1265	0.63419	0.900119	2.47927	-0.363058	0.716562	NA	AE004091.2	1373944	1374844	+	NA	hypothetical protein
PA1266	1.23539	2.08132	2.15762	-0.964635	0.334728	NA	AE004091.2	1374846	1376097	-	NA	probable oxidoreductase
PA1266.1	0	#VALUE!	NA	NA	NA	NA	NA	NA	NA	NA	NA	NA
PA1267	3.23844	-1.31525	1.30054	1.0113	0.311871	NA	AE004091.2	1376329	1377442	-	NA	hypothetical protein
PA1268	2.90812	-0.295049	1.07376	0.274782	0.783484	NA	AE004091.2	1377441	1378383	-	NA	hypothetical protein
PA1269	98.5802	-0.305761	0.343968	0.888925	0.374043	NA	AE004091.2	1378502	1379168	-	NA	probable transcriptional regulator
PA1270	8.89169	-0.107493	0.850731	0.126354	0.899452	NA	AE004091.2	1379412	1381449	+	NA	hypothetical protein
PA1271	121.104	0.0759323	0.380605	-0.199504	0.841868	NA	AE004091.2	1381803	1383651	+	NA	probable tonB-dependent receptor
PA1272	37.3654	0.568418	0.520588	-1.09188	0.274887	NA	AE004091.2	1383717	1384326	+	cobO	cob(I)alamin adenosyltransferase
PA1273	8.78679	0.731946	0.749522	-0.976551	0.328791	NA	AE004091.2	1384360	1385665	+	cobB	cobyrinic acid a,c-diamide synthase
PA1274	4.94134	0.508859	1.13448	-0.448539	0.653764	NA	AE004091.2	1385669	1386323	+	NA	conserved hypothetical protein
PA1275	1.26565	-1.61699	1.85773	0.87041	0.384077	NA	AE004091.2	1386322	1387258	+	cobD	cobalamin biosynthetic protein CobD
PA1276	4.29231	-0.134536	0.930706	0.144553	0.885064	NA	AE004091.2	1387253	1388246	+	cobC	cobalamin biosynthetic protein CobC
PA1277	9.00453	0.5641	0.718466	-0.785145	0.432369	NA	AE004091.2	1388241	1389711	+	cobQ	cobyric acid synthase
PA1278	1.11578	-2.14774	2.18683	0.982124	0.326039	NA	AE004091.2	1389706	1390225	+	cobP	cobinamide kinase
PA1279	2.28057	-1.14643	1.45168	0.789724	0.429689	NA	AE004091.2	1390224	1391277	+	cobU	nicotinate-nucleotide--dimethylbenzimidazole phosphoribosyltransferase
PA1280	3.01266	-0.663628	1.21298	0.547106	0.584306	NA	AE004091.2	1391276	1391858	+	NA	hypothetical protein
PA1281	0.797323	1.31456	2.08209	-0.631367	0.5278	NA	AE004091.2	1391863	1392598	+	cobV	cobalamin (5'-phosphate) synthase
PA1282	3.47848	-0.204138	1.06938	0.190894	0.848609	NA	AE004091.2	1392566	1394069	-	NA	probable major facilitator superfamily (MFS) transporter
PA1283	20.7952	0.041855	0.497089	-0.0842003	0.932897	NA	AE004091.2	1394187	1394745	+	NA	probable transcriptional regulator
PA1284	39.1957	0.411221	0.37158	-1.10668	0.268431	NA	AE004091.2	1394781	1396599	-	NA	probable acyl-CoA dehydrogenase
PA1285	7.23566	0.0700784	0.752174	-0.0931678	0.92577	NA	AE004091.2	1396730	1397177	+	NA	probable transcriptional regulator
PA1286	4.07006	-0.210692	1.06755	0.19736	0.843546	NA	AE004091.2	1397253	1398450	+	NA	probable major facilitator superfamily (MFS) transporter
PA1287	100.511	-0.217462	0.392982	0.553364	0.580014	NA	AE004091.2	1398617	1399169	+	NA	probable glutathione peroxidase
PA1288	2090.11	-0.488594	0.393782	1.24077	0.21469	0.569091	AE004091.2	1399233	1400505	-	NA	probable outer membrane protein precursor
PA1289	48.5664	-1.10886	0.432213	2.56554	0.0103016	NA	AE004091.2	1400713	1401190	-	NA	hypothetical protein
PA1290	48.5237	-0.288167	0.35613	0.809163	0.418421	NA	AE004091.2	1401414	1402005	-	NA	probable transcriptional regulator
PA1291	16.0875	0.158206	0.596839	-0.265073	0.790953	NA	AE004091.2	1402116	1402953	+	NA	hypothetical protein
PA1292	80.0004	0.601692	0.343827	-1.74998	0.0801209	NA	AE004091.2	1402983	1403835	-	NA	probable 3-mercaptopyruvate sulfurtransferase
PA1293	161.764	0.254706	0.379847	-0.670549	0.502508	0.78135	AE004091.2	1404138	1405197	-	NA	hypothetical protein
PA1294	331.454	0.155279	0.23818	-0.65194	0.51444	0.791735	AE004091.2	1405337	1406459	+	rnd	ribonuclease D
PA1295	42.8993	0.947448	0.492389	-1.92418	0.0543315	NA	AE004091.2	1406458	1406749	+	NA	conserved hypothetical protein
PA1296	197.63	-0.518809	0.30133	1.72173	0.0851184	0.415325	AE004091.2	1407006	1407936	+	NA	probable 2-hydroxyacid dehydrogenase
PA1297	13.9094	0.779025	0.638887	-1.21935	0.222713	NA	AE004091.2	1407953	1408931	-	NA	probable metal transporter
PA1298	2.62969	1.64132	1.28893	-1.2734	0.202876	NA	AE004091.2	1408998	1409271	+	NA	conserved hypothetical protein
PA1299	77.2263	0.508879	0.374949	-1.35719	0.174719	NA	AE004091.2	1409350	1409797	+	NA	conserved hypothetical protein
PA1300	35.526	0.31024	0.888935	-0.349002	0.727088	NA	AE004091.2	1409948	1410473	+	NA	probable sigma-70 factor, ECF subfamily
PA1301	10.9951	1.05985	0.953973	-1.11099	0.266575	NA	AE004091.2	1410472	1411453	+	NA	probable transmembrane sensor
PA1302	69.9559	0.492161	0.428447	-1.14871	0.250676	NA	AE004091.2	1411584	1414137	+	NA	probable heme utilization protein precursor
PA1303	2.79455	0.362529	1.15426	-0.31408	0.753461	NA	AE004091.2	1414149	1414686	-	NA	probable signal peptidase
PA1304	40.5676	1.06083	0.401917	-2.63942	0.00830486	NA	AE004091.2	1414765	1416814	-	NA	probable oligopeptidase
PA1305	74.9465	0.583794	0.323079	-1.80697	0.0707674	NA	AE004091.2	1416962	1417433	+	NA	hypothetical protein
PA1306	33.9858	-0.233729	0.44583	0.524256	0.600101	NA	AE004091.2	1417499	1417958	+	NA	probable HIT family protein
PA1307	110.481	0.0250668	0.318488	-0.0787058	0.937267	NA	AE004091.2	1417964	1418735	+	NA	conserved hypothetical protein
PA1308	53.0703	0.37122	0.361441	-1.02705	0.304395	NA	AE004091.2	1418764	1419286	+	NA	hypothetical protein
PA1309	16.9353	0.513225	0.510989	-1.00438	0.315198	NA	AE004091.2	1419300	1420158	-	NA	probable transcriptional regulator
PA1310	23.3587	0.512419	0.551008	-0.929966	0.352389	NA	AE004091.2	1420325	1421438	+	phnW	2-aminoethylphosphonate:pyruvate aminotransferase
PA1311	14.2467	0.584168	0.553219	-1.05594	0.290994	NA	AE004091.2	1421476	1422301	+	phnX	2-phosphonoacetaldehyde hydrolase
PA1312	9.63819	1.29316	0.755329	-1.71205	0.0868865	NA	AE004091.2	1422357	1423266	-	NA	probable transcriptional regulator
PA1313	22.0571	0.343182	0.492186	-0.697262	0.485639	NA	AE004091.2	1423373	1424729	+	NA	probable major facilitator superfamily (MFS) transporter
PA1314	15.9417	1.01204	0.522666	-1.93631	0.0528296	NA	AE004091.2	1424745	1425129	+	NA	hypothetical protein
PA1315	12.662	-0.0149889	0.577627	0.0259491	0.979298	NA	AE004091.2	1425142	1425754	-	NA	probable transcriptional regulator
PA1316	293.816	-1.206	0.484505	2.48913	0.0128055	0.232927	AE004091.2	1425911	1427450	+	NA	probable major facilitator superfamily (MFS) transporter
PA1317	252.405	0.0414407	0.269838	-0.153576	0.877944	0.962159	AE004091.2	1428079	1429072	+	cyoA	cytochrome o ubiquinol oxidase subunit II
PA1318	537.236	0.0176179	0.328807	-0.0535811	0.957269	0.992013	AE004091.2	1429081	1431055	+	cyoB	cytochrome o ubiquinol oxidase subunit I
PA1319	64.3334	0.740994	0.524627	-1.41242	0.157826	NA	AE004091.2	1431061	1431688	+	cyoC	cytochrome o ubiquinol oxidase subunit III
PA1320	53.9864	-0.170512	0.457254	0.372904	0.70922	NA	AE004091.2	1431690	1432023	+	cyoD	cytochrome o ubiquinol oxidase subunit IV
PA1321	9.17262	1.91272	0.756646	-2.5279	0.0114748	NA	AE004091.2	1432036	1432924	+	cyoE	cytochrome o ubiquinol oxidase protein CyoE
PA1322	66.2644	-0.308131	0.472375	0.652303	0.514206	NA	AE004091.2	1433165	1435361	+	NA	probable TonB-dependent receptor
PA1323	369.146	0.099794	0.397685	-0.250937	0.801863	0.931014	AE004091.2	1435492	1435822	+	NA	hypothetical protein
PA1324	2837.73	0.0129651	0.285222	-0.0454562	0.963744	0.992013	AE004091.2	1435884	1436394	+	NA	hypothetical protein
PA1325	18.4525	-0.226721	0.500101	0.453351	0.650296	NA	AE004091.2	1436662	1437067	+	NA	conserved hypothetical protein
PA1326	10.0078	-0.127892	0.702315	0.1821	0.855504	NA	AE004091.2	1437066	1438611	+	ilvA2	threonine dehydratase, biosynthetic
PA1327	98.3126	0.0320295	0.322827	-0.0992158	0.920967	NA	AE004091.2	1438705	1440673	+	NA	probable protease
PA1328	4.75535	0.0564864	1.01973	-0.0553937	0.955825	NA	AE004091.2	1440641	1441547	-	NA	probable transcriptional regulator
PA1329	0.364801	-0.308855	3.46674	0.0890911	0.929009	NA	AE004091.2	1441631	1442060	+	NA	conserved hypothetical protein
PA1330	30.3443	0.118737	0.534054	-0.222331	0.824056	NA	AE004091.2	1442068	1442845	+	NA	probable short-chain dehydrogenase
PA1331	98.2082	-0.0661189	0.3266	0.202446	0.839568	NA	AE004091.2	1442906	1444451	-	NA	conserved hypothetical protein
PA1332	9.07412	0.166918	0.770124	-0.216742	0.82841	NA	AE004091.2	1444722	1445271	-	NA	hypothetical protein
PA1333	46.9206	-0.111416	0.349923	0.318403	0.750179	NA	AE004091.2	1445407	1445611	-	NA	hypothetical protein
PA1334	4.29081	-0.395314	0.897237	0.440591	0.659509	NA	AE004091.2	1445808	1446918	-	NA	probable oxidoreductase
PA1335	22.4384	0.968997	0.612747	-1.5814	0.113787	NA	AE004091.2	1447228	1448503	-	NA	probable two-component response regulator
PA1336	23.4349	0.398666	0.500323	-0.796818	0.425556	NA	AE004091.2	1448550	1450449	-	NA	probable two-component sensor
PA1337	420.798	-0.110062	0.462495	0.237975	0.811901	0.93715	AE004091.2	1450547	1451633	-	ansB	glutaminase-asparaginase
PA1338	107.488	0.686362	0.511372	-1.3422	0.179532	NA	AE004091.2	1451721	1453392	-	ggt	gamma-glutamyltranspeptidase precursor
PA1339	436.662	-0.16238	0.429262	0.378278	0.705224	0.888372	AE004091.2	1453472	1454204	-	NA	amino acid ABC transporter ATP binding protein
PA1340	344.378	-0.152394	0.401008	0.380027	0.703925	0.888372	AE004091.2	1454203	1454869	-	NA	amino acid ABC transporter membrane protein
PA1341	129.021	-0.414331	0.406348	1.01965	0.307896	0.651611	AE004091.2	1454868	1455612	-	NA	amino acid ABC transporter membrane protein
PA1342	3757.24	-0.393389	0.255	1.5427	0.122904	0.471429	AE004091.2	1455817	1456723	-	NA	probable binding protein component of ABC transporter
PA1343	25.0271	-0.0450702	0.433028	0.104081	0.917105	NA	AE004091.2	1457174	1457630	+	NA	hypothetical protein
PA1344	66.3041	-0.192011	0.300851	0.638227	0.523326	NA	AE004091.2	1457728	1458520	+	NA	probable short-chain dehydrogenase
PA1345	51.6469	-0.284207	0.389217	0.730203	0.465266	NA	AE004091.2	1458706	1460293	+	NA	hypothetical protein
PA1346	5.20787	0.805705	1.05837	-0.761272	0.446495	NA	AE004091.2	1460309	1461854	-	NA	hypothetical protein
PA1347	15.1276	0.0188998	0.518662	-0.0364396	0.970932	NA	AE004091.2	1461940	1462630	-	NA	probable transcriptional regulator
PA1348	48.4624	-0.972676	0.439596	2.21266	0.0269212	NA	AE004091.2	1462695	1463400	+	NA	hypothetical protein
PA1349	17.1958	-0.0116441	0.482275	0.0241441	0.980738	NA	AE004091.2	1463585	1463933	+	NA	conserved hypothetical protein
PA1350	51.0257	-0.0943687	0.334528	0.282095	0.777871	NA	AE004091.2	1464110	1464857	+	NA	hypothetical protein
PA1351	7.37731	-0.202751	0.718754	0.282086	0.777877	NA	AE004091.2	1464877	1466098	+	NA	probable sigma-70 factor, ECF subfamily
PA1352	6.57287	0.434503	0.821367	-0.529	0.596806	NA	AE004091.2	1466111	1467320	-	NA	conserved hypothetical protein
PA1353	34.4889	-0.362205	0.378653	0.956561	0.338789	NA	AE004091.2	1467490	1467901	-	NA	hypothetical protein
PA1354	99.8566	-0.196552	0.288843	0.680481	0.4962	NA	AE004091.2	1467940	1468363	-	NA	hypothetical protein
PA1355	4.69052	-1.79531	1.06676	1.68295	0.0923841	NA	AE004091.2	1468509	1468887	+	NA	hypothetical protein
PA1356	5.06101	-0.123549	0.917036	0.134727	0.892828	NA	AE004091.2	1468912	1470016	+	NA	hypothetical protein
PA1357	11.0361	-0.460224	0.603346	0.762787	0.445591	NA	AE004091.2	1470087	1470561	+	NA	conserved hypothetical protein
PA1358	24.3787	0.350703	0.444461	-0.789052	0.430082	NA	AE004091.2	1470582	1470978	-	NA	hypothetical protein
PA1359	4.51228	0.958505	1.06953	-0.896189	0.370152	NA	AE004091.2	1471018	1471672	-	NA	probable transcriptional regulator
PA1360	35.4826	-0.412441	0.544684	0.757211	0.448923	NA	AE004091.2	1471670	1472561	+	NA	conserved hypothetical protein
PA1361	21.052	1.29321	0.508132	-2.54504	0.0109267	NA	AE004091.2	1472549	1473980	-	NA	probable transporter
PA1362	58.7659	-0.944782	0.358146	2.63798	0.00834013	NA	AE004091.2	1474390	1474711	+	NA	hypothetical protein
PA1363	62.723	1.45255	0.509475	-2.85107	0.00435724	NA	AE004091.2	1474726	1475464	+	NA	probable sigma-70 factor, ECF subfamily
PA1364	9.54614	1.54757	0.810351	-1.90976	0.0561646	NA	AE004091.2	1475463	1476303	+	NA	probable transmembrane sensor
PA1365	176.986	0.403503	0.458287	-0.880459	0.378611	0.698923	AE004091.2	1476383	1478822	+	NA	probable siderophore receptor
PA1366	14.4616	0.0610867	2.37869	-0.0256808	0.979512	NA	AE004091.2	1479023	1479791	-	NA	hypothetical protein
PA1367	41.6628	-0.0395249	0.384355	0.102835	0.918094	NA	AE004091.2	1480217	1481051	-	NA	hypothetical protein
PA1368	16.9502	-0.274054	0.878894	0.311817	0.75518	NA	AE004091.2	1481336	1482758	-	NA	hypothetical protein
PA1369	5.24651	1.56626	1.66345	-0.941573	0.346411	NA	AE004091.2	1483122	1483872	+	NA	hypothetical protein
PA1370	17.4602	0.0902813	1.82214	-0.0495469	0.960483	NA	AE004091.2	1483897	1485760	+	NA	hypothetical protein
PA1371	26.6521	0.83498	2.55149	-0.327252	NA	NA	AE004091.2	1486268	1486967	-	NA	hypothetical protein
PA1372	73.9428	1.19927	2.2022	-0.544579	NA	NA	AE004091.2	1486962	1489095	-	NA	hypothetical protein
PA1373	26.9879	-0.344377	0.438994	0.784469	0.432765	NA	AE004091.2	1489817	1491083	-	fabF2	3-oxoacyl-acyl carrier protein synthase II
PA1374	17.0852	0.311454	0.49904	-0.624106	0.532558	NA	AE004091.2	1491191	1491695	+	NA	hypothetical protein
PA1375	12.2457	-0.143843	0.558554	0.257528	0.796771	NA	AE004091.2	1491912	1493052	+	pdxB	erythronate-4-phosphate dehydrogenase
PA1376	649.324	-0.375482	0.217709	1.7247	0.0845812	0.415325	AE004091.2	1493092	1494823	-	aceK	isocitrate dehydrogenase kinase/phosphatase
PA1377	19.8796	-0.427658	0.485878	0.880177	0.378763	NA	AE004091.2	1494958	1495489	+	NA	conserved hypothetical protein
PA1378	0	#VALUE!	NA	NA	NA	NA	AE004091.2	1495634	1495994	+	NA	hypothetical protein
PA1379	0.387436	1.60161	3.98859	-0.401546	0.688018	NA	AE004091.2	1496089	1496920	-	NA	probable short-chain dehydrogenase
PA1380	0.595812	-1.95209	3.00882	0.648789	0.516475	NA	AE004091.2	1497011	1497974	+	NA	probable transcriptional regulator
PA1381	3.38044	-0.181849	1.03866	0.175081	0.861016	NA	AE004091.2	1498337	1498826	+	NA	hypothetical protein
PA1382	9.59139	-0.00597393	2.69067	0.00222024	0.998229	NA	AE004091.2	1498812	1501089	+	NA	probable type II secretion system protein
PA1383	4.76558	0.905189	3.77492	-0.23979	0.810493	NA	AE004091.2	1501610	1503413	+	NA	hypothetical protein
PA1384	3.28875	-0.241496	1.14748	0.210457	0.833311	NA	AE004091.2	1503567	1504578	+	galE	UDP-glucose 4-epimerase
PA1385	3.10118	-1.02058	1.29053	0.790826	0.429045	NA	AE004091.2	1504604	1505726	+	NA	probable glycosyl transferase
PA1386	16.1667	-0.315176	0.931258	0.338441	0.735031	NA	AE004091.2	1505748	1507014	+	NA	probable ATP-binding component of ABC transporter
PA1387	3.10359	-0.511303	1.50922	0.338787	0.734771	NA	AE004091.2	1507163	1508717	+	NA	hypothetical protein
PA1388	2.50397	0.430721	2.00829	-0.214471	0.83018	NA	AE004091.2	1508736	1509462	+	NA	hypothetical protein
PA1389	1.45134	1.13783	1.95782	-0.581171	0.561125	NA	AE004091.2	1509561	1511043	+	NA	probable glycosyl transferase
PA1390	7.57956	-1.24892	0.86509	1.44368	0.148828	NA	AE004091.2	1511231	1512263	+	NA	probable glycosyl transferase
PA1391	4.36657	-0.235065	0.946461	0.248362	0.803854	NA	AE004091.2	1512259	1514032	+	NA	probable glycosyl transferase
PA1392	1.16231	3.19026	3.02632	-1.05417	0.291805	NA	AE004091.2	1514035	1515277	+	NA	hypothetical protein
PA1393	1.60792	-0.0644166	2.43183	0.026489	0.978867	NA	AE004091.2	1515339	1515927	-	cysC	adenosine 5'-phosphosulfate (APS) kinase
PA1394	699.898	-0.389294	0.435278	0.894356	0.371131	0.692701	AE004091.2	1516432	1516684	+	NA	hypothetical protein
PA1395	138.204	0.0441088	0.316935	-0.139173	0.889313	0.965959	AE004091.2	1516702	1517116	+	NA	hypothetical protein
PA1396	42.562	-0.831286	0.348358	2.3863	0.0170191	NA	AE004091.2	1517148	1518768	-	NA	probable two-component sensor
PA1397	19.7866	0.399356	0.529466	-0.754262	0.450692	NA	AE004091.2	1518913	1519543	+	NA	probable two-component response regulator
PA1398	28.1546	0.649987	0.402813	-1.61362	0.10661	NA	AE004091.2	1519626	1519965	+	NA	hypothetical protein
PA1399	2.92586	0.110948	1.16918	-0.094894	0.924399	NA	AE004091.2	1519986	1520904	-	NA	probable transcriptional regulator
PA1400	7.30487	0.3531	0.833999	-0.423382	0.672017	NA	AE004091.2	1521108	1524393	+	NA	probable pyruvate carboxylase
PA1401	14.3973	-0.154481	0.563888	0.273958	0.784117	NA	AE004091.2	1524426	1524831	-	NA	hypothetical protein
PA1402	12.7446	0.477853	0.676953	-0.705888	0.480258	NA	AE004091.2	1524911	1525574	-	NA	hypothetical protein
PA1403	11.3371	0.0129437	0.632606	-0.0204609	0.983676	NA	AE004091.2	1525666	1526296	+	NA	probable transcriptional regulator
PA1404	289.067	-0.028325	0.629806	0.0449742	0.964128	0.992013	AE004091.2	1526432	1526657	-	NA	hypothetical protein
PA1405	14.8757	0.649757	0.602641	-1.07818	0.280952	NA	AE004091.2	1527190	1528780	+	NA	probable helicase
PA1406	4.44715	0.336545	1.25862	-0.267393	0.789167	NA	AE004091.2	1528805	1529561	-	NA	hypothetical protein
PA1407	31.4029	-0.586582	0.439433	1.33486	0.181922	NA	AE004091.2	1529599	1530538	-	NA	hypothetical protein
PA1408	137.473	-0.181439	0.252728	0.717922	0.472805	0.755938	AE004091.2	1530607	1533028	-	NA	hypothetical protein
PA1409	27.4428	-0.379899	0.548652	0.692423	0.488672	NA	AE004091.2	1533237	1534275	+	aphA	acetylpolyamine aminohydrolase
PA1410	38.4368	0.816886	0.430387	-1.89802	0.0576929	NA	AE004091.2	1534288	1535377	+	NA	probable periplasmic spermidine/putrescine-binding protein
PA1411	25.432	0.22269	0.45524	-0.48917	0.624721	NA	AE004091.2	1535585	1536494	+	NA	hypothetical protein
PA1412	5.06566	-0.573065	0.9588	0.597689	0.550047	NA	AE004091.2	1536459	1537650	-	NA	hypothetical protein
PA1413	26.6176	-0.517916	0.427085	1.21268	0.225253	NA	AE004091.2	1537754	1538624	+	NA	probable transcriptional regulator
PA1415	344.421	0.518024	0.337445	-1.53514	0.12475	0.473182	AE004091.2	1538978	1539704	-	NA	hypothetical protein
PA1416	42.3691	-0.386898	0.369689	1.04655	0.295307	NA	AE004091.2	1539751	1541131	-	NA	conserved hypothetical protein
PA1417	10.148	0.755701	0.959455	-0.787635	0.43091	NA	AE004091.2	1541147	1542746	-	NA	probable decarboxylase
PA1418	42.6329	0.727293	0.678337	-1.07217	0.283643	NA	AE004091.2	1542824	1544213	-	NA	probable sodium:solute symport protein
PA1419	20.5459	-0.504324	0.681443	0.740083	0.45925	NA	AE004091.2	1544309	1545818	-	NA	probable transporter
PA1420	13.3778	-0.854852	0.732751	1.16663	0.243358	NA	AE004091.2	1545839	1546256	-	NA	hypothetical protein
PA1421	67.5798	0.370824	0.737557	-0.502773	0.615124	NA	AE004091.2	1546273	1547230	-	gbuA	guanidinobutyrase
PA1422	53.6811	-0.0339307	0.364346	0.0931278	0.925802	NA	AE004091.2	1547436	1548327	+	gbuR	GbuR
PA1423	45.5782	0.120921	0.398158	-0.303701	0.761356	NA	AE004091.2	1548336	1549587	-	bdlA	BdlA
PA1424	18.3398	0.5642	0.505934	-1.11517	0.264779	NA	AE004091.2	1549882	1550491	+	NA	hypothetical protein
PA1425	76.3532	-0.56979	0.311219	1.83083	0.0671252	NA	AE004091.2	1550983	1552597	+	NA	probable ATP-binding component of ABC transporter
PA1426	17.7847	-0.832899	0.581592	1.4321	0.152115	NA	AE004091.2	1552640	1552994	+	NA	hypothetical protein
PA1427	64.4909	-0.206295	0.405837	0.50832	0.611229	NA	AE004091.2	1553111	1553672	+	NA	hypothetical protein
PA1428	6.13088	0.584966	0.796455	-0.734462	0.462667	NA	AE004091.2	1554414	1554843	+	NA	conserved hypothetical protein
PA1429	137.269	-0.0395845	0.356918	0.110906	0.911691	0.973023	AE004091.2	1555011	1557717	+	NA	probable cation-transporting P-type ATPase
PA1430	10321.5	-0.437387	0.431648	1.0133	0.310919	0.651611	AE004091.2	1558170	1558887	+	lasR	transcriptional regulator LasR
PA1431	3452.2	-1.07208	0.648385	1.65346	0.0982365	0.425918	AE004091.2	1558882	1559122	-	rsaL	regulatory protein RsaL
PA1432	20778.8	-0.298267	0.240678	1.23928	0.215242	0.569837	AE004091.2	1559253	1559856	+	lasI	autoinducer synthesis protein LasI
PA1433	140.083	0.229559	0.591223	-0.388278	0.697811	0.886442	AE004091.2	1559968	1561918	-	NA	conserved hypothetical protein
PA1434	11.8498	-0.140985	0.597325	0.236028	0.813411	NA	AE004091.2	1561921	1562632	-	NA	hypothetical protein
PA1435	6.07868	-0.0652784	0.76733	0.0850721	0.932204	NA	AE004091.2	1562812	1563967	+	NA	probable Resistance-Nodulation-Cell Division (RND) efflux membrane fusion protein precursor
PA1436	23.3578	0.613386	0.585513	-1.0476	0.294822	NA	AE004091.2	1563966	1567074	+	NA	probable Resistance-Nodulation-Cell Division (RND) efflux transporter
PA1437	30.766	-0.10884	0.385552	0.282298	0.777715	NA	AE004091.2	1567180	1567867	+	NA	probable two-component response regulator
PA1438	13.3413	0.201635	0.598526	-0.336887	0.736202	NA	AE004091.2	1567847	1569290	+	NA	probable two-component sensor
PA1439	13.7036	-0.274023	0.578132	0.47398	0.635514	NA	AE004091.2	1569304	1569709	-	NA	conserved hypothetical protein
PA1440	977.552	-0.144947	0.296242	0.489286	0.624639	0.850315	AE004091.2	1569723	1570308	-	NA	hypothetical protein
PA1441	29.9038	-0.562981	0.497222	1.13225	0.257528	NA	AE004091.2	1570495	1571776	+	NA	hypothetical protein
PA1442	208.953	-0.760627	0.309425	2.45819	0.0139637	0.23621	AE004091.2	1572022	1572541	+	NA	conserved hypothetical protein
PA1443	769.682	-0.0720311	0.225337	0.319659	0.749227	0.906277	AE004091.2	1572551	1573520	+	fliM	flagellar motor switch protein FliM
PA1444	188.73	-0.291069	0.25826	1.12704	0.259727	0.608917	AE004091.2	1573550	1574021	+	fliN	flagellar motor switch protein FliN
PA1445	1.85666	1.90581	1.70034	-1.12084	0.262354	NA	AE004091.2	1574025	1574475	+	fliO	flagellar protein FliO
PA1446	263.052	0.167444	0.275528	-0.60772	0.543373	0.811211	AE004091.2	1574474	1575239	+	fliP	flagellar biosynthetic protein FliP
PA1447	19.9485	0.645539	0.577626	-1.11757	0.26375	NA	AE004091.2	1575289	1575556	+	fliQ	flagellar biosynthetic protein FliQ
PA1448	31.778	0.175062	0.425258	-0.411662	0.680587	NA	AE004091.2	1575558	1576332	+	fliR	flagellar biosynthetic protein FliR
PA1449	33.7738	0.176193	0.485853	-0.362647	0.716868	NA	AE004091.2	1576337	1577471	+	flhB	flagellar biosynthetic protein FlhB
PA1450	17.2548	0.425034	0.506034	-0.839932	0.400946	NA	AE004091.2	1577546	1578803	+	NA	conserved hypothetical protein
PA1451	16.3639	0.0537571	0.558618	-0.0962322	0.923336	NA	AE004091.2	1578838	1580179	+	NA	conserved hypothetical protein
PA1452	213.232	0.17342	0.257185	-0.674301	0.50012	0.778785	AE004091.2	1580320	1582441	+	flhA	flagellar biosynthesis protein FlhA
PA1453	121.387	-0.254806	0.271361	0.938994	0.347734	NA	AE004091.2	1582527	1583814	+	flhF	flagellar biosynthesis protein FlhF
PA1454	670.712	0.091212	0.238038	-0.383183	0.701584	0.888372	AE004091.2	1583955	1584795	+	fleN	flagellar synthesis regulator FleN
PA1455	362.257	-0.0998891	0.224475	0.444989	0.656328	0.867701	AE004091.2	1584794	1585535	+	fliA	sigma factor FliA
PA1456	463.965	-0.544026	0.267579	2.03315	0.0420378	0.353386	AE004091.2	1585639	1586011	+	cheY	two-component response regulator CheY
PA1457	1876.01	-0.576741	0.235304	2.45104	0.0142444	0.236658	AE004091.2	1586033	1586819	+	cheZ	chemotaxis protein CheZ
PA1458	911.59	-0.511271	0.202439	2.52556	0.0115514	0.217621	AE004091.2	1587022	1589281	+	NA	probable two-component sensor
PA1459	354.739	-0.105177	0.357387	0.294294	0.768533	0.918711	AE004091.2	1589337	1590441	+	NA	probable methyltransferase
PA1460	56.9493	0.807314	0.458309	-1.7615	0.0781532	NA	AE004091.2	1590532	1591270	+	motC	MotC
PA1461	145.053	-0.587475	0.316318	1.85723	0.0632785	0.390891	AE004091.2	1591285	1592173	+	motD	MotD
PA1462	133.97	-0.0583376	0.312998	0.186383	0.852144	0.953548	AE004091.2	1592270	1593056	+	NA	probable plasmid partitioning protein
PA1463	76.4785	-0.121093	0.434543	0.278669	0.780499	NA	AE004091.2	1593150	1594038	+	NA	hypothetical protein
PA1464	204.956	0.0458828	0.328927	-0.139492	0.889061	0.965959	AE004091.2	1594086	1594563	+	NA	probable purine-binding chemotaxis protein
PA1465	1.78645	0.870362	1.52784	-0.569669	0.568902	NA	AE004091.2	1594596	1595001	+	NA	hypothetical protein
PA1466	11.4941	0.269357	0.65155	-0.41341	0.679306	NA	AE004091.2	1595034	1595718	-	NA	hypothetical protein
PA1467	16.4102	0.0717783	0.649142	-0.110574	0.911954	NA	AE004091.2	1595826	1596795	+	NA	hypothetical protein
PA1468	27.6635	0.179826	0.448098	-0.401311	0.688191	NA	AE004091.2	1596888	1597302	+	NA	hypothetical protein
PA1469	13.3498	-0.518234	0.609859	0.84976	0.395459	NA	AE004091.2	1597364	1598084	+	NA	hypothetical protein
PA1470	12.9215	0.766897	0.631286	-1.21482	0.224436	NA	AE004091.2	1598220	1598955	+	NA	probable short-chain dehydrogenase
PA1471	1.05014	0.0328248	2.03216	-0.0161526	0.987113	NA	AE004091.2	1599026	1599320	-	NA	hypothetical protein
PA1472	0.258291	1.01213	4.02916	-0.251201	0.801659	NA	AE004091.2	1599430	1599982	-	NA	conserved hypothetical protein
PA1473	12.3784	0.100339	0.599715	-0.16731	0.867126	NA	AE004091.2	1600085	1600418	-	NA	hypothetical protein
PA1474	84.5258	-0.00907891	0.321607	0.0282298	0.977479	NA	AE004091.2	1600417	1601893	-	NA	hypothetical protein
PA1475	22.3782	-0.274156	0.544489	0.503512	0.614605	NA	AE004091.2	1602178	1602877	+	ccmA	heme exporter protein CcmA
PA1476	50.3032	-0.441872	0.336465	1.31328	0.18909	NA	AE004091.2	1602876	1603545	+	ccmB	heme exporter protein CcmB
PA1477	250.177	-0.0529447	0.264928	0.199845	0.841601	0.950631	AE004091.2	1603670	1604426	+	ccmC	heme exporter protein CcmC
PA1478	5.87209	2.06924	0.932655	-2.21866	0.0265102	NA	AE004091.2	1604425	1604599	+	NA	hypothetical protein
PA1479	152.312	0.397136	0.365119	-1.08769	0.276732	0.629273	AE004091.2	1604598	1605084	+	ccmE	cytochrome C-type biogenesis protein CcmE
PA1480	307.628	0.34257	0.292761	-1.17013	0.241947	0.590866	AE004091.2	1605087	1607058	+	ccmF	cytochrome C-type biogenesis protein CcmF
PA1481	65.8499	-0.15699	0.412108	0.380945	0.703244	NA	AE004091.2	1607064	1607604	+	ccmG	cytochrome C biogenesis protein CcmG
PA1482	112.567	0.05846	0.320426	-0.182445	0.855234	NA	AE004091.2	1607603	1608068	+	ccmH	cytochrome C-type biogenesis protein CcmH
PA1483	33.8243	0.377897	0.474198	-0.796919	0.425498	NA	AE004091.2	1608067	1609288	+	cycH	cytochrome c-type biogenesis protein
PA1484	63.115	0.0681537	0.381378	-0.178704	0.85817	NA	AE004091.2	1609740	1610544	-	NA	probable transcriptional regulator
PA1485	6.95481	-0.0762367	0.731256	0.104254	0.916967	NA	AE004091.2	1610744	1612109	+	NA	probable amino acid permease
PA1486	3.82629	1.16035	1.03056	-1.12595	0.260188	NA	AE004091.2	1612125	1613223	+	NA	hypothetical protein
PA1487	7.24272	-0.448638	0.91114	0.492392	0.622442	NA	AE004091.2	1613236	1614649	-	NA	probable carbohydrate kinase
PA1488	2.86244	-1.05883	1.21646	0.870417	0.384073	NA	AE004091.2	1614672	1615908	-	NA	hypothetical protein
PA1489	6.36838	0.541095	0.89518	-0.604454	0.545542	NA	AE004091.2	1615897	1617085	-	NA	hypothetical protein
PA1490	15.8408	0.445479	0.655615	-0.679483	0.496832	NA	AE004091.2	1617491	1618265	-	NA	probable transcriptional regulator
PA1491	99.7803	-0.178536	0.370047	0.482468	0.629473	NA	AE004091.2	1618611	1619844	+	NA	probable transporter
PA1492	9.29558	0.326927	0.662908	-0.493171	0.621891	NA	AE004091.2	1619906	1620260	+	NA	hypothetical protein
PA1493	303.904	-0.189925	0.294291	0.645365	0.518691	0.795901	AE004091.2	1620347	1621343	-	cysP	sulfate-binding protein of ABC transporter
PA1494	352.88	0.430273	0.217896	-1.97467	0.0483058	0.361995	AE004091.2	1621474	1623127	-	NA	conserved hypothetical protein
PA1495	0.63419	0.900119	2.47927	-0.363058	0.716562	NA	AE004091.2	1623253	1623877	-	NA	hypothetical protein
PA1496	148.627	-0.249553	0.320094	0.779626	0.435611	0.732243	AE004091.2	1623866	1624715	-	NA	probable potassium channel
PA1497	0.309181	-0.957738	3.65075	0.26234	0.79306	NA	AE004091.2	1624783	1625695	-	NA	probable transporter
PA1498	4.73832	2.18698	1.1049	-1.97934	0.0477774	NA	AE004091.2	1626064	1627495	-	pykF	pyruvate kinase I
PA1499	2.5061	-0.507085	1.21297	0.418051	0.67591	NA	AE004091.2	1627499	1628762	-	NA	conserved hypothetical protein
PA1500	12.3076	-1.30089	0.606885	2.14355	0.0320693	NA	AE004091.2	1629061	1629949	-	NA	probable oxidoreductase
PA1501	32.3542	0.441715	0.432817	-1.02056	0.307463	NA	AE004091.2	1630026	1630806	-	NA	conserved hypothetical protein
PA1502	20.5647	0.0782787	0.538639	-0.145327	0.884453	NA	AE004091.2	1630904	1632677	-	gcl	glyoxylate carboligase
PA1503	5.34509	-0.19966	0.856572	0.233092	0.81569	NA	AE004091.2	1633005	1633434	+	NA	hypothetical protein
PA1504	103.927	0.0979297	0.312072	-0.313805	0.753669	NA	AE004091.2	1633844	1634492	-	NA	probable transcriptional regulator
PA1505	112.254	-0.468637	0.383282	1.2227	0.221445	NA	AE004091.2	1634727	1635720	+	moaA2	molybdopterin biosynthetic protein A2
PA1506	1.09688	-1.64416	2.28096	0.72082	0.47102	NA	AE004091.2	1635907	1636234	+	NA	hypothetical protein
PA1507	1606.03	-1.09007	0.62731	1.73769	0.0822646	0.414268	AE004091.2	1636331	1637696	-	NA	probable transporter
PA1508	203.547	-0.409402	0.292988	1.39734	0.162312	0.509088	AE004091.2	1638381	1638639	-	NA	hypothetical protein
PA1509	428.001	-0.741772	0.405692	1.82841	0.0674877	0.391206	AE004091.2	1638654	1639794	-	NA	hypothetical protein
PA1510	201.381	-0.214519	0.449486	0.477255	0.633181	0.857075	AE004091.2	1639793	1641500	-	NA	hypothetical protein
PA1511	217.814	-0.557452	0.371678	1.49982	0.13366	0.475586	AE004091.2	1641499	1644025	-	NA	conserved hypothetical protein
PA1512	89.3994	-0.726384	0.523412	1.38779	0.165202	NA	AE004091.2	1644209	1644725	-	hcpA	secreted protein Hcp
PA1513	179.58	-0.310143	0.305976	1.01362	0.310765	0.651611	AE004091.2	1645213	1646488	-	NA	hypothetical protein
PA1514	177.606	0.033757	0.32737	-0.103116	0.917871	0.975672	AE004091.2	1646539	1647046	-	NA	ureidoglycolate hydrolaseYbbT
PA1515	37.0635	0.068881	0.399722	-0.172322	0.863184	NA	AE004091.2	1647103	1648099	-	alc	allantoicase
PA1516	56.6462	0.281993	0.456057	-0.618329	0.536359	NA	AE004091.2	1648119	1648632	-	NA	hypothetical protein
PA1517	149.417	0.287206	0.387369	-0.741429	0.458433	0.751589	AE004091.2	1648631	1649555	-	NA	conserved hypothetical protein
PA1518	151.837	0.308494	0.272069	-1.13388	0.256845	0.607097	AE004091.2	1649927	1650305	+	NA	conserved hypothetical protein
PA1519	46.7621	-0.896857	0.43502	2.06164	0.0392416	NA	AE004091.2	1650551	1651898	-	NA	probable transporter
PA1520	282.722	0.0844432	0.272606	-0.309762	0.756742	0.909297	AE004091.2	1652272	1653049	+	NA	probable transcriptional regulator
PA1521	87.1072	0.0310957	0.296374	-0.104921	0.916439	NA	AE004091.2	1653108	1654410	-	NA	probable guanine deaminase
PA1522	56.9879	0.272897	0.315176	-0.865859	0.386568	NA	AE004091.2	1654482	1655319	-	NA	hypothetical protein
PA1523	376.229	-0.298961	0.232285	1.28704	0.198079	0.543852	AE004091.2	1655348	1657745	-	xdhB	xanthine dehydrogenase
PA1524	41.0483	-0.870362	0.349218	2.49232	0.0126912	NA	AE004091.2	1657740	1659192	-	xdhA	xanthine dehydrogenase
PA1525	176.891	-0.347062	0.39368	0.881582	0.378003	0.698411	AE004091.2	1659415	1660546	-	alkB2	alkane-1-monooxygenase 2
PA1526	334.428	0.0386291	0.342972	-0.112631	0.910323	0.973023	AE004091.2	1660726	1661383	+	NA	probable transcriptional regulator
PA1527	5654.3	-0.768563	0.335495	2.29083	0.0219732	0.285913	AE004091.2	1661411	1664897	+	NA	conserved hypothetical protein
PA1528	616.029	-0.0209202	0.214084	0.0977193	0.922155	0.976071	AE004091.2	1665064	1665931	+	zipA	cell division protein ZipA
PA1529	231.352	-0.248165	0.27229	0.911399	0.362085	0.684087	AE004091.2	1666024	1668406	+	lig	DNA ligase
PA1530	324.409	-0.390346	0.341663	1.14249	0.25325	0.604478	AE004091.2	1668454	1668829	+	NA	hypothetical protein
PA1531	71.1344	-0.0114551	0.33352	0.0343461	0.972601	NA	AE004091.2	1669088	1669952	-	NA	hypothetical protein
PA1532	388.688	-0.140948	0.228129	0.617845	0.536677	0.808272	AE004091.2	1669988	1672031	+	dnaX	DNA polymerase subunits gamma and tau
PA1533	2477.67	0.127624	0.339356	-0.376078	0.706859	0.889349	AE004091.2	1672079	1672403	+	NA	conserved hypothetical protein
PA1534	98.9155	0.453901	0.273074	-1.66219	0.0964749	NA	AE004091.2	1672484	1673078	+	recR	recombination protein RecR
PA1535	88.2344	-0.610591	0.363693	1.67886	0.0931792	NA	AE004091.2	1673203	1674349	+	NA	probable acyl-CoA dehydrogenase
PA1536	28.6091	1.0516	0.448328	-2.34561	0.0189959	NA	AE004091.2	1674367	1674904	-	NA	conserved hypothetical protein
PA1537	33.6016	0.0190635	0.417326	-0.0456801	0.963565	NA	AE004091.2	1674980	1675865	-	NA	probable short-chain dehydrogenase
PA1538	168.983	0.0394601	0.239568	-0.164714	0.869169	0.958175	AE004091.2	1675864	1677445	-	NA	probable flavin-containing monooxygenase
PA1539	57.1066	-0.459409	0.324241	1.41687	0.15652	NA	AE004091.2	1677558	1678404	+	NA	hypothetical protein
PA1540	2.65937	0.680057	1.38038	-0.49266	0.622253	NA	AE004091.2	1678263	1678590	-	NA	conserved hypothetical protein
PA1541	33.7966	-0.389811	0.438978	0.887999	0.374542	NA	AE004091.2	1678586	1678952	-	NA	probable drug efflux transporter
PA1542	620.805	-0.342802	0.404537	0.847392	0.396777	0.714944	AE004091.2	1679363	1680197	-	NA	hypothetical protein
PA1543	99.6793	-0.0762722	0.321021	0.237593	0.812197	NA	AE004091.2	1680439	1680985	-	apt	adenine phosphoribosyltransferase
PA1544	3965.42	-0.0448029	0.28646	0.156402	0.875716	0.961259	AE004091.2	1681073	1681805	-	anr	transcriptional regulator Anr
PA1545	44.3482	-0.413611	0.380417	1.08726	0.276923	NA	AE004091.2	1682050	1682515	+	NA	hypothetical protein
PA1546	4228.39	0.532004	0.319895	-1.66306	0.0963007	0.425918	AE004091.2	1682569	1683949	-	hemN	oxygen-independent coproporphyrinogen III oxidase
PA1547	3.34663	0.0645361	1.16403	-0.0554419	0.955786	NA	AE004091.2	1684079	1684760	-	NA	hypothetical protein
PA1548	23.6892	-0.0861241	0.500587	0.172046	0.863401	NA	AE004091.2	1684755	1684962	-	NA	conserved hypothetical protein
PA1549	40.283	0.878576	0.610053	-1.44016	0.149821	NA	AE004091.2	1684943	1687376	-	NA	probable cation-transporting P-type ATPase
PA1550	286.792	0.61852	0.316687	-1.95309	0.0508084	0.370434	AE004091.2	1687375	1687912	-	NA	hypothetical protein
PA1551	2644.48	0.288653	0.21878	-1.31938	0.187042	0.534045	AE004091.2	1687926	1689339	-	NA	probable ferredoxin
PA1552	682.1	0.38856	0.382066	-1.017	0.309155	0.651611	AE004091.2	1689559	1690513	-	ccoP1	Cytochrome c oxidase, cbb3-type, CcoP subunit
PA1552.1	714.922	-0.422936	0.270076	1.56599	0.117352	0.457693	AE004091.2	1690512	1690695	-	ccoQ1	Cytochrome c oxidase, cbb3-type, CcoQ subunit
PA1553	1321.69	-0.207426	0.200963	1.03216	0.301997	0.648292	AE004091.2	1690703	1691312	-	ccoO1	Cytochrome c oxidase, cbb3-type, CcoO subunit
PA1554	6845.28	0.140153	0.247195	-0.566973	0.570733	0.830213	AE004091.2	1691329	1692754	-	ccoN1	Cytochrome c oxidase, cbb3-type, CcoN subunit
PA1555	1585.49	0.381699	0.52041	-0.733459	0.463279	0.752194	AE004091.2	1693121	1694045	-	ccoP2	Cytochrome c oxidase, cbb3-type, CcoP subunit
PA1555.1	1075.41	0.0119353	0.492981	-0.0242105	0.980685	0.99292	AE004091.2	1694044	1694227	-	ccoQ2	Cytochrome c oxidase, cbb3-type, CcoQ subunit
PA1556	1415.78	0.671426	0.513346	-1.30794	0.190894	0.538483	AE004091.2	1694235	1694841	-	ccoO2	Cytochrome c oxidase, cbb3-type, CcoO subunit
PA1557	5464.04	0.675507	0.535711	-1.26096	0.207325	0.555147	AE004091.2	1694854	1696279	-	ccoN2	Cytochrome c oxidase, cbb3-type, CcoN subunit
PA1558	11.4785	-0.504803	0.773466	0.65265	0.513982	NA	AE004091.2	1696466	1697096	+	NA	hypothetical protein
PA1559	31.7047	0.0638669	0.430172	-0.148468	0.881973	NA	AE004091.2	1697187	1697916	+	NA	hypothetical protein
PA1560	43.6471	-0.181534	0.371121	0.48915	0.624736	NA	AE004091.2	1697915	1698341	+	NA	hypothetical protein
PA1561	293.239	-0.319792	0.231721	1.38007	0.167565	0.514919	AE004091.2	1698384	1699947	-	aer	aerotaxis receptor Aer
PA1562	3330.84	0.0672045	0.339021	-0.198231	0.842864	0.951039	AE004091.2	1700322	1703052	-	acnA	aconitate hydratase 1
PA1563	119.066	0.00967823	0.306191	-0.0316085	0.974784	NA	AE004091.2	1703378	1704434	+	NA	conserved hypothetical protein
PA1564	79.0725	0.302916	0.330109	-0.917623	0.358816	NA	AE004091.2	1704521	1704758	+	NA	conserved hypothetical protein
PA1565	29.1398	0.289052	0.416003	-0.694831	0.487161	NA	AE004091.2	1704795	1706103	-	NA	probable oxidoreductase
PA1566	3.75411	0.290934	0.998298	-0.29143	0.770722	NA	AE004091.2	1706174	1707536	-	NA	conserved hypothetical protein
PA1567	14.6188	0.839679	0.563278	-1.4907	0.13604	NA	AE004091.2	1708006	1709401	-	NA	conserved hypothetical protein
PA1568	2.7139	1.89686	1.57275	-1.20607	0.227789	NA	AE004091.2	1709414	1709765	-	NA	conserved hypothetical protein
PA1569	18.5213	0.253689	0.627457	-0.404313	0.685982	NA	AE004091.2	1709823	1711191	-	NA	probable major facilitator superfamily (MFS) transporter
PA1570	28.4185	0.270154	0.42917	-0.62948	0.529035	NA	AE004091.2	1711568	1712447	+	NA	probable transcriptional regulator
PA1571	723.88	-0.323751	0.446331	0.725359	0.468232	0.753403	AE004091.2	1712521	1712698	-	NA	hypothetical protein
PA1572	71.6252	0.360375	0.348393	-1.03439	0.300954	NA	AE004091.2	1712907	1714050	+	NA	conserved hypothetical protein
PA1573	18.8817	0.329609	0.533779	-0.6175	0.536905	NA	AE004091.2	1714063	1714657	+	NA	conserved hypothetical protein
PA1574	42.1211	0.00369493	0.39651	-0.00931865	0.992565	NA	AE004091.2	1714780	1715059	-	NA	conserved hypothetical protein
PA1575	71.184	0.211241	0.380706	-0.554867	0.578986	NA	AE004091.2	1715156	1715705	-	NA	hypothetical protein
PA1576	21.3644	0.509785	0.459986	-1.10826	0.267749	NA	AE004091.2	1715808	1716672	+	NA	probable 3-hydroxyisobutyrate dehydrogenase
PA1577	188.595	-0.575859	0.366425	1.57156	0.116052	0.456848	AE004091.2	1716684	1717023	-	NA	hypothetical protein
PA1578	18.7721	-0.032809	0.510836	0.064226	0.94879	NA	AE004091.2	1717138	1717891	+	NA	hypothetical protein
PA1579	2743.75	-0.926149	0.365298	2.53532	0.0112343	0.216313	AE004091.2	1718385	1718991	+	NA	hypothetical protein
PA1580	10324.2	-0.446261	0.23201	1.92346	0.0544222	0.378313	AE004091.2	1719111	1720395	-	gltA	citrate synthase
PA1581	7632.49	0.249158	0.301025	-0.827699	0.407841	0.724272	AE004091.2	1720743	1721127	+	sdhC	succinate dehydrogenase (C subunit)
PA1582	4800.48	-0.455321	0.229075	1.98766	0.0468497	0.35885	AE004091.2	1721123	1721489	+	sdhD	succinate dehydrogenase (D subunit)
PA1583	5074.32	0.308016	0.374145	-0.823253	0.410364	0.724576	AE004091.2	1721495	1723265	+	sdhA	succinate dehydrogenase (A subunit)
PA1584	11599.6	-0.0905459	0.229589	0.394383	0.693298	0.88563	AE004091.2	1723279	1723984	+	sdhB	succinate dehydrogenase (B subunit)
PA1585	24633.9	-0.114805	0.187381	0.612682	0.540086	0.809362	AE004091.2	1724243	1727072	+	sucA	2-oxoglutarate dehydrogenase (E1 subunit)
PA1586	7454.74	0.0560478	0.222408	-0.252005	0.801037	0.931014	AE004091.2	1727117	1728344	+	sucB	dihydrolipoamide succinyltransferase (E2 subunit)
PA1587	4174.97	0.219082	0.286024	-0.765956	0.443702	0.736595	AE004091.2	1728415	1729849	+	lpdG	lipoamide dehydrogenase-glc
PA1588	4775.15	0.131339	0.26135	-0.50254	0.615288	0.847312	AE004091.2	1730180	1731344	+	sucC	succinyl-CoA synthetase beta chain
PA1589	4191.25	0.523471	0.278575	-1.8791	0.0602303	0.384395	AE004091.2	1731346	1732231	+	sucD	succinyl-CoA synthetase alpha chain
PA1590	527.61	-0.208743	0.213339	0.978458	0.327848	0.662338	AE004091.2	1732544	1733855	+	braB	branched chain amino acid transporter
PA1591	221.109	0.0893022	0.282961	-0.3156	0.752306	0.908624	AE004091.2	1734003	1734765	+	NA	hypothetical protein
PA1592	7980.61	0.91206	0.295464	-3.08687	0.00202273	0.0984287	AE004091.2	1734829	1735063	-	NA	hypothetical protein
PA1593	33.7424	0.472494	0.418943	-1.12782	0.259395	NA	AE004091.2	1735235	1735706	+	NA	hypothetical protein
PA1594	24.6785	0.612425	0.470759	-1.30093	0.193282	NA	AE004091.2	1735705	1736149	+	NA	hypothetical protein
PA1595	36.7017	-0.260189	0.366369	0.710182	0.477591	NA	AE004091.2	1736188	1737415	+	NA	hypothetical protein
PA1596	7332.51	0.65682	0.434227	-1.51262	0.130376	0.474299	AE004091.2	1737535	1739437	+	htpG	heat shock protein HtpG
PA1597	47.6711	1.42156	0.570224	-2.49298	0.0126677	NA	AE004091.2	1739507	1740230	+	NA	hypothetical protein
PA1598	11.5506	0.800359	0.719129	-1.11296	0.265727	NA	AE004091.2	1740246	1741065	-	NA	conserved hypothetical protein
PA1599	8.21617	0.655846	0.706415	-0.928416	0.353192	NA	AE004091.2	1741145	1741925	+	NA	probable transcriptional regulator
PA1600	6.20151	-0.184763	0.822746	0.224569	0.822315	NA	AE004091.2	1741941	1743240	-	NA	probable cytochrome c
PA1601	22.8183	0.13879	0.56835	-0.244199	0.807077	NA	AE004091.2	1743292	1745536	-	NA	probable aldehyde dehydrogenase
PA1602	30.8925	-0.734834	0.448012	1.64021	0.100962	NA	AE004091.2	1745535	1746024	-	NA	probable oxidoreductase
PA1603	14.1282	0.0163479	0.624197	-0.0261902	0.979106	NA	AE004091.2	1746233	1746653	-	NA	probable transcriptional regulator
PA1604	104.756	5.36943e-05	0.28162	-0.000190662	0.999848	NA	AE004091.2	1746694	1747597	-	NA	hypothetical protein
PA1605	204.94	-0.283761	0.273698	1.03677	0.299844	0.648229	AE004091.2	1747595	1748627	+	NA	hypothetical protein
PA1606	100.161	-0.371866	0.294599	1.26228	0.206848	NA	AE004091.2	1748698	1749172	+	NA	hypothetical protein
PA1607	337.846	0.504745	0.306816	-1.6451	0.0999482	0.425918	AE004091.2	1749351	1749789	-	NA	conserved hypothetical protein
PA1608	86.9215	-0.347704	0.292319	1.18946	0.234257	NA	AE004091.2	1749897	1751520	-	NA	probable chemotaxis transducer
PA1609	8288.17	0.203047	0.24814	-0.818279	0.413198	0.725788	AE004091.2	1751676	1752891	-	fabB	beta-ketoacyl-ACP synthase I
PA1610	4898.2	0.0340797	0.251596	-0.135454	0.892253	0.965959	AE004091.2	1752905	1753418	-	fabA	beta-hydroxydecanoyl-ACP dehydrase
PA1611	1335.05	-0.660487	0.307589	2.1473	0.0317693	0.328638	AE004091.2	1753609	1755562	-	NA	probable sensor/response regulator hybrid
PA1612	17.4387	0.17905	0.479853	-0.373136	0.709047	NA	AE004091.2	1755561	1756317	-	NA	hypothetical protein
PA1613	301.626	0.16685	0.263147	-0.634058	0.526043	0.800253	AE004091.2	1756491	1758597	-	NA	hypothetical protein
PA1614	336.562	0.0413677	0.224971	-0.18388	0.854108	0.955043	AE004091.2	1758747	1759767	+	gpsA	glycerol-3-phosphate dehydrogenase, biosynthetic
PA1615	98.7262	-0.126197	0.309705	0.407476	0.683659	NA	AE004091.2	1759783	1760122	+	NA	probable lipase
PA1616	22.3134	0.248734	0.515807	-0.482222	0.629648	NA	AE004091.2	1760121	1760583	+	NA	conserved hypothetical protein
PA1617	164.775	-0.464737	0.337092	1.37867	0.167998	0.514919	AE004091.2	1760712	1762377	+	NA	probable AMP-binding enzyme
PA1618	17.6798	-0.17395	0.537152	0.323837	0.746061	NA	AE004091.2	1762432	1762867	+	NA	conserved hypothetical protein
PA1619	7.69654	-0.39844	0.710368	0.560892	0.574871	NA	AE004091.2	1762927	1763749	+	NA	probable transcriptional regulator
PA1620	1.36603	1.03061	1.6637	-0.619464	0.53561	NA	AE004091.2	1763792	1764431	+	NA	hypothetical protein
PA1621	28.9652	-0.499326	0.485601	1.02826	0.303826	NA	AE004091.2	1764535	1765345	+	NA	probable hydrolase
PA1622	14.9977	-1.00045	0.560964	1.78346	0.0745122	NA	AE004091.2	1765344	1766202	+	NA	probable hydrolase
PA1623	430.256	-0.120447	0.226972	0.53067	0.595648	0.834539	AE004091.2	1766284	1766944	+	NA	conserved hypothetical protein
PA1624	27.5603	1.32313	0.580193	-2.2805	0.0225783	NA	AE004091.2	1766955	1767759	+	NA	hypothetical protein
PA1625	57.9686	0.178963	0.348134	-0.514064	0.607207	NA	AE004091.2	1767927	1768992	+	NA	conserved hypothetical protein
PA1626	4.8107	0.778483	0.866538	-0.898383	0.368981	NA	AE004091.2	1769049	1770321	-	NA	probable major facilitator superfamily (MFS) transporter
PA1627	17.6439	-0.407611	0.620552	0.656853	0.511275	NA	AE004091.2	1770339	1770984	-	NA	probable transcriptional regulator
PA1628	8.32061	0.270753	0.809368	-0.334524	0.737984	NA	AE004091.2	1771124	1772651	-	NA	probable 3-hydroxyacyl-CoA dehydrogenase
PA1629	17.0722	0.338072	0.585019	-0.577883	0.563343	NA	AE004091.2	1772657	1773440	-	NA	probable enoyl-CoA hydratase/isomerase
PA1630	49.3085	0.344368	0.344726	-0.998962	0.317813	NA	AE004091.2	1773681	1774545	+	NA	probable transcriptional regulator
PA1631	47.4842	0.0893574	0.438666	-0.203703	0.838586	NA	AE004091.2	1774602	1775754	+	NA	probable acyl-CoA dehydrogenase
PA1632	1.04905	-0.0696041	1.98595	0.0350483	0.972041	NA	AE004091.2	1775944	1776031	+	kdpF	KdpF protein
PA1633	4.22301	0.539547	1.22893	-0.439037	0.660634	NA	AE004091.2	1776044	1777736	+	kdpA	potassium-transporting ATPase, A chain
PA1634	4.43206	-0.453422	0.906108	0.500406	0.616789	NA	AE004091.2	1777750	1779820	+	kdpB	potassium-transporting ATPase, B chain
PA1635	0.387436	1.60161	3.98859	-0.401546	0.688018	NA	AE004091.2	1779876	1780425	+	kdpC	potassium-transporting ATPase, C chain
PA1636	15.3911	-0.12196	0.503642	0.242157	0.808658	NA	AE004091.2	1780535	1783190	+	kdpD	two-component sensor KdpD
PA1637	10.7403	1.00897	0.668218	-1.50995	0.131056	NA	AE004091.2	1783293	1783983	+	kdpE	two-component response regulator KdpE
PA1638	10.5779	0.425037	0.699734	-0.607426	0.543568	NA	AE004091.2	1784107	1785013	+	NA	conserved hypothetical protein
PA1639	27.7262	0.0897799	0.492645	-0.18224	0.855394	NA	AE004091.2	1785126	1785729	+	NA	hypothetical protein
PA1640	135.934	-0.061715	0.286698	0.215261	0.829564	0.943601	AE004091.2	1785738	1786773	-	NA	conserved hypothetical protein
PA1641	32.1461	0.315737	0.465136	-0.678805	0.497262	NA	AE004091.2	1786887	1787163	+	NA	hypothetical protein
PA1642	79.8749	0.821776	0.431977	-1.90236	0.0571244	NA	AE004091.2	1787249	1788281	+	selD	selenophosphate synthetase
PA1643	137.932	0.235845	0.288877	-0.816422	0.414259	0.725788	AE004091.2	1788283	1789390	+	NA	conserved hypothetical protein
PA1644	51.4937	0.632848	0.386045	-1.63931	0.101148	NA	AE004091.2	1789856	1790462	+	NA	conserved hypothetical protein
PA1645	2.35474	0.433922	1.54676	-0.280536	0.779066	NA	AE004091.2	1790474	1790879	-	NA	hypothetical protein
PA1646	17.9203	0.471544	0.495941	-0.950807	0.341702	NA	AE004091.2	1791079	1793035	+	NA	probable chemotaxis transducer
PA1647	40.56	0.972784	0.421671	-2.30697	0.0210564	NA	AE004091.2	1793021	1794740	-	NA	probable sulfate transporter
PA1648	115.909	-0.587339	0.388393	1.51223	0.130476	NA	AE004091.2	1794885	1795887	-	NA	probable oxidoreductase
PA1649	9.57315	0.614309	0.710116	-0.865082	0.386994	NA	AE004091.2	1796137	1796896	+	NA	probable short-chain dehydrogenase
PA1650	39.012	-0.399011	0.386491	1.03239	0.301888	NA	AE004091.2	1797057	1797948	+	NA	probable transporter
PA1651	24.7724	0.0915189	0.567626	-0.161231	0.871912	NA	AE004091.2	1797960	1799154	-	NA	probable transporter
PA1652	9.25413	0.168105	0.728182	-0.230856	0.817427	NA	AE004091.2	1799384	1800017	+	NA	hypothetical protein
PA1653	15.6271	0.468648	0.588057	-0.796943	0.425484	NA	AE004091.2	1800073	1800547	-	NA	probable transcriptional regulator
PA1654	65.8744	0.795365	0.489486	-1.6249	0.104184	NA	AE004091.2	1800628	1801792	+	NA	probable aminotransferase
PA1655	506.297	-0.118266	0.280051	0.422301	0.672805	0.873075	AE004091.2	1801850	1802450	+	NA	probable glutathione S-transferase
PA1656	892.917	-1.30841	0.504585	2.59304	0.00951314	0.202755	AE004091.2	1803625	1805179	+	NA	hypothetical protein
PA1657	52.1452	-0.350338	0.459116	0.76307	0.445422	NA	AE004091.2	1805217	1805721	+	NA	conserved hypothetical protein
PA1658	581.001	-0.148725	0.263609	0.564187	0.572627	0.830408	AE004091.2	1805752	1807225	+	NA	conserved hypothetical protein
PA1659	29.6954	-0.318552	0.449656	0.708435	0.478675	NA	AE004091.2	1807240	1807645	+	NA	hypothetical protein
PA1660	89.241	-0.125651	0.314634	0.399358	0.689629	NA	AE004091.2	1808192	1809770	+	NA	hypothetical protein
PA1661	86.1001	-0.378592	0.300808	1.25858	0.20818	NA	AE004091.2	1809736	1810741	+	NA	hypothetical protein
PA1662	32.815	-0.281806	0.424242	0.664258	0.506525	NA	AE004091.2	1810750	1813381	+	NA	probable ClpA/B-type protease
PA1663	21.285	0.386707	0.496866	-0.778292	0.436397	NA	AE004091.2	1813394	1814903	+	NA	probable transcriptional regulator
PA1664	2.27981	1.22647	1.35921	-0.902344	0.366874	NA	AE004091.2	1814994	1815132	+	NA	hypothetical protein
PA1665	12.9562	0.40352	0.632572	-0.637904	0.523536	NA	AE004091.2	1815152	1816343	+	NA	hypothetical protein
PA1666	8.47992	0.246462	0.669692	-0.368023	0.712856	NA	AE004091.2	1816351	1816855	+	NA	hypothetical protein
PA1667	61.6676	0.13345	0.323517	-0.412498	0.679974	NA	AE004091.2	1816854	1818183	+	NA	hypothetical protein
PA1668	23.715	-0.554673	0.434081	1.27781	0.201316	NA	AE004091.2	1818188	1819055	+	NA	hypothetical protein
PA1669	82.4231	0.294923	0.30546	-0.965505	0.334292	NA	AE004091.2	1819073	1822598	+	NA	hypothetical protein
PA1670	1.95996	0.227984	1.82557	-0.124884	0.900616	NA	AE004091.2	1822600	1823326	+	stp1	serine/threonine phosphoprotein phosphatase Stp1
PA1671	7.36247	1.2741	0.761409	-1.67335	0.0942583	NA	AE004091.2	1823325	1824312	+	stk1	serine-threonine kinase Stk1
PA1672	344.768	0.184073	0.262034	-0.702478	0.482381	0.766467	AE004091.2	1824345	1824723	-	NA	hypothetical protein
PA1673	4531.64	-0.130088	0.230089	0.56538	0.571815	0.830371	AE004091.2	1824968	1825427	+	NA	hypothetical protein
PA1674	637.651	0.357659	0.30373	-1.17756	0.238973	0.590609	AE004091.2	1825497	1826040	-	folE2	GTP cyclohydrolase I precursor
PA1675	69.9688	0.584648	0.384075	-1.52222	0.127953	NA	AE004091.2	1826120	1826675	-	NA	conserved hypothetical protein
PA1676	13.7649	-0.59824	0.616242	0.970787	0.331655	NA	AE004091.2	1826734	1827052	-	NA	hypothetical protein
PA1677	91.9303	0.208828	0.290324	-0.719293	0.471961	NA	AE004091.2	1827227	1827821	-	NA	conserved hypothetical protein
PA1678	135.717	0.575779	0.347046	-1.65908	0.097099	0.425918	AE004091.2	1827991	1828903	+	NA	probable DNA methylase
PA1679	15.7667	1.11647	0.659785	-1.69217	0.0906129	NA	AE004091.2	1828933	1829710	-	NA	hypothetical protein
PA1680	7.36999	0.15689	0.910373	-0.172336	0.863173	NA	AE004091.2	1829790	1830771	-	NA	hypothetical protein
PA1681	115.311	-0.0333624	0.476694	0.0699871	0.944204	NA	AE004091.2	1830878	1831967	+	aroC	chorismate synthase
PA1682	16.5594	0.329588	0.613476	-0.537247	0.591097	NA	AE004091.2	1832013	1833162	+	NA	probable MFS metabolite transporter
PA1683	29.1729	1.00263	0.619303	-1.61896	0.105456	NA	AE004091.2	1833161	1833776	+	NA	probable sugar aldolase
PA1684	90.9243	0.756946	0.343816	-2.2016	0.0276934	NA	AE004091.2	1833775	1834318	+	NA	1,2-dihydroxy-3-keto-5-methylthiopentene dioxygenase MtnD
PA1685	75.2299	-0.314791	0.329642	0.954948	0.339604	NA	AE004091.2	1834392	1835139	+	masA	enolase-phosphatase E-1
PA1686	17.9562	0.193725	0.502847	-0.385256	0.700047	NA	AE004091.2	1835327	1836218	-	alkA	DNA-3-methyladenine glycosidase II
PA1687	141.635	-0.0225804	0.284886	0.0792611	0.936825	0.98687	AE004091.2	1836366	1837224	+	speE	spermidine synthase
PA1688	174.352	-0.0141005	0.325911	0.043265	0.96549	0.992013	AE004091.2	1837387	1838254	+	NA	hypothetical protein
PA1689	721.183	0.039145	0.229624	-0.170475	0.864637	0.957682	AE004091.2	1838259	1840359	+	NA	conserved hypothetical protein
PA1690	6.47355	0.19325	0.915702	-0.21104	0.832856	NA	AE004091.2	1840470	1841517	-	pscU	translocation protein in type III secretion
PA1691	3.28047	1.33511	1.14287	-1.16821	0.242722	NA	AE004091.2	1841516	1842302	-	pscT	translocation protein in type III secretion
PA1692	0.771373	0.979084	2.13905	-0.457719	0.647154	NA	AE004091.2	1842301	1842565	-	NA	probable translocation protein in type III secretion
PA1693	9.52563	0.0891489	0.771893	-0.115494	0.908054	NA	AE004091.2	1842570	1843221	-	pscR	translocation protein in type III secretion
PA1694	4.24	-0.110404	1.03169	0.107013	0.914779	NA	AE004091.2	1843220	1844147	-	pscQ	translocation protein in type III secretion
PA1695	1.8512	-0.250277	1.53886	0.162638	0.870803	NA	AE004091.2	1844146	1845253	-	pscP	translocation protein in type III secretion
PA1696	0.129145	0.00404946	4.08047	-0.0009924	0.999208	NA	AE004091.2	1845243	1845717	-	pscO	translocation protein in type III secretion
PA1697	2.38052	1.31819	1.33362	-0.988428	0.322943	NA	AE004091.2	1845716	1847036	-	NA	ATP synthase in type III secretion system
PA1698	1.6626	-0.680404	1.79301	0.379476	0.704334	NA	AE004091.2	1847226	1848090	+	popN	Type III secretion outer membrane protein PopN precursor
PA1699	0.645727	2.34066	3.53281	-0.66255	0.507619	NA	AE004091.2	1848073	1848349	+	NA	conserved hypothetical protein in type III secretion
PA1700	0	#VALUE!	NA	NA	NA	NA	AE004091.2	1848338	1848707	+	NA	conserved hypothetical protein in type III secretion
PA1701	2.98487	-2.76222	1.4566	1.89634	0.0579146	NA	AE004091.2	1848706	1849069	+	NA	conserved hypothetical protein in type III secretion
PA1702	0	#VALUE!	NA	NA	NA	NA	AE004091.2	1849076	1849403	+	NA	conserved hypothetical protein in type III secretion
PA1703	33.4618	0.0539723	0.416833	-0.129482	0.896976	NA	AE004091.2	1849402	1851520	+	pcrD	type III secretory apparatus protein PcrD
PA1704	0	#VALUE!	NA	NA	NA	NA	AE004091.2	1851519	1851951	+	pcrR	transcriptional regulator protein PcrR
PA1705	0.0951573	0.00404946	4.08047	-0.0009924	0.999208	NA	AE004091.2	1851981	1852275	+	pcrG	regulator in type III secretion
PA1706	45.3007	-0.707787	0.409232	1.72955	0.0837109	NA	AE004091.2	1852287	1853169	+	pcrV	type III secretion protein PcrV
PA1707	3.08211	0.52836	1.06891	-0.494297	0.621096	NA	AE004091.2	1853180	1853681	+	pcrH	regulatory protein PcrH
PA1708	11.961	0.580125	0.631778	-0.918242	0.358492	NA	AE004091.2	1853664	1854834	+	popB	translocator protein PopB
PA1709	15.8464	0.831003	0.571747	-1.45344	0.1461	NA	AE004091.2	1854848	1855733	+	popD	Translocator outer membrane protein PopD precursor
PA1710	81.7057	-0.742917	0.323154	2.29896	0.0215074	NA	AE004091.2	1855861	1856296	+	exsC	ExsC, exoenzyme S synthesis protein C precursor
PA1711	1.19204	-1.13464	1.96375	0.577793	0.563404	NA	AE004091.2	1856307	1856550	+	exsE	ExsE
PA1712	22.8459	-1.2939	0.546515	2.36755	0.0179061	NA	AE004091.2	1856561	1856972	+	exsB	exoenzyme S synthesis protein B
PA1713	109.682	-0.497771	0.385848	1.29007	0.197026	NA	AE004091.2	1857272	1858106	+	exsA	transcriptional regulator ExsA
PA1714	6.49677	1.5011	0.859965	-1.74554	0.0808911	NA	AE004091.2	1858206	1859034	+	exsD	ExsD
PA1715	0.821444	1.15955	2.30997	-0.501978	0.615683	NA	AE004091.2	1859070	1859490	+	pscB	type III export apparatus protein
PA1716	23.5251	-0.758355	0.532838	1.42324	0.154667	NA	AE004091.2	1859492	1861292	+	pscC	Type III secretion outer membrane protein PscC precursor
PA1717	3.28289	0.29797	1.21241	-0.245767	0.805862	NA	AE004091.2	1861296	1862592	+	pscD	type III export protein PscD
PA1718	0.26384	1.03691	3.83108	-0.270658	0.786654	NA	AE004091.2	1862557	1862758	+	pscE	type III export protein PscE
PA1719	10.5034	0.187424	0.705884	-0.265516	0.790612	NA	AE004091.2	1862763	1863018	+	pscF	type III export protein PscF
PA1720	0.398534	1.63239	3.32772	-0.490543	0.62375	NA	AE004091.2	1863023	1863368	+	pscG	type III export protein PscG
PA1721	2.87282	-0.387557	1.28402	0.301832	0.76278	NA	AE004091.2	1863367	1863796	+	pscH	type III export protein PscH
PA1722	7.88211	-0.0633444	0.69578	0.0910408	0.92746	NA	AE004091.2	1863798	1864134	+	pscI	type III export protein PscI
PA1723	21.9382	-0.164247	0.484063	0.33931	0.734376	NA	AE004091.2	1864133	1864877	+	pscJ	type III export protein PscJ
PA1724	0.269644	-0.957735	3.82197	0.250587	0.802134	NA	AE004091.2	1864888	1865512	+	pscK	type III export protein PscK
PA1725	6.00291	-0.408831	0.824189	0.49604	0.619866	NA	AE004091.2	1865493	1866135	+	pscL	type III export protein PscL
PA1726	266.776	0.0158481	0.225651	-0.0702327	0.944008	0.987638	AE004091.2	1866243	1868535	-	bglX	periplasmic beta-glucosidase
PA1727	275.994	-0.426232	0.280711	1.5184	0.128913	0.474287	AE004091.2	1868708	1870763	-	mucR	MucR
PA1728	5876.52	-0.816333	0.471253	1.73226	0.0832272	0.415325	AE004091.2	1871115	1871454	+	NA	hypothetical protein
PA1729	82.7124	0.19901	0.332667	-0.598227	0.549689	NA	AE004091.2	1871554	1872199	+	NA	conserved hypothetical protein
PA1730	563.536	0.0270125	0.385291	-0.0701092	0.944107	0.987638	AE004091.2	1872601	1874011	+	NA	conserved hypothetical protein
PA1731	140.507	0.0629402	0.349718	-0.179974	0.857173	0.955938	AE004091.2	1874016	1874967	+	NA	conserved hypothetical protein
PA1732	67.2081	0.214349	0.385905	-0.555445	0.57859	NA	AE004091.2	1874966	1875764	+	NA	conserved hypothetical protein
PA1733	276.552	-0.295639	0.407346	0.72577	0.46798	0.753403	AE004091.2	1875848	1876577	+	NA	conserved hypothetical protein
PA1734	22.9492	0.553394	0.441453	-1.25357	0.209997	NA	AE004091.2	1876590	1877409	-	NA	hypothetical protein
PA1735	30.6149	0.219372	0.452182	-0.48514	0.627577	NA	AE004091.2	1877521	1878406	+	NA	hypothetical protein
PA1736	30.7763	0.211315	0.461143	-0.458241	0.646779	NA	AE004091.2	1878979	1880182	+	NA	probable acyl-CoA thiolase
PA1737	188.081	-0.0806498	0.237906	0.338999	0.734611	0.902856	AE004091.2	1880198	1882340	+	NA	probable 3-hydroxyacyl-CoA dehydrogenase
PA1738	36.516	0.444872	0.413015	-1.07713	0.28142	NA	AE004091.2	1882597	1883509	-	NA	probable transcriptional regulator
PA1739	27.8062	-0.0547438	0.435494	0.125705	0.899965	NA	AE004091.2	1883660	1884629	+	NA	probable oxidoreductase
PA1740	7.08173	1.38324	0.778141	-1.77762	0.0754662	NA	AE004091.2	1884654	1885650	+	NA	hypothetical protein
PA1741	90.5337	-0.614552	0.436563	1.40771	0.159218	NA	AE004091.2	1885664	1886033	-	NA	hypothetical protein
PA1742	865.965	-0.2834	0.386078	0.734048	0.46292	0.752194	AE004091.2	1886277	1886997	+	NA	probable amidotransferase
PA1743	0.67647	-0.979516	2.25667	0.434055	0.664249	NA	AE004091.2	1887060	1887297	-	NA	hypothetical protein
PA1744	10.8652	0.176752	0.810092	-0.218188	0.827283	NA	AE004091.2	1887327	1887543	-	NA	hypothetical protein
PA1745	160.144	-1.08186	0.472713	2.28862	0.0221017	0.285913	AE004091.2	1887700	1888186	-	NA	hypothetical protein
PA1746	269.187	0.450356	0.247518	-1.81949	0.0688374	0.395768	AE004091.2	1888406	1888910	+	NA	hypothetical protein
PA1747	672.818	0.081139	0.39428	-0.205791	0.836955	0.949448	AE004091.2	1888987	1889173	-	NA	hypothetical protein
PA1748	384.344	0.0108324	0.232175	-0.046656	0.962787	0.992013	AE004091.2	1889325	1890012	-	NA	probable enoyl-CoA hydratase/isomerase
PA1749	911.597	-0.418892	0.431022	0.97186	0.33112	0.66381	AE004091.2	1890195	1890678	+	NA	hypothetical protein
PA1750	1636.18	-0.113589	0.267037	0.425367	0.670569	0.872857	AE004091.2	1890741	1891815	-	NA	phospho-2-dehydro-3-deoxyheptonate aldolase
PA1751	89.6008	-0.334026	0.416896	0.80122	0.423004	NA	AE004091.2	1892132	1892507	+	NA	hypothetical protein
PA1752	228.027	0.186245	0.252798	-0.736735	0.461284	0.751879	AE004091.2	1892509	1893454	+	NA	hypothetical protein
PA1753	564.696	-0.839306	0.245973	3.41219	0.000644443	0.054391	AE004091.2	1893619	1894114	+	NA	conserved hypothetical protein
PA1754	2564.19	0.445903	0.249733	-1.78552	0.0741772	0.399615	AE004091.2	1894248	1895220	+	cysB	transcriptional regulator CysB
PA1755	39.7528	-0.204446	0.400342	0.510679	0.609576	NA	AE004091.2	1895282	1895627	-	NA	hypothetical protein
PA1756	263.043	-0.401934	0.284943	1.41058	0.15837	0.507072	AE004091.2	1895694	1896495	-	cysH	3'-phosphoadenosine-5'-phosphosulfate reductase
PA1757	385.723	-0.450091	0.257808	1.74584	0.0808388	0.411226	AE004091.2	1896629	1897244	+	thrH	homoserine kinase
PA1758	170.005	-0.285661	0.302583	0.944073	0.345133	0.675538	AE004091.2	1897292	1898651	-	pabB	para-aminobenzoate synthase component I
PA1759	666.591	-0.137676	0.253091	0.543978	0.586457	0.832721	AE004091.2	1898815	1901518	+	NA	probable transcriptional regulator
PA1760	374.061	-0.354984	0.239529	1.48201	0.138339	0.481705	AE004091.2	1901523	1904244	+	NA	probable transcriptional regulator
PA1761	124.07	-0.0246226	0.302536	0.0813872	0.935134	0.985581	AE004091.2	1904478	1904913	+	NA	hypothetical protein
PA1762	247.4	-0.865588	0.280805	3.08252	0.00205254	0.0984287	AE004091.2	1904994	1905753	+	NA	hypothetical protein
PA1763	103.489	-0.456088	0.341574	1.33525	0.181794	NA	AE004091.2	1905796	1906819	+	NA	hypothetical protein
PA1764	136.805	-0.230166	0.475635	0.483913	0.628448	0.853591	AE004091.2	1906841	1908437	+	NA	hypothetical protein
PA1765	90.4103	-0.218029	0.353933	0.616017	0.537883	NA	AE004091.2	1908453	1909638	+	NA	hypothetical protein
PA1766	895.721	0.0894134	0.235488	-0.379694	0.704173	0.888372	AE004091.2	1909700	1910681	-	NA	hypothetical protein
PA1767	3857.01	0.289788	0.247146	-1.17254	0.240981	0.590609	AE004091.2	1910687	1912211	-	NA	hypothetical protein
PA1768	567.843	-0.2447	0.300753	0.813624	0.41586	0.725788	AE004091.2	1912219	1912756	-	NA	hypothetical protein
PA1769	6423.51	-0.781324	0.447127	1.74743	0.0805622	0.411226	AE004091.2	1913049	1913871	-	NA	conserved hypothetical protein
PA1770	6647.53	-0.0313349	0.192416	0.16285	0.870637	0.958291	AE004091.2	1914036	1916409	+	ppsA	phosphoenolpyruvate synthase
PA1771	18.0595	-0.0251049	0.59365	0.042289	0.966268	NA	AE004091.2	1916481	1917489	+	estX	EstX
PA1772	1176.67	0.181945	0.215343	-0.844907	0.398163	0.716093	AE004091.2	1917598	1918084	+	NA	probable methyltransferase
PA1773	209.637	-0.889882	0.288521	3.08429	0.00204041	0.0984287	AE004091.2	1918274	1919270	+	cmaX	CmaX protein
PA1774	69.3889	-0.136195	0.404076	0.337053	0.736077	NA	AE004091.2	1919321	1919573	+	crfX	CrfX protein
PA1775	9382.22	-0.642142	0.430731	1.49082	0.136009	0.479897	AE004091.2	1919578	1920400	+	cmpX	conserved cytoplasmic membrane protein, CmpX protein
PA1776	35098.6	-0.658359	0.444759	1.48026	0.138804	0.481705	AE004091.2	1920567	1921062	+	sigX	ECF sigma factor SigX
PA1777	360518	-0.1975	0.230593	0.856487	0.391728	0.710092	AE004091.2	1921173	1922223	+	oprF	Major porin and structural outer membrane porin OprF precursor
PA1778	101.223	0.18152	0.39486	-0.459707	0.645727	NA	AE004091.2	1922297	1923032	-	cobA	uroporphyrin-III C-methyltransferase
PA1779	49.3922	0.0162825	0.401907	-0.0405131	0.967684	NA	AE004091.2	1923046	1925770	-	NA	assimilatory nitrate reductase
PA1780	0.527934	0.516032	2.64521	-0.195081	0.845329	NA	AE004091.2	1925799	1926123	-	nirD	assimilatory nitrite reductase small subunit
PA1781	101.176	-0.280613	0.381896	0.734788	0.462469	NA	AE004091.2	1926178	1928626	-	nirB	assimilatory nitrite reductase large subunit
PA1782	5.80904	-0.0210743	0.788475	0.0267279	0.978677	NA	AE004091.2	1928896	1930489	-	NA	probable serine/threonine-protein kinase
PA1783	12.5685	-0.948071	0.617762	1.53469	0.124861	NA	AE004091.2	1930566	1931775	-	nasA	nitrate transporter
PA1784	2318.15	-0.686121	0.345311	1.98697	0.0469259	0.35885	AE004091.2	1932131	1932824	-	NA	hypothetical protein
PA1785	5.80564	-0.0370062	0.781091	0.0473775	0.962212	NA	AE004091.2	1933056	1933632	-	NA	conserved hypothetical protein
PA1786	6.02622	0.992337	0.824239	-1.20394	0.228612	NA	AE004091.2	1933651	1934857	-	NA	conserved hypothetical protein
PA1787	3675.82	0.309485	0.339452	-0.911718	0.361917	0.684087	AE004091.2	1935037	1937644	-	acnB	aconitate hydratase 2
PA1788	256.562	0.285852	0.352895	-0.810018	0.41793	0.725788	AE004091.2	1938025	1938490	+	NA	hypothetical protein
PA1789	2059.96	0.656363	0.225811	-2.90669	0.00365271	0.135214	AE004091.2	1938551	1939412	-	NA	hypothetical protein
PA1790	28.4837	-0.030932	0.457273	0.0676445	0.946069	NA	AE004091.2	1939582	1940203	+	NA	hypothetical protein
PA1791	62.7742	0.0712745	0.322831	-0.22078	0.825264	NA	AE004091.2	1940257	1941586	-	NA	hypothetical protein
PA1792	64.3877	0.434246	0.356514	-1.21803	0.223211	NA	AE004091.2	1941722	1942442	-	NA	conserved hypothetical protein
PA1793	3043.57	0.317246	0.409391	-0.774922	0.438386	0.734122	AE004091.2	1942449	1942944	-	ppiB	peptidyl-prolyl cis-trans isomerase B
PA1794	2084.36	0.279848	0.202989	-1.37863	0.168007	0.514919	AE004091.2	1943066	1944734	+	glnS	glutaminyl-tRNA synthetase
PA1795	1126.55	0.0477938	0.210097	-0.227484	0.820047	0.93987	AE004091.2	1944746	1946126	+	cysS	cysteinyl-tRNA synthetase
PA1796	106.307	0.308505	0.311665	-0.989861	0.322242	NA	AE004091.2	1946189	1947041	-	folD	5,10-methylene-tetrahydrofolate dehydrogenase / cyclohydrolase
PA1797	92.5557	0.540339	0.292491	-1.84737	0.0646937	NA	AE004091.2	1948504	1950334	-	NA	hypothetical protein
PA1798	152.198	0.0336813	0.299019	-0.112639	0.910317	0.973023	AE004091.2	1950441	1951725	-	parS	two-component sensor, ParS
PA1799	345.026	0.0515682	0.307323	-0.167798	0.866742	0.957815	AE004091.2	1951728	1952433	-	parR	two-component response regulator, ParR
PA1800	11050.5	-0.179639	0.243449	0.73789	0.460581	0.751879	AE004091.2	1952664	1953972	+	tig	trigger factor
PA1801	5252.67	-0.0950268	0.218365	0.435174	0.663436	0.870751	AE004091.2	1954068	1954707	+	clpP	ATP-dependent Clp protease proteolytic subunit
PA1802	46967.1	-0.114831	0.35287	0.325421	0.744862	0.905099	AE004091.2	1954814	1956092	+	clpX	ATP-dependent Clp protease ATP-binding subunit ClpX
PA1803	11719.3	-0.361654	0.267313	1.35293	0.176079	0.518522	AE004091.2	1956226	1958620	+	lon	Lon protease
PA1804	14915.5	-0.292295	0.302165	0.967336	0.333376	0.665677	AE004091.2	1958758	1959028	+	hupB	DNA-binding protein HU
PA1805	1835.61	-0.0670258	0.269725	0.248497	0.80375	0.931014	AE004091.2	1959262	1961125	+	ppiD	peptidyl-prolyl cis-trans isomerase D
PA1806	114.109	0.902671	0.370402	-2.43701	0.0148094	NA	AE004091.2	1961229	1962024	-	fabI	NADH-dependent enoyl-ACP reductase
PA1807	150.685	0.500671	0.41962	-1.19315	0.232809	0.586997	AE004091.2	1962048	1963656	-	NA	probable ATP-binding component of ABC transporter
PA1808	191.233	0.572091	0.37646	-1.51966	0.128597	0.474287	AE004091.2	1963660	1964677	-	NA	probable permease of ABC transporter
PA1809	387.199	0.226322	0.21394	-1.05788	0.290111	0.642456	AE004091.2	1964684	1965764	-	NA	probable permease of ABC transporter
PA1810	1320.42	0.234277	0.289072	-0.810446	0.417684	0.725788	AE004091.2	1965773	1967618	-	NA	probable binding protein component of ABC transporter
PA1811	561.521	0.0531661	0.269695	-0.197134	0.843722	0.951413	AE004091.2	1967617	1969444	-	NA	probable solute-binding protein
PA1812	799.969	0.460941	0.281785	-1.63579	0.101883	0.429089	AE004091.2	1969637	1971239	-	mltD	membrane-bound lytic murein transglycosylase D precursor
PA1813	62.2224	-0.153215	0.313045	0.489435	0.624534	NA	AE004091.2	1971319	1972093	-	NA	probable hydroxyacylglutathione hydrolase
PA1814	65.1991	0.13729	0.326496	-0.420494	0.674124	NA	AE004091.2	1972194	1972953	+	NA	hypothetical protein
PA1815	84.4204	-0.234905	0.304892	0.770454	0.441031	NA	AE004091.2	1972958	1973402	+	rnhA	ribonuclease H
PA1816	321.705	-0.0550321	0.24023	0.229081	0.818806	0.939574	AE004091.2	1973469	1974207	+	dnaQ	DNA polymerase III, epsilon chain
PA1817	76.3255	0.374761	0.4173	-0.89806	0.369154	NA	AE004091.2	1974240	1974627	-	NA	hypothetical protein
PA1818	327.59	-0.271492	0.253969	1.069	0.285071	0.640575	AE004091.2	1974820	1977073	+	ldcA	lysine-specific pyridoxal 5'-phosphate-dependent carboxylase, LdcA
PA1819	166.067	0.0330452	0.277379	-0.119134	0.905169	0.971469	AE004091.2	1977099	1978452	+	NA	probable amino acid permease
PA1820	113.132	-0.0849682	0.277385	0.306319	0.759362	NA	AE004091.2	1978441	1979941	-	nhaB	sodium/proton antiporter NhaB
PA1821	631.317	-0.736646	0.282383	2.60868	0.00908915	0.195695	AE004091.2	1980164	1980974	+	NA	probable enoyl-CoA hydratase/isomerase
PA1822	271.744	0.0621155	0.269899	-0.230143	0.81798	0.939574	AE004091.2	1981016	1982702	+	fimL	hypothetical protein
PA1823	174.622	-0.0144012	0.289595	0.0497287	0.960339	0.992013	AE004091.2	1982704	1983538	+	NA	conserved hypothetical protein
PA1824	23.8901	0.12485	0.496822	-0.251296	0.801585	NA	AE004091.2	1983511	1984288	-	NA	conserved hypothetical protein
PA1825	9.4456	0.0581227	0.657959	-0.0883378	0.929608	NA	AE004091.2	1984388	1985030	+	NA	hypothetical protein
PA1826	18.4983	1.16973	0.517281	-2.26131	0.0237403	NA	AE004091.2	1985032	1985935	-	NA	probable transcriptional regulator
PA1827	5.75278	0.290996	0.903517	-0.32207	0.7474	NA	AE004091.2	1986066	1986825	+	NA	probable short-chain dehydrogenase
PA1828	495.028	0.157137	0.213771	-0.735069	0.462297	0.75208	AE004091.2	1986991	1987756	-	NA	probable short-chain dehydrogenase
PA1829	161.124	-0.0688042	0.276667	0.248689	0.803601	0.931014	AE004091.2	1987783	1988851	-	NA	hypothetical protein
PA1830	902.51	-0.140543	0.365675	0.384338	0.700728	0.888372	AE004091.2	1989111	1989423	-	NA	hypothetical protein
PA1831	338.921	-0.24235	0.281025	0.862378	0.38848	0.706618	AE004091.2	1989486	1990194	-	NA	hypothetical protein
PA1832	298.13	-0.514525	0.27996	1.83785	0.0660841	0.390891	AE004091.2	1990427	1991450	+	NA	probable protease
PA1833	310.976	0.400658	0.293414	-1.3655	0.172095	0.518051	AE004091.2	1991511	1992501	+	NA	probable oxidoreductase
PA1834	52.3725	0.110944	0.347959	-0.318843	0.749845	NA	AE004091.2	1992583	1993471	+	NA	hypothetical protein
PA1835	61.375	-0.577709	0.331183	1.74438	0.0810929	NA	AE004091.2	1993463	1993898	-	NA	hypothetical protein
PA1836	56.1461	-0.501831	0.383461	1.30869	0.190639	NA	AE004091.2	1994020	1994599	+	NA	probable transcriptional regulator
PA1837	29.1918	-0.0761547	0.435089	0.175032	0.861054	NA	AE004091.2	1994669	1995164	-	NA	hypothetical protein
PA1838	1101.36	0.219241	0.488147	-0.449129	0.653339	0.86592	AE004091.2	1995150	1996806	-	cysI	sulfite reductase
PA1839	23.5343	0.000143786	0.522421	-0.000275231	0.99978	NA	AE004091.2	1997511	1998549	-	NA	hypothetical protein
PA1840	351.515	-0.234317	0.373708	0.627006	0.530656	0.802065	AE004091.2	1998586	1998946	+	NA	hypothetical protein
PA1841	184.841	0.050791	0.30283	-0.167721	0.866802	0.957815	AE004091.2	1998962	1999457	+	NA	hypothetical protein
PA1842	70.4653	0.182062	0.414328	-0.439414	0.660361	NA	AE004091.2	1999514	1999874	-	NA	hypothetical protein
PA1843	1033.27	-0.00235639	0.351571	0.00670247	0.994652	0.997122	AE004091.2	1999891	2003593	-	metH	methionine synthase
PA1844	8.18425	-0.0929672	0.691476	0.134447	0.893049	NA	AE004091.2	2003870	2004332	-	NA	hypothetical protein
PA1845	21.7709	0.806517	0.517718	-1.55783	0.119274	NA	AE004091.2	2004376	2004892	-	NA	hypothetical protein
PA1846	257.69	0.234328	0.24801	-0.944834	0.344744	0.675538	AE004091.2	2005253	2007539	+	cti	cis/trans isomerase
PA1847	1687.36	0.224413	0.230866	-0.97205	0.331026	0.66381	AE004091.2	2007664	2008246	+	NA	conserved hypothetical protein
PA1848	4.63165	1.3396	0.956422	-1.40064	0.161322	NA	AE004091.2	2008310	2009477	-	NA	probable major facilitator superfamily (MFS) transporter
PA1849	0	#VALUE!	NA	NA	NA	NA	AE004091.2	2009484	2009724	-	NA	conserved hypothetical protein
PA1850	7.05891	-0.214416	0.775501	0.276487	0.782174	NA	AE004091.2	2009749	2010751	-	NA	probable transcriptional regulator
PA1851	51.2337	-0.357249	0.427103	0.836448	0.402903	NA	AE004091.2	2010999	2012202	+	NA	hypothetical protein
PA1852	5672.32	-0.0465121	0.642527	0.0723893	0.942292	0.987638	AE004091.2	2012257	2012530	-	NA	hypothetical protein
PA1853	42.1892	-0.233318	0.364361	0.64035	0.521945	NA	AE004091.2	2012814	2013675	+	NA	probable transcriptional regulator
PA1854	15.5797	0.294105	0.601678	-0.488808	0.624977	NA	AE004091.2	2013668	2014823	-	NA	conserved hypothetical protein
PA1855	0.420166	1.74599	3.23629	-0.539502	0.58954	NA	AE004091.2	2014917	2015136	-	NA	hypothetical protein
PA1856	191.702	-0.675968	0.326199	2.07226	0.0382413	0.34046	AE004091.2	2015141	2016581	-	NA	probable cytochrome oxidase subunit
PA1857	111.441	-0.222912	0.322384	0.691449	0.489284	NA	AE004091.2	2016930	2017851	-	NA	conserved hypothetical protein
PA1858	9.34297	1.38643	0.704822	-1.96706	0.0491767	NA	AE004091.2	2017969	2018794	-	str	streptomycin 3''-phosphotransferase
PA1859	46.1474	-0.220997	0.352281	0.62733	0.530443	NA	AE004091.2	2018805	2019690	-	NA	probable transcriptional regulator
PA1860	200.108	-0.488975	0.351629	1.3906	0.164347	0.510711	AE004091.2	2019775	2020600	+	NA	hypothetical protein
PA1861	85.3046	0.737617	0.412535	-1.78801	0.0737742	NA	AE004091.2	2020627	2021710	-	modC	molybdenum transport protein ModC
PA1862	62.5789	0.789135	0.388347	-2.03204	0.0421501	NA	AE004091.2	2021714	2022398	-	modB	molybdenum transport protein ModB
PA1863	424.345	0.492059	0.481712	-1.02148	0.307028	0.651611	AE004091.2	2022413	2023166	-	modA	molybdate-binding periplasmic protein precursor ModA
PA1864	26.1121	0.485863	0.52535	-0.924836	0.355051	NA	AE004091.2	2023283	2023931	-	NA	probable transcriptional regulator
PA1865	200.841	-0.352611	0.356331	0.989561	0.322389	0.660744	AE004091.2	2024064	2025741	+	NA	hypothetical protein
PA1866	68.8595	0.668724	0.306533	-2.18158	0.0291409	NA	AE004091.2	2025736	2028010	+	NA	hypothetical protein
PA1867	0.89248	1.53212	1.97814	-0.774526	0.43862	NA	AE004091.2	2028453	2028978	+	xphA	XphA
PA1868	7.79601	-0.297125	0.74499	0.398831	0.690018	NA	AE004091.2	2028967	2031295	+	xqhA	secretion protein XqhA
PA1869	2333.18	-0.697098	0.322753	2.15985	0.0307844	0.326579	AE004091.2	2031465	2031702	+	NA	probable acyl carrier protein
PA1870	63.6297	-0.605412	0.585545	1.03393	0.301169	NA	AE004091.2	2031987	2032410	+	NA	hypothetical protein
PA1871	5599.34	-0.423679	0.403661	1.04959	0.293905	0.643298	AE004091.2	2032694	2033948	+	lasA	LasA protease precursor
PA1872	186.833	-0.130304	0.264864	0.491967	0.622743	0.850232	AE004091.2	2034068	2034857	-	NA	hypothetical protein
PA1873	81.0933	-0.0794462	0.455459	0.174431	0.861527	NA	AE004091.2	2034920	2035940	-	NA	hypothetical protein
PA1874	567.157	-0.802684	0.37416	2.1453	0.0319292	0.328638	AE004091.2	2036440	2043844	+	NA	hypothetical protein
PA1875	27.3797	-0.708528	0.42846	1.65366	0.0981964	NA	AE004091.2	2043846	2045121	+	NA	probable outer membrane protein precursor
PA1876	21.0055	-0.0928464	0.593758	0.156371	0.875741	NA	AE004091.2	2045113	2047282	+	NA	probable ATP-binding/permease fusion ABC transporter
PA1877	53.7392	-0.709495	0.46301	1.53235	0.125435	NA	AE004091.2	2047274	2048459	+	NA	probable secretion protein
PA1878	20.2481	-0.0492471	0.516008	0.0954387	0.923966	NA	AE004091.2	2048572	2049148	-	NA	hypothetical protein
PA1879	9.09006	-0.35305	0.76115	0.463837	0.642764	NA	AE004091.2	2049239	2049791	-	NA	hypothetical protein
PA1880	70.5137	0.185608	0.405288	-0.457966	0.646977	NA	AE004091.2	2049951	2052144	-	NA	probable oxidoreductase
PA1881	47.6063	-0.171528	0.343359	0.499558	0.617386	NA	AE004091.2	2052151	2052610	-	NA	probable oxidoreductase
PA1882	24.2329	-0.587891	0.508609	1.15588	0.247731	NA	AE004091.2	2052940	2053261	+	NA	probable transporter
PA1883	3.5633	0.269597	1.21694	-0.221536	0.824675	NA	AE004091.2	2053276	2053672	+	NA	probable NADH-ubiquinone/plastoquinone oxidoreductase
PA1884	2.99341	2.53092	1.3537	-1.86964	0.0615345	NA	AE004091.2	2053674	2054223	-	NA	probable transcriptional regulator
PA1885	4.20278	0.588843	1.0713	-0.549651	0.582559	NA	AE004091.2	2054308	2054839	+	NA	conserved hypothetical protein
PA1886	66.8061	0.215629	0.373174	-0.577823	0.563384	NA	AE004091.2	2054910	2057271	+	polB	DNA polymerase II
PA1887	0.794263	1.04863	2.82971	-0.370577	0.710952	NA	AE004091.2	2057280	2057946	-	NA	hypothetical protein
PA1888	1.28349	2.05461	2.5893	-0.793503	0.427485	NA	AE004091.2	2057932	2059339	-	NA	hypothetical protein
PA1889	25.4881	0.834828	0.550374	-1.51684	0.129308	NA	AE004091.2	2059568	2060549	+	NA	hypothetical protein
PA1890	42.3126	0.913128	0.393661	-2.31958	0.0203637	NA	AE004091.2	2060568	2061189	-	NA	probable glutathione S-transferase
PA1891	0.0951573	0.00404946	4.08047	-0.0009924	0.999208	NA	AE004091.2	2061280	2061667	-	NA	hypothetical protein
PA1892	26.5664	0.322528	0.827827	-0.389607	0.696827	NA	AE004091.2	2061666	2062401	-	NA	hypothetical protein
PA1893	34.717	0.628252	0.622062	-1.00995	0.312519	NA	AE004091.2	2062400	2064827	-	NA	hypothetical protein
PA1894	232.058	0.193243	0.59136	-0.326777	0.743836	0.905099	AE004091.2	2064855	2065545	-	NA	hypothetical protein
PA1895	308.345	0.507559	0.666574	-0.761445	0.446392	0.739254	AE004091.2	2065495	2066767	-	NA	hypothetical protein
PA1896	163.127	0.0345481	0.814261	-0.0424287	0.966157	0.992013	AE004091.2	2066788	2067955	-	NA	hypothetical protein
PA1897	237.381	0.510669	0.630218	-0.810305	0.417765	0.725788	AE004091.2	2067963	2068728	-	NA	hypothetical protein
PA1898	1118.27	-0.427896	0.248485	1.72202	0.0850661	0.415325	AE004091.2	2069489	2070200	+	qscR	quorum-sensing control repressor
PA1899	2488.13	-0.505613	0.272016	1.85876	0.0630612	0.390891	AE004091.2	2070684	2071170	+	phzA2	probable phenazine biosynthesis protein
PA1900	27715.3	-0.759034	0.241415	3.1441	0.00166598	0.0984287	AE004091.2	2071208	2071694	+	phzB2	probable phenazine biosynthesis protein
PA1901	7.87772	0.462812	0.701557	-0.659692	0.509451	NA	AE004091.2	2071720	2072935	+	phzC2	phenazine biosynthesis protein PhzC
PA1902	2.20538	1.48447	1.45901	-1.01745	0.30894	NA	AE004091.2	2072934	2073555	+	phzD2	phenazine biosynthesis protein PhzD
PA1903	17.1903	-0.417248	0.539302	0.773681	0.43912	NA	AE004091.2	2073554	2075435	+	phzE2	phenazine biosynthesis protein PhzE
PA1904	1.76937	1.64383	1.64732	-0.997878	0.318338	NA	AE004091.2	2075451	2076285	+	phzF2	probable phenazine biosynthesis protein
PA1905	5.98576	-0.836466	0.84678	0.987819	0.323241	NA	AE004091.2	2076310	2076955	+	phzG2	probable pyridoxamine 5'-phosphate oxidase
PA1906	52.6861	-0.0420175	0.445532	0.0943085	0.924864	NA	AE004091.2	2077049	2077583	-	NA	hypothetical protein
PA1907	22.8209	0.19649	0.550588	-0.356873	0.721187	NA	AE004091.2	2077628	2079266	-	NA	hypothetical protein
PA1908	0.0951573	0.00404946	4.08047	-0.0009924	0.999208	NA	AE004091.2	2079265	2080474	-	NA	probable major facilitator superfamily (MFS) transporter
PA1909	4.86906	0.288096	0.925405	-0.311319	0.755558	NA	AE004091.2	2080663	2081812	-	NA	hypothetical protein
PA1910	8.57793	0.0782728	0.723847	-0.108134	0.913889	NA	AE004091.2	2081855	2084267	-	femA	ferric-mycobactin receptor, FemA
PA1911	0.0951573	0.00404946	4.08047	-0.0009924	0.999208	NA	AE004091.2	2084478	2085426	-	femR	sigma factor regulator, FemR
PA1912	1.37987	-0.0952949	1.77557	0.0536699	0.957198	NA	AE004091.2	2085425	2085929	-	femI	ECF sigma factor, FemI
PA1913	11.4521	-0.214192	0.753458	0.284278	0.776197	NA	AE004091.2	2086023	2086701	-	NA	hypothetical protein
PA1914	12.7245	-0.173403	0.808274	0.214535	0.83013	NA	AE004091.2	2086810	2088034	-	NA	conserved hypothetical protein
PA1915	70.911	0.162731	0.292915	-0.555559	0.578513	NA	AE004091.2	2088604	2090149	-	NA	hypothetical protein
PA1916	26.6631	-0.117164	0.479116	0.244543	0.806811	NA	AE004091.2	2090215	2091445	-	NA	probable amino acid permease
PA1917	3.26506	-0.164386	1.13145	0.145288	0.884484	NA	AE004091.2	2091492	2091837	-	NA	hypothetical protein
PA1918	4.72009	0.515978	0.903439	-0.571126	0.567914	NA	AE004091.2	2091852	2093250	-	NA	hypothetical protein
PA1919	14.3198	0.32233	0.649537	-0.496245	0.619722	NA	AE004091.2	2093446	2094142	-	nrdG	class III (anaerobic) ribonucleoside-triphosphate reductase activating protein, 'activase', NrdG
PA1920	151.327	0.23968	0.428265	-0.559654	0.575716	0.832027	AE004091.2	2094331	2096356	-	nrdD	class III (anaerobic) ribonucleoside-triphosphate reductase subunit, NrdD
PA1921	6.72695	-0.280507	0.808399	0.346991	0.728598	NA	AE004091.2	2096516	2097323	-	NA	hypothetical protein
PA1922	4.54106	-0.719912	0.938726	0.766903	0.443139	NA	AE004091.2	2097490	2099449	+	NA	probable TonB-dependent receptor
PA1923	4.25758	-0.338107	0.933387	0.362237	0.717175	NA	AE004091.2	2099451	2103294	+	NA	hypothetical protein
PA1924	0.174486	-1.9195	4.08047	0.470412	0.638061	NA	AE004091.2	2103293	2103767	+	NA	hypothetical protein
PA1925	10.3696	-0.500074	0.641294	0.779789	0.435515	NA	AE004091.2	2103769	2104093	+	NA	hypothetical protein
PA1926	158.091	0.0347483	0.348009	-0.0998489	0.920464	0.976071	AE004091.2	2104596	2106444	+	NA	conserved hypothetical protein
PA1927	62.5355	-0.281616	0.646483	0.435613	0.663117	NA	AE004091.2	2106579	2108877	+	metE	5-methyltetrahydropteroyltriglutamate-homocysteine S-methyltransferase
PA1928	13.8907	-0.652849	0.572704	1.13994	0.254311	NA	AE004091.2	2108944	2109511	-	rimJ	ribosomal protein alanine acetyltransferase
PA1929	3.80342	-0.750388	0.990916	0.757267	0.44889	NA	AE004091.2	2109560	2109854	-	NA	hypothetical protein
PA1930	985.562	-0.837737	0.386958	2.16493	0.030393	0.326579	AE004091.2	2110225	2111518	+	NA	probable chemotaxis transducer
PA1931	55.1565	-0.21155	0.441172	0.479518	0.63157	NA	AE004091.2	2111690	2112200	+	NA	probable ferredoxin
PA1932	12.0489	0.652473	0.642203	-1.01599	0.309634	NA	AE004091.2	2112199	2113186	+	NA	probable hydroxylase molybdopterin-containing subunit
PA1933	81.275	-0.308694	0.427652	0.721835	0.470396	NA	AE004091.2	2113185	2115387	+	NA	probable hydroxylase large subunit
PA1934	12.4492	0.270693	0.640794	-0.422433	0.672709	NA	AE004091.2	2115884	2116262	+	NA	hypothetical protein
PA1935	10.6265	-0.319984	0.942369	0.339553	0.734193	NA	AE004091.2	2117032	2117734	-	NA	hypothetical protein
PA1936	0.923408	1.37272	2.74404	-0.500256	0.616895	NA	AE004091.2	2117896	2118094	+	NA	hypothetical protein
PA1937	8363.55	-0.655307	0.388434	1.68705	0.0915942	0.420193	AE004091.2	2118584	2118890	+	NA	conserved hypothetical protein
PA1938	458.187	-0.218807	0.255788	0.855425	0.392316	0.710215	AE004091.2	2118925	2119744	+	NA	conserved hypothetical protein
PA1939	65.103	1.20076	1.79448	-0.669138	NA	NA	AE004091.2	2120227	2122222	-	NA	hypothetical protein
PA1940	119.376	-0.883697	0.566204	1.56074	0.118585	NA	AE004091.2	2122581	2123718	-	NA	hypothetical protein
PA1941	73.8018	-0.159555	0.322706	0.494427	0.621005	NA	AE004091.2	2123899	2125792	-	NA	hypothetical protein
PA1942	48.5448	-0.199135	0.590045	0.337491	0.735747	NA	AE004091.2	2126106	2126334	-	NA	hypothetical protein
PA1943	39.8563	-0.0708349	0.388492	0.182333	0.855321	NA	AE004091.2	2126398	2127493	-	NA	hypothetical protein
PA1944	1533.52	-0.27303	0.220942	1.23575	0.21655	0.570676	AE004091.2	2127683	2129168	+	NA	hypothetical protein
PA1945	234.906	-0.584915	0.440952	1.32648	0.18468	0.532343	AE004091.2	2129306	2130632	+	NA	probable transcriptional regulator
PA1946	215.569	-0.758542	0.284977	2.66176	0.00777328	0.188295	AE004091.2	2130853	2131810	+	rbsB	binding protein component precursor of ABC ribose transporter
PA1947	12.7531	0.441005	0.638981	-0.690169	0.490088	NA	AE004091.2	2131834	2133364	+	rbsA	ribose transport protein RbsA
PA1948	22.4898	0.198305	0.474833	-0.417631	0.676217	NA	AE004091.2	2133390	2134386	+	rbsC	membrane protein component of ABC ribose transporter
PA1949	32.9821	0.235001	0.48434	-0.485199	0.627535	NA	AE004091.2	2134392	2135403	+	rbsR	ribose operon repressor RbsR
PA1950	13.2394	0.973127	0.702107	-1.38601	0.165744	NA	AE004091.2	2135459	2136383	+	rbsK	ribokinase
PA1951	101.662	-0.634362	0.34228	1.85334	0.0638335	NA	AE004091.2	2136522	2137785	-	NA	hypothetical protein
PA1952	0.406827	-0.957742	3.34473	0.286344	0.774615	NA	AE004091.2	2137848	2138598	-	NA	hypothetical protein
PA1953	10.1272	-0.0508028	0.693314	0.0732754	0.941587	NA	AE004091.2	2138614	2139292	-	NA	hypothetical protein
PA1954	16.4168	0.40319	0.572621	-0.704113	0.481362	NA	AE004091.2	2139356	2140376	-	NA	hypothetical protein
PA1955	1.18625	0.741167	1.90321	-0.38943	0.696958	NA	AE004091.2	2140435	2141002	-	NA	hypothetical protein
PA1956	4.21663	-1.74151	0.946095	1.84073	0.0656605	NA	AE004091.2	2141001	2141487	-	NA	hypothetical protein
PA1957	1.96989	-1.34565	1.65316	0.813984	0.415654	NA	AE004091.2	2141792	2142317	-	NA	hypothetical protein
PA1958	28.5336	-0.565717	0.409663	1.38093	0.1673	NA	AE004091.2	2142316	2142889	-	NA	probable transporter
PA1959	168.91	0.259603	0.427578	-0.607148	0.543753	0.811211	AE004091.2	2143172	2144003	+	bacA	bacitracin resistance protein
PA1960	11.1079	-0.024008	0.62628	0.0383342	0.969421	NA	AE004091.2	2144076	2144796	+	NA	hypothetical protein
PA1961	10.8883	0.477211	0.600679	-0.794454	0.426931	NA	AE004091.2	2144812	2145745	-	NA	probable transcriptional regulator
PA1962	3.78396	-1.03015	1.0051	1.02492	0.3054	NA	AE004091.2	2145893	2146499	+	azoR2	FMN-dependent NADH-azoreductase 2, AzoR2
PA1963	53.2505	0.0613275	0.336456	-0.182275	0.855367	NA	AE004091.2	2146608	2146872	+	NA	hypothetical protein
PA1964	334.163	0.199561	0.340351	-0.586338	0.557648	0.821782	AE004091.2	2146963	2148526	-	NA	probable ATP-binding component of ABC transporter
PA1965	42.8962	-0.26667	0.356339	0.748361	0.454243	NA	AE004091.2	2148853	2149186	+	NA	hypothetical protein
PA1966	5.5058	0.814819	1.01778	-0.800588	0.42337	NA	AE004091.2	2149471	2149840	+	NA	hypothetical protein
PA1967	19.844	-0.377435	0.483587	0.78049	0.435102	NA	AE004091.2	2149866	2150364	-	NA	hypothetical protein
PA1968	10.4639	0.123817	0.626535	-0.197622	0.843341	NA	AE004091.2	2150523	2150778	+	NA	hypothetical protein
PA1969	27.2982	-0.170275	0.418287	0.407076	0.683952	NA	AE004091.2	2150827	2151217	+	NA	hypothetical protein
PA1970	47.6634	-0.739238	0.356791	2.07191	0.0382739	NA	AE004091.2	2151289	2151526	-	NA	hypothetical protein
PA1971	24.687	-0.112866	0.418077	0.269964	0.787188	NA	AE004091.2	2151757	2153068	-	braZ	branched chain amino acid transporter BraZ
PA1972	74.2276	-0.5147	0.432329	1.19053	0.233839	NA	AE004091.2	2153593	2155294	+	NA	conserved hypothetical protein
PA1973	4.50582	0.904231	0.937561	-0.96445	0.33482	NA	AE004091.2	2155373	2157698	+	pqqF	pyrroloquinoline quinone biosynthesis protein F
PA1974	11.8965	-1.02443	0.707638	1.44768	0.147708	NA	AE004091.2	2157967	2159164	+	NA	hypothetical protein
PA1975	2.32888	-0.627605	1.40667	0.446163	0.655479	NA	AE004091.2	2159269	2160430	+	NA	hypothetical protein
PA1976	4.68768	0.223697	1.00744	-0.222045	0.824279	NA	AE004091.2	2160362	2163005	+	ercS'	ErcS'
PA1977	0.553959	-1.7702	2.63907	0.670765	0.50237	NA	AE004091.2	2163012	2163873	-	NA	hypothetical protein
PA1978	25.5782	0.0146137	0.448283	-0.0325993	0.973994	NA	AE004091.2	2163885	2164548	-	erbR	response regulator ErbR
PA1979	0.129145	0.00404946	4.08047	-0.0009924	0.999208	NA	AE004091.2	2165212	2165860	+	eraS	sensor kinase, EraS
PA1980	1.02063	-2.85917	2.25298	1.26907	0.204418	NA	AE004091.2	2165875	2166550	+	eraR	response regulator EraR
PA1981	0	#VALUE!	NA	NA	NA	NA	AE004091.2	2166582	2167227	-	NA	hypothetical protein
PA1982	15.7565	0.071566	0.526195	-0.136007	0.891816	NA	AE004091.2	2167283	2169152	-	exaA	quinoprotein ethanol dehydrogenase
PA1983	1.45614	-1.09535	1.76716	0.619835	0.535366	NA	AE004091.2	2169463	2169898	+	exaB	cytochrome c550
PA1984	47.6202	1.15517	0.925515	-1.24814	0.21198	NA	AE004091.2	2169987	2171505	+	exaC	NAD+ dependent aldehyde dehydrogenase ExaC
PA1985	220.722	-1.11777	0.391935	2.85192	0.00434565	0.145545	AE004091.2	2171864	2171933	+	pqqA	pyrroloquinoline quinone biosynthesis protein A
PA1986	39.1711	-0.019974	0.416241	0.0479865	0.961727	NA	AE004091.2	2171988	2172900	+	pqqB	pyrroloquinoline quinone biosynthesis protein B
PA1987	124.525	-0.70162	0.321213	2.18428	0.0289413	0.326579	AE004091.2	2172912	2173662	+	pqqC	pyrroloquinoline quinone biosynthesis protein C
PA1988	4.91778	1.60165	1.06838	-1.49914	0.133838	NA	AE004091.2	2173661	2173937	+	pqqD	pyrroloquinoline quinone biosynthesis protein D
[truncated: 3,587 more rows]
