# Supplementary material for: Activation of the Pseudomonas aeruginosa glycerol regulon reduces antibiotic susceptibility and modulates virulence phenotypes
Source: Infect Immun. 2025 Sep 22;93(10):e00410-25. doi: 10.1128/iai.00410-25 (PMC12519775; doi:10.1128/iai.00410-25)
Supplement: Table S2 — PAO1 RNA-seq. [file iai.00410-25-s0003.xlsx]

## Sheet: Galaxy47-(Annotated PAT0 vs PGT
Table S2 PAO1 vs PAO1glpR RNA seq
GeneID	Base mean	log2(FC)	StdErr	Wald-Stats	P-value	P-adj	Chromosome	Start	End	Strand	Gene name	Product
PA3582	1584.54	3.47123	0.307312	-11.2955	1.38168e-29	3.6283e-26	AE004091.2	4013684	4015199	+	glpK	glycerol kinase
PA3584	3260.91	4.52824	0.504437	-8.97683	2.7869e-19	4.87893e-16	AE004091.2	4016440	4017976	+	glpD	glycerol-3-phosphate dehydrogenase
PA3581	559.185	3.44622	0.489558	-7.03945	1.92993e-12	2.534e-09	AE004091.2	4012805	4013642	+	glpF	glycerol uptake facilitator protein
PA0642	1703.34	-1.42197	0.248773	5.71592	1.09114e-08	1.14613e-05	AE004091.2	698931	699717	+	NA	hypothetical protein
PA5403	100.873	-1.86018	0.346788	5.36402	8.13888e-08	7.12423e-05	AE004091.2	6082866	6083070	+	NA	probable transcriptional regulator
PA5289	89.2682	1.98604	0.38375	-5.17534	2.27499e-07	0.000170689	AE004091.2	5953260	5953518	+	NA	hypothetical protein
PA0980	73.4218	-1.99922	0.396066	5.04769	4.47195e-07	0.000269147	AE004091.2	1062600	1062882	+	NA	hypothetical protein
PA5461	693.378	1.52141	0.301761	-5.04178	4.61219e-07	0.000269147	AE004091.2	6151621	6151936	+	NA	hypothetical protein
PA0715	2954.86	-1.63146	0.333737	4.88845	1.01632e-06	0.000533771	AE004091.2	785968	786922	+	NA	hypothetical protein
PA3235	1208.36	-1.92461	0.401341	4.79544	1.62316e-06	0.000774986	AE004091.2	3623159	3623468	-	NA	conserved hypothetical protein
PA0729	4574.18	-1.34852	0.28837	4.67634	2.92034e-06	0.00119135	AE004091.2	797250	797595	+	NA	hypothetical protein
PA3695	62.9445	1.61398	0.345285	-4.67435	2.94889e-06	0.00119135	AE004091.2	4136292	4137195	-	NA	hypothetical protein
PA4980	69.1012	-2.62182	0.562957	4.65723	3.20493e-06	0.00120231	AE004091.2	5592635	5593424	-	NA	probable enoyl-CoA hydratase/isomerase
PA0644	763.298	-1.18924	0.256912	4.62899	3.67454e-06	0.00128658	AE004091.2	700834	701167	+	NA	hypothetical protein
PA3160	6739.39	-1.83864	0.408894	4.49661	6.90448e-06	0.00215768	AE004091.2	3545883	3546927	-	wzz	O-antigen chain length regulator
PA5087	453.092	-1.44515	0.321561	4.49417	6.9841e-06	0.00215768	AE004091.2	5725481	5726348	-	NA	hypothetical protein
PA4094	317.223	-1.35083	0.304584	4.43501	9.20684e-06	0.00268635	AE004091.2	4576374	4577331	-	NA	probable transcriptional regulator
PA2486	50.8733	2.20129	0.500329	-4.39968	1.08411e-05	0.00299671	AE004091.2	2803639	2803831	+	NA	hypothetical protein
PA0716.1	799.93	-1.60367	0.367799	4.36018	1.29956e-05	0.00341265	NA	NA	NA	NA	NA	NA
PA0716	5618.69	-1.54346	0.363026	4.25164	2.12207e-05	0.00508618	AE004091.2	786927	788250	+	NA	hypothetical protein
PA3154	3951.75	-1.69884	0.399657	4.25075	2.13054e-05	0.00508618	AE004091.2	3537810	3539124	-	wzy	B-band O-antigen polymerase
PA0663	132.374	-1.24424	0.297244	4.18591	2.84032e-05	0.00635288	AE004091.2	716010	716727	+	NA	hypothetical protein
PA2228	568.115	-1.81277	0.434714	4.17004	3.04549e-05	0.00635288	AE004091.2	2449556	2450765	-	NA	hypothetical protein
PA3151	8140.18	-1.58202	0.380179	4.16124	3.16526e-05	0.00635288	AE004091.2	3535218	3535971	-	hisF2	imidazoleglycerol-phosphate synthase, cyclase subunit
PA4388	302.203	-1.16433	0.280657	4.14858	3.34547e-05	0.00635288	AE004091.2	4918201	4918933	-	NA	hypothetical protein
PA0048	21.1889	-2.8339	0.683511	4.1461	3.38184e-05	0.00635288	AE004091.2	62405	62786	-	NA	probable transcriptional regulator
PA0728.1	4491.09	-1.23863	0.298907	4.14387	3.4149e-05	0.00635288	NA	NA	NA	NA	NA	NA
PA0648	956.792	-1.24938	0.302464	4.13067	3.617e-05	0.00635288	AE004091.2	702827	703055	+	NA	hypothetical protein
PA1684	72.7327	1.38195	0.334618	-4.12992	3.62884e-05	0.00635288	AE004091.2	1833775	1834318	+	NA	1,2-dihydroxy-3-keto-5-methylthiopentene dioxygenase MtnD
PA2537	92.9846	1.30296	0.318693	-4.08843	4.34295e-05	0.0073578	AE004091.2	2865109	2865736	-	NA	probable acyltransferase
PA4537	111.424	1.53768	0.377569	-4.07258	4.64956e-05	0.00763109	AE004091.2	5077535	5077703	+	NA	hypothetical protein
PA4747	2513.72	-1.5805	0.391778	4.03417	5.47954e-05	0.00872076	AE004091.2	5332356	5332743	-	secG	secretion protein SecG
PA2102	270.092	-1.03348	0.258994	3.99038	6.59672e-05	0.00990759	AE004091.2	2313790	2314246	+	NA	hypothetical protein
PA2619	3444.11	-1.58459	0.397124	3.99017	6.60255e-05	0.00990759	AE004091.2	2962002	2962218	+	infA	initiation factor
PA5561	634.282	-1.58426	0.401239	3.94843	7.86653e-05	0.0114764	AE004091.2	6254430	6254808	-	atpI	ATP synthase protein I
PA0257	560.942	-1.3703	0.34825	3.93483	8.3255e-05	0.0115132	AE004091.2	288386	289175	-	NA	hypothetical protein
PA3153	2574.62	-1.6742	0.425498	3.9347	8.33019e-05	0.0115132	AE004091.2	3536578	3537811	-	wzx	O-antigen translocase
PA1154	83.1103	-1.16621	0.297132	3.92488	8.67723e-05	0.0116318	AE004091.2	1249021	1249552	-	NA	conserved hypothetical protein
PA0431	170.889	1.41056	0.359846	-3.91989	8.85894e-05	0.0116318	AE004091.2	482113	482665	-	NA	hypothetical protein
PA1034	261.406	-1.16191	0.297514	3.90541	9.40652e-05	0.0120495	AE004091.2	1123150	1123348	-	NA	hypothetical protein
PA1774	133.419	1.21206	0.311431	-3.89191	9.94575e-05	0.0124369	AE004091.2	1919321	1919573	+	crfX	CrfX protein
PA0458	181.176	1.06409	0.274417	-3.87763	0.000105481	0.0128834	AE004091.2	516031	517462	-	NA	probable major facilitator superfamily (MFS) transporter
PA1152	399.133	-1.8659	0.484512	3.85109	0.000117591	0.0135739	AE004091.2	1246443	1246785	+	NA	hypothetical protein
PA1372	25833.8	-1.5232	0.395685	3.84954	0.00011834	0.0135739	AE004091.2	1486962	1489095	-	NA	hypothetical protein
PA2459	742.613	-1.67877	0.436509	3.8459	0.000120111	0.0135739	AE004091.2	2759484	2760087	-	NA	hypothetical protein
PA4674.1	1574.02	-1.19587	0.311171	3.84313	0.000121473	0.0135739	NA	NA	NA	NA	NA	NA
PA0635	111.146	2.07831	0.542466	-3.83122	0.00012751	0.0136165	AE004091.2	690419	690671	+	NA	hypothetical protein
PA0993	42.0836	-1.71577	0.448712	3.82376	0.000131434	0.0136165	AE004091.2	1073959	1074670	+	cupC2	chaperone CupC2
PA4276	12355.5	-1.8242	0.477157	3.82307	0.000131803	0.0136165	AE004091.2	4783773	4784139	-	secE	secretion protein SecE
PA5227	609.577	1.24422	0.325518	-3.82228	0.000132225	0.0136165	AE004091.2	5883971	5884283	+	NA	conserved hypothetical protein
PA5502	218.148	-1.00421	0.264415	3.79785	0.000145958	0.0147418	AE004091.2	6194313	6195099	+	NA	hypothetical protein
PA3266	17276.8	-2.00243	0.531056	3.77066	0.000162818	0.0156881	AE004091.2	3653666	3653873	+	capB	cold acclimation protein B
PA5228	2518.13	-1.09949	0.291695	3.76931	0.0001637	0.0156881	AE004091.2	5884507	5885116	+	NA	conserved hypothetical protein
PA5462	261.815	-1.19415	0.316885	3.76841	0.000164289	0.0156881	AE004091.2	6152063	6152354	+	NA	hypothetical protein
PA0419	30.2519	-1.82098	0.483915	3.76301	0.000167878	0.0157445	AE004091.2	466020	466740	-	NA	conserved hypothetical protein
PA4637	106.201	-1.32158	0.352816	3.7458	0.000179823	0.0162632	AE004091.2	5206211	5206487	-	NA	hypothetical protein
PA3144	417.14	-1.23952	0.330922	3.74565	0.000179924	0.0162632	AE004091.2	3528233	3528350	-	NA	hypothetical protein
PA2101	550.398	-1.33742	0.357556	3.74044	0.0001837	0.0162632	AE004091.2	2312898	2313786	+	NA	conserved hypothetical protein
PA3022	226.634	1.0327	0.276302	-3.73759	0.000185794	0.0162632	AE004091.2	3384380	3385184	-	NA	hypothetical protein
PA3531	28175.7	-1.31063	0.351396	3.72978	0.000191646	0.0162925	AE004091.2	3950283	3950757	+	bfrB	bacterioferritin
PA0456	86875.7	-1.35812	0.364218	3.72888	0.000192334	0.0162925	AE004091.2	514774	514981	+	NA	probable cold-shock protein
PA0161	12.8973	-2.36618	0.636356	3.71833	0.000200547	0.0165193	AE004091.2	184286	184436	+	NA	hypothetical protein
PA1121	47.6323	1.38959	0.374183	-3.71366	0.000204281	0.0165193	AE004091.2	1214504	1215074	-	yfiR	YfiR
PA1666	56.4535	1.6183	0.435794	-3.71346	0.000204447	0.0165193	AE004091.2	1816351	1816855	+	NA	hypothetical protein
PA4154	43.3429	-1.58134	0.430761	3.67103	0.000241571	0.018748	AE004091.2	4647897	4648563	-	NA	conserved hypothetical protein
PA3618	54.5659	-1.38133	0.376393	3.66991	0.000242639	0.018748	AE004091.2	4052740	4053244	-	NA	conserved hypothetical protein
PA2743	37293.1	-1.37799	0.375496	3.6698	0.000242739	0.018748	AE004091.2	3104281	3104830	-	infC	translation initiation factor IF-3
PA5086	623.605	-1.29314	0.353251	3.66068	0.000251542	0.0191163	AE004091.2	5724603	5725242	-	NA	hypothetical protein
PA2736	2484.53	-0.989064	0.270428	3.6574	0.000254787	0.0191163	AE004091.2	3098628	3098979	-	NA	hypothetical protein
PA0603	531.819	-0.850427	0.233176	3.64714	0.000265173	0.0196153	AE004091.2	664782	665889	+	NA	probable ATP-binding component of ABC transporter
PA2405	10.6484	3.27036	0.898911	-3.63814	0.000274616	0.0200317	AE004091.2	2689240	2689567	+	NA	hypothetical protein
PA2731	2482.65	-1.42492	0.393494	3.62119	0.000293255	0.0209149	AE004091.2	3089646	3090108	-	NA	hypothetical protein
PA4567	13508.1	-0.987204	0.272714	3.61993	0.000294688	0.0209149	AE004091.2	5116034	5116289	-	rpmA	50S ribosomal protein L27
PA4669	6923.45	-1.88841	0.522922	3.61125	0.000304719	0.0213385	AE004091.2	5237392	5238238	+	ipk	isopentenyl monophosphate kinase
PA5244	420.531	-1.5256	0.423513	3.60224	0.000315491	0.0218021	AE004091.2	5905870	5906458	+	NA	conserved hypothetical protein
PA3149	14207.6	-1.47766	0.41191	3.58734	0.000334074	0.0225619	AE004091.2	3532814	3533933	-	wbpH	probable glycosyltransferase WbpH
PA4891	33.3349	-1.78405	0.497426	3.58655	0.000335078	0.0225619	AE004091.2	5487214	5487715	+	ureE	urease accessory protein UreE
PA3152	1746.64	-1.48017	0.413426	3.58026	0.000343257	0.0227006	AE004091.2	3535973	3536579	-	hisH2	glutamine amidotransferase
PA0857	121.959	1.66766	0.466043	-3.57834	0.000345783	0.0227006	AE004091.2	935988	936291	+	bolA	morphogene protein BolA
PA3150	33277.6	-1.43929	0.403879	3.56367	0.000365703	0.023712	AE004091.2	3533950	3535081	-	wbpG	LPS biosynthesis protein WbpG
PA4945	8266.4	-1.40903	0.395902	3.55903	0.000372227	0.0238407	AE004091.2	5548753	5549722	-	miaA	delta 2-isopentenylpyrophosphate transferase
PA3045	96.6239	-1.02875	0.29323	3.50835	0.000450891	0.0284954	AE004091.2	3408562	3409183	-	NA	probable two-component response regulator
PA0805	9764.87	-1.35623	0.386885	3.5055	0.000455752	0.0284954	AE004091.2	882991	883216	-	NA	hypothetical protein
PA5235	577.777	1.41909	0.405906	-3.49611	0.000472095	0.0290781	AE004091.2	5892909	5894253	+	glpT	glycerol-3-phosphate transporter
PA0554	95.4866	-1.21286	0.347145	3.49383	0.000476146	0.0290781	AE004091.2	612876	613215	+	NA	hypothetical protein
PA4662	203.986	-0.987676	0.283284	3.48652	0.000489344	0.0295407	AE004091.2	5230116	5230911	-	murI	glutamate racemase
PA2461	1325.21	-1.92731	0.553421	3.48254	0.000496682	0.0296429	AE004091.2	2760874	2761351	-	NA	hypothetical protein
PA3156	8978.56	-1.31142	0.379172	3.45865	0.000542897	0.0316671	AE004091.2	3540212	3540785	-	wbpD	UDP-2-acetamido-3-amino-2,3-dideoxy-d-glucuronic acid N-acetyltransferase, WbpD
PA0561	615.583	-1.0908	0.315602	3.45625	0.000547745	0.0316671	AE004091.2	618175	619327	+	NA	hypothetical protein
PA5301	4869.77	-0.856999	0.247989	3.45579	0.000548688	0.0316671	AE004091.2	5969989	5970535	-	NA	probable transcriptional regulator
PA1564	175.457	0.986182	0.285892	-3.4495	0.000561631	0.0320618	AE004091.2	1704521	1704758	+	NA	conserved hypothetical protein
PA0977	219.987	-2.05255	0.596443	3.44132	0.000578873	0.0326908	AE004091.2	1060512	1060833	-	NA	hypothetical protein
PA1425	84.2775	-1.52224	0.442911	3.4369	0.000588417	0.0328763	AE004091.2	1550983	1552597	+	NA	probable ATP-binding component of ABC transporter
PA1739	272.458	-1.36104	0.396467	3.43293	0.000597098	0.0330101	AE004091.2	1883660	1884629	+	NA	probable oxidoreductase
PA4076	44.5307	-1.6478	0.481191	3.42443	0.000616095	0.0337055	AE004091.2	4554466	4554838	+	NA	hypothetical protein
PA0984	399.533	-1.63842	0.479326	3.41817	0.000630431	0.0341343	AE004091.2	1065969	1066293	+	NA	colicin immunity protein
PA4765	4952.33	-1.18684	0.348096	3.40951	0.000650796	0.0348774	AE004091.2	5352176	5352704	+	omlA	Outer membrane lipoprotein OmlA precursor
PA3996	1142.98	0.973677	0.286039	-3.404	0.000664067	0.0352291	AE004091.2	4476996	4477977	-	lis	lipoate synthase
PA4746	1197.23	-1.27552	0.376641	3.38656	0.000707754	0.0371712	AE004091.2	5331505	5331961	-	NA	conserved hypothetical protein
PA5308	2100.96	-0.834959	0.24702	3.38013	0.000724523	0.0376123	AE004091.2	5977122	5977608	+	lrp	leucine-responsive regulatory protein
PA4208	38.8839	1.53516	0.454476	-3.37788	0.000730474	0.0376123	AE004091.2	4710620	4712081	+	opmD	probable outer membrane protein precursor
PA5475	1849.25	0.988196	0.292869	-3.37419	0.000740321	0.0377492	AE004091.2	6165419	6165977	-	NA	hypothetical protein
PA2501	1733.54	-1.17972	0.349965	3.37096	0.00074906	0.0378275	AE004091.2	2818721	2818886	-	NA	hypothetical protein
PA4512	1097.2	-0.977502	0.291052	3.35851	0.000783636	0.0387964	AE004091.2	5049768	5050665	+	lpxO1	lipopolysaccharide biosynthetic protein LpxO1
PA0901	244.463	1.21486	0.361846	-3.3574	0.000786778	0.0387964	AE004091.2	984548	985544	+	aruE	succinylglutamate desuccinylase
PA0621	5252.83	-1.06555	0.317558	3.35546	0.000792326	0.0387964	AE004091.2	680892	681348	+	NA	conserved hypothetical protein
PA2801	132.907	1.08307	0.323005	-3.35311	0.000799087	0.0387964	AE004091.2	3157666	3158068	+	NA	hypothetical protein
PA4249	15697.3	-1.70932	0.510382	3.34911	0.000810725	0.0387964	AE004091.2	4760482	4760872	-	rpsH	30S ribosomal protein S8
PA3333	148.024	2.12734	0.635446	-3.34779	0.000814591	0.0387964	AE004091.2	3742693	3743683	+	fabH2	3-oxoacyl-[acyl-carrier-protein] synthase III
PA2679	53.4354	-1.20253	0.359496	3.34505	0.000822682	0.0387964	AE004091.2	3026102	3026852	-	NA	hypothetical protein
PA1153	31.0639	-1.36991	0.409726	3.34348	0.000827341	0.0387964	AE004091.2	1247934	1248486	-	NA	hypothetical protein
PA0723	651.507	2.22845	0.668201	-3.335	0.000852996	0.0396454	AE004091.2	790985	791231	+	coaB	coat protein B of bacteriophage Pf1
PA4264	21575.7	-1.45551	0.437569	3.32635	0.000879928	0.0405384	AE004091.2	4767345	4767654	-	rpsJ	30S ribosomal protein S10
PA0547	500.954	1.05671	0.318379	-3.31903	0.000903318	0.0409717	AE004091.2	604914	605913	-	NA	probable transcriptional regulator
PA3621	4784.26	-1.21926	0.367409	3.31853	0.000904934	0.0409717	AE004091.2	4057158	4057479	+	fdxA	ferredoxin I
PA3649	881.706	-1.47551	0.44535	3.31314	0.00092255	0.0411343	AE004091.2	4087528	4088878	-	NA	conserved hypothetical protein
PA5431	8.64717	-2.50245	0.755576	3.31198	0.000926398	0.0411343	AE004091.2	6112301	6113774	-	NA	probable transcriptional regulator
PA3755	171.233	-1.38361	0.417973	3.31028	0.000932022	0.0411343	AE004091.2	4206047	4206599	+	NA	conserved hypothetical protein
PA4724.1	354.423	-1.19393	0.360985	3.30742	0.000941605	0.0412109	AE004091.2	5303850	5304024	+	NA	conserved hypothetical protein
PA2935	31.0913	-1.82419	0.552069	3.30427	0.000952233	0.0413316	AE004091.2	3290696	3291173	-	NA	hypothetical protein
PA4469	42.6412	2.42296	0.734714	-3.29783	0.000974363	0.0419455	AE004091.2	4998065	4998512	-	NA	hypothetical protein
PA2932	22.6803	-3.37618	1.02478	3.29454	0.000985846	0.0420948	AE004091.2	3287339	3288446	+	morB	morphinone reductase
PA5315	597.135	-1.17971	0.358423	3.29138	0.000996987	0.0421113	AE004091.2	5985718	5985871	-	rpmG	50S ribosomal protein L33
PA1821	1129.78	-0.928791	0.282957	3.28244	0.00102912	0.0421113	AE004091.2	1980164	1980974	+	NA	probable enoyl-CoA hydratase/isomerase
PA2931	32.8845	-2.30221	0.701501	3.28183	0.00103134	0.0421113	AE004091.2	3286626	3287214	-	cifR	CifR
PA4810	481.495	1.08698	0.331351	-3.28044	0.00103644	0.0421113	AE004091.2	5396994	5397618	-	fdnI	nitrate-inducible formate dehydrogenase, gamma subunit
PA2022	27.3767	-1.46403	0.446462	3.27917	0.00104112	0.0421113	AE004091.2	2213692	2215051	+	NA	probable nucleotide sugar dehydrogenase
PA3368	97.5573	-1.24247	0.379069	3.2777	0.00104657	0.0421113	AE004091.2	3778703	3779366	+	NA	probable acetyltransferase
PA2742	39837.2	-1.57126	0.479666	3.27573	0.00105389	0.0421113	AE004091.2	3104025	3104217	-	rpmI	50S ribosomal protein L35
PA5049	14267.4	-1.58961	0.485724	3.27265	0.00106543	0.0421113	AE004091.2	5687107	5687320	-	rpmE	50S ribosomal protein L31
PA3865.1	600.806	-1.30574	0.39899	3.27262	0.00106554	0.0421113	NA	NA	NA	NA	NA	NA
PA2227	2580.87	-1.58298	0.483737	3.27239	0.00106641	0.0421113	AE004091.2	2448570	2449545	-	vqsM	AraC-type transcriptional regulator VqsM
PA1296	396.482	-1.07691	0.330322	3.2602	0.00111335	0.0431044	AE004091.2	1407006	1407936	+	NA	probable 2-hydroxyacid dehydrogenase
PA0497	304.323	-1.15119	0.35323	3.25902	0.00111798	0.0431044	AE004091.2	556277	557276	-	NA	hypothetical protein
PA0258	579.408	-1.03261	0.316987	3.25758	0.00112367	0.0431044	AE004091.2	289207	289390	-	NA	hypothetical protein
PA2194	511.759	1.3431	0.4124	-3.25679	0.00112681	0.0431044	AE004091.2	2412856	2414248	+	hcnB	hydrogen cyanide synthase HcnB
PA2970	4052.44	-1.40762	0.432529	3.25439	0.00113637	0.0431044	AE004091.2	3328205	3328385	-	rpmF	50S ribosomal protein L32
PA4225	158.609	1.44472	0.44412	-3.25298	0.00114201	0.0431044	AE004091.2	4731371	4736798	-	pchF	pyochelin synthetase
PA5088	602.073	-1.3016	0.400542	3.24959	0.0011557	0.0431044	AE004091.2	5726359	5727238	-	NA	hypothetical protein
PA0822	614.823	-1.23723	0.380843	3.24865	0.00115953	0.0431044	AE004091.2	898442	898886	-	NA	hypothetical protein
PA5057	186.08	1.19004	0.366502	-3.24702	0.00116619	0.0431044	AE004091.2	5697197	5698052	+	phaD	poly(3-hydroxyalkanoic acid) depolymerase
PA1194	28.1292	-1.62594	0.501315	3.24335	0.00118134	0.0431044	AE004091.2	1294813	1296229	-	NA	probable amino acid permease
PA2425	23.8654	2.92018	0.900393	-3.24323	0.00118184	0.0431044	AE004091.2	2720769	2721531	-	pvdG	PvdG
PA2045	67.795	-1.29972	0.401484	3.23729	0.00120671	0.0437077	AE004091.2	2238543	2238801	-	NA	conserved hypothetical protein
PA1412	29.6394	-2.6219	0.811195	3.23215	0.00122863	0.0441971	AE004091.2	1536459	1537650	-	NA	hypothetical protein
PA2637	5331.79	-1.26166	0.390996	3.22679	0.00125188	0.044727	AE004091.2	2982780	2983191	+	nuoA	NADH dehydrogenase I chain A
PA2840	340.329	-2.64195	0.820497	3.21993	0.0012822	0.0452514	AE004091.2	3193888	3195589	-	NA	probable ATP-dependent RNA helicase
PA2946	259.725	1.04967	0.326027	-3.21958	0.00128379	0.0452514	AE004091.2	3305918	3307010	+	NA	hypothetical protein
PA1937	280.455	-1.16076	0.360751	3.21762	0.00129258	0.0452574	AE004091.2	2118584	2118890	+	NA	conserved hypothetical protein
PA2128	219.754	-1.16621	0.362723	3.21516	0.00130373	0.0453239	AE004091.2	2342492	2343041	+	cupA1	fimbrial subunit CupA1
PA2427	7.00605	3.37182	1.0493	-3.2134	0.00131173	0.0453239	AE004091.2	2722757	2723222	-	NA	hypothetical protein
PA5070	542.603	-0.832938	0.259562	3.20901	0.00133192	0.0457206	AE004091.2	5707235	5708036	+	tatC	transport protein TatC
PA0381	161.158	1.03865	0.323998	-3.20574	0.00134715	0.0459431	AE004091.2	423718	424513	+	thiG	thiamine biosynthesis protein, thiazole moiety
PA3401	32.0972	1.31629	0.410993	-3.20271	0.00136143	0.0461305	AE004091.2	3806072	3807242	-	NA	hypothetical protein
PA2037	611.458	-1.52295	0.476556	3.19574	0.00139474	0.0469561	AE004091.2	2227540	2228998	+	NA	hypothetical protein
PA2380	533.882	-0.902135	0.282467	3.19377	0.00140429	0.0469765	AE004091.2	2632965	2633199	-	NA	hypothetical protein
PA0833	903.277	-1.27348	0.399471	3.18791	0.00143304	0.0476351	AE004091.2	907593	908304	+	NA	hypothetical protein
PA1292	98.6578	1.02212	0.320818	-3.18598	0.00144263	0.0476521	AE004091.2	1402983	1403835	-	NA	probable 3-mercaptopyruvate sulfurtransferase
PA3157	7269.06	-1.41303	0.444449	3.17928	0.00147641	0.0482749	AE004091.2	3540784	3542671	-	NA	probable acetyltransferase
PA1117	85.8939	-1.18231	0.37196	3.1786	0.00147987	0.0482749	AE004091.2	1211409	1211781	-	NA	hypothetical protein
PA0577	1171.56	-1.11549	0.351384	3.17454	0.00150072	0.0486529	AE004091.2	636306	638298	-	dnaG	DNA primase
PA2105	1004.63	-1.28806	0.407753	3.15892	0.00158353	0.0501985	AE004091.2	2316707	2317400	+	NA	probable acetyltransferase
PA3350	943.379	-1.1428	0.361842	3.15828	0.00158702	0.0501985	AE004091.2	3761960	3762656	+	NA	hypothetical protein
PA4895	17.1283	-2.29025	0.725326	3.15755	0.00159102	0.0501985	AE004091.2	5489632	5490652	-	NA	probable transmembrane sensor
PA2730	4230.57	-1.36479	0.432366	3.15655	0.00159647	0.0501985	AE004091.2	3088662	3089613	-	NA	hypothetical protein
PA1371	6295.41	-1.35782	0.430379	3.15495	0.00160527	0.0501985	AE004091.2	1486268	1486967	-	NA	hypothetical protein
PA2457	422.468	-1.21849	0.386227	3.15485	0.00160578	0.0501985	AE004091.2	2756917	2757895	+	NA	hypothetical protein
PA0949	88.6207	1.08902	0.345377	-3.15313	0.0016153	0.0501985	AE004091.2	1036581	1037175	-	wrbA	Trp repressor binding protein WrbA
PA3336	149.958	0.911128	0.289232	-3.15016	0.00163182	0.0504136	AE004091.2	3744900	3746064	+	NA	probable major facilitator superfamily (MFS) transporter
PA5526	2525.69	-1.35661	0.431797	3.14177	0.00167929	0.0515767	AE004091.2	6218859	6219069	-	NA	hypothetical protein
PA3434	38.5607	-1.22996	0.392065	3.13714	0.00170606	0.0520943	AE004091.2	3842276	3843290	-	NA	probable transposase
PA4129	117.244	1.54048	0.491698	-3.13299	0.00173038	0.052525	AE004091.2	4617052	4617538	-	NA	hypothetical protein
PA5226	422.48	-1.13892	0.363719	3.13133	0.00174017	0.052525	AE004091.2	5883663	5883972	+	NA	hypothetical protein
PA1478	14.2857	2.13909	0.683966	-3.12748	0.00176309	0.052913	AE004091.2	1604425	1604599	+	NA	hypothetical protein
PA4410	268.303	0.836938	0.267953	-3.12345	0.00178745	0.0533391	AE004091.2	4942679	4943636	-	ddlB	D-alanine--D-alanine ligase
PA3293	8.5738	2.29431	0.735013	-3.12146	0.00179957	0.0533974	AE004091.2	3685761	3686574	-	NA	hypothetical protein
PA3869	228.473	-1.43684	0.461035	3.11655	0.00182978	0.0539888	AE004091.2	4332652	4333033	+	NA	hypothetical protein
PA3337	470.288	1.14537	0.368728	-3.10626	0.00189472	0.0555925	AE004091.2	3746080	3747076	-	rfaD	ADP-L-glycero-D-mannoheptose 6-epimerase
PA3155	21915.2	-1.19834	0.386275	3.10229	0.0019203	0.0560301	AE004091.2	3539130	3540207	-	wbpE	UDP-2-acetamido-2-dideoxy-d-ribo-hex-3-uluronic acid transaminase, wbpE
PA4451	2268.13	-1.00749	0.325289	3.09723	0.0019534	0.056681	AE004091.2	4985493	4985730	-	NA	conserved hypothetical protein
PA3148	15975.9	-1.17645	0.380465	3.09214	0.00198718	0.0573444	AE004091.2	3531753	3532815	-	wbpI	UDP-N-acetylglucosamine 2-epimerase WbpI
PA2036	92.8254	-1.54712	0.501278	3.08635	0.00202628	0.0581532	AE004091.2	2226878	2227397	+	NA	hypothetical protein
PA3823	1079.93	-1.09952	0.356788	3.08172	0.00205807	0.0587446	AE004091.2	4279391	4280507	-	tgt	queuine tRNA-ribosyltransferase
PA0595	30136.9	-0.963494	0.312822	3.08	0.00206998	0.058765	AE004091.2	653755	656527	-	ostA	organic solvent tolerance protein OstA precursor
PA0825	73.4382	-1.19229	0.387626	3.07587	0.00209887	0.0589786	AE004091.2	899832	900165	-	NA	hypothetical protein
PA0487	60.4531	1.25896	0.409321	-3.07572	0.00209996	0.0589786	AE004091.2	548470	549226	-	NA	probable molybdenum transport regulator
PA4440	258.545	-1.15668	0.376379	3.07318	0.00211793	0.0591668	AE004091.2	4973402	4974029	-	NA	hypothetical protein
PA5060	2084.02	-1.16273	0.378982	3.06803	0.00215478	0.0598779	AE004091.2	5700760	5701687	-	phaF	polyhydroxyalkanoate synthesis protein PhaF
PA5489	6646.43	-0.763888	0.249868	3.05716	0.00223442	0.061764	AE004091.2	6180944	6181577	-	dsbA	thiol:disulfide interchange protein DsbA
PA2819	255.62	-1.31004	0.428868	3.05465	0.00225322	0.0619577	AE004091.2	3173243	3173720	+	NA	hypothetical protein
PA0574	887.526	-0.698343	0.228959	3.05008	0.00228784	0.0625819	AE004091.2	628765	629884	-	NA	hypothetical protein
PA0376	6877.49	-0.768806	0.252345	3.04665	0.00231409	0.0627164	AE004091.2	420682	421534	+	rpoH	sigma factor RpoH
PA3061	6.46459	3.15965	1.03763	-3.04507	0.00232629	0.0627164	AE004091.2	3425557	3426922	-	pelD	PelD
PA1624	40.1346	1.29313	0.424704	-3.04477	0.00232858	0.0627164	AE004091.2	1766955	1767759	+	NA	hypothetical protein
PA5346	726.269	0.726833	0.239464	-3.03524	0.00240342	0.0644017	AE004091.2	6015140	6016547	+	NA	hypothetical protein
PA3330	75.7259	1.9115	0.631232	-3.0282	0.00246019	0.06503	AE004091.2	3740104	3741016	+	NA	probable short chain dehydrogenase
PA0820	3208.71	-1.2731	0.42051	3.02751	0.00246579	0.06503	AE004091.2	896415	897225	+	NA	hypothetical protein
PA4525	143255	-1.33685	0.441732	3.02638	0.00247505	0.06503	AE004091.2	5069084	5069531	-	pilA	type 4 fimbrial precursor PilA
PA4379	519.314	-0.753679	0.24905	3.02621	0.00247639	0.06503	AE004091.2	4910110	4910791	-	NA	conserved hypothetical protein
PA4471	59.6339	2.21776	0.733864	-3.02203	0.0025109	0.0650605	AE004091.2	4999911	5000304	-	NA	hypothetical protein
PA0385	78.8346	1.24576	0.4123	-3.0215	0.0025153	0.0650605	AE004091.2	427184	427505	-	NA	hypothetical protein
PA5143	704.018	-0.844427	0.279644	3.01965	0.0025307	0.0650605	AE004091.2	5791085	5791676	-	hisB	imidazoleglycerol-phosphate dehydratase
PA1259	13.6093	-1.99056	0.659391	3.01879	0.00253789	0.0650605	AE004091.2	1366540	1368280	-	NA	hypothetical protein
PA0351	36.2904	1.24496	0.41243	-3.0186	0.00253949	0.0650605	AE004091.2	393832	394303	-	NA	conserved hypothetical protein
PA0687	10.3819	-1.94889	0.646877	3.01276	0.00258884	0.0658735	AE004091.2	745741	746953	+	NA	probable type II secretion system protein
PA2456	2167	-1.25407	0.416374	3.01189	0.00259631	0.0658735	AE004091.2	2756308	2756647	+	NA	hypothetical protein
PA0991	432.74	-1.06352	0.353496	3.00858	0.00262475	0.0660239	AE004091.2	1072461	1072836	+	NA	hypothetical protein
PA3884	53.9494	-1.4135	0.469881	3.0082	0.00262802	0.0660239	AE004091.2	4350352	4350736	+	NA	hypothetical protein
PA0208	131.743	1.45559	0.484094	-3.00682	0.00263995	0.0660239	AE004091.2	237231	238893	+	mdcA	malonate decarboxylase alpha subunit
PA0646	3629.26	-0.872782	0.290448	3.00495	0.00265622	0.066116	AE004091.2	701476	702526	+	NA	hypothetical protein
PA0647	798.691	-1.09027	0.363579	2.99873	0.00271109	0.0671634	AE004091.2	702528	702828	+	NA	hypothetical protein
PA0259	1971.45	-0.954128	0.319571	2.98565	0.00282978	0.0697746	AE004091.2	289564	291004	-	NA	hypothetical protein
PA2127	2808.52	-0.748873	0.251632	2.97607	0.0029197	0.0716555	AE004091.2	2340416	2341640	-	NA	conserved hypothetical protein
PA1384	159.987	-1.1663	0.39211	2.97443	0.00293533	0.0717041	AE004091.2	1503567	1504578	+	galE	UDP-glucose 4-epimerase
PA2997	119.453	1.19197	0.400997	-2.97251	0.0029538	0.0717279	AE004091.2	3354171	3354954	-	nqrC	Na+-translocating NADH:ubiquinone oxidoreductase subunit Nrq3
PA1151	19141.1	-1.31351	0.442038	2.97149	0.00296362	0.0717279	AE004091.2	1245664	1245925	+	imm2	pyocin S2 immunity protein
PA1112	157.422	0.951288	0.32044	-2.9687	0.00299066	0.072028	AE004091.2	1203632	1204778	+	NA	conserved hypothetical protein
PA4395	5821.85	-0.938901	0.316407	2.96738	0.00300345	0.072028	AE004091.2	4925318	4925795	-	NA	conserved hypothetical protein
PA1776	12686.9	-1.17502	0.396328	2.96478	0.00302904	0.0723115	AE004091.2	1920567	1921062	+	sigX	ECF sigma factor SigX
PA0874	431.666	-2.08781	0.706422	2.95547	0.00312193	0.0741918	AE004091.2	955458	955722	-	NA	hypothetical protein
PA3245	1662.43	-0.840476	0.284973	2.94932	0.00318478	0.0753445	AE004091.2	3632429	3632681	+	minE	cell division topological specificity factor MinE
PA4480	329.771	-1.32322	0.448905	2.94767	0.00320182	0.0754078	AE004091.2	5011324	5012314	-	mreC	rod shape-determining protein MreC
PA4220	2.41992	4.38339	1.48775	-2.94632	0.0032158	NA	AE004091.2	4724360	4724639	-	NA	hypothetical protein
PA3664	248.846	-1.30785	0.444253	2.94394	0.00324068	0.0758118	AE004091.2	4103731	4104076	+	NA	conserved hypothetical protein
PA5080	453.12	0.846514	0.287612	-2.94325	0.00324784	0.0758118	AE004091.2	5719318	5720287	-	NA	prolyl aminopeptidase
PA2250	304.046	1.05976	0.360333	-2.94105	0.003271	0.0760146	AE004091.2	2476784	2478176	+	lpdV	lipoamide dehydrogenase-Val
PA2770	215.451	0.842925	0.287754	-2.92932	0.003397	0.0781002	AE004091.2	3128294	3129071	-	NA	hypothetical protein
PA1542	814.548	-1.30124	0.444229	2.92922	0.00339814	0.0781002	AE004091.2	1679363	1680197	-	NA	hypothetical protein
PA1012	421.992	0.683168	0.233434	-2.9266	0.00342686	0.0781002	AE004091.2	1095275	1096031	+	NA	conserved hypothetical protein
PA2703	9.19687	2.15303	0.735768	-2.92623	0.00343095	0.0781002	AE004091.2	3057375	3057606	+	NA	hypothetical protein
PA5204	702.951	-0.817209	0.279306	2.92586	0.0034351	0.0781002	AE004091.2	5858160	5859456	-	argA	N-acetylglutamate synthase
PA2104	1003.01	-1.41983	0.48592	2.92194	0.00347861	0.0785774	AE004091.2	2315708	2316623	+	NA	probable cysteine synthase
PA4568	33151.4	-1.24186	0.425109	2.92128	0.00348601	0.0785774	AE004091.2	5116315	5116624	-	rplU	50S ribosomal protein L21
PA4506	103.719	0.968272	0.331775	-2.91846	0.00351765	0.0786536	AE004091.2	5045027	5045996	+	NA	probable ATP-binding component of ABC dipeptide transporter
PA1305	169.291	1.04851	0.359288	-2.91831	0.00351934	0.0786536	AE004091.2	1416962	1417433	+	NA	hypothetical protein
PA4062	20.1612	-1.40433	0.482077	2.91309	0.00357869	0.07947	AE004091.2	4540785	4541139	-	NA	hypothetical protein
PA3291	139.524	-1.31066	0.450021	2.91244	0.00358614	0.07947	AE004091.2	3684165	3684717	-	NA	hypothetical protein
PA1225	18.2817	-1.63301	0.561524	2.90818	0.00363538	0.0802227	AE004091.2	1327815	1328439	-	NA	probable NAD(P)H dehydrogenase
PA4261	8545.35	-1.48568	0.512115	2.90108	0.00371884	0.0814735	AE004091.2	4765715	4766012	-	rplW	50S ribosomal protein L23
PA0362	1375.01	-0.899224	0.310026	2.90048	0.00372588	0.0814735	AE004091.2	406249	406498	-	fdx1	ferredoxin (4Fe-4S)
PA1645	5.36774	-2.57285	0.887369	2.89942	0.0037386	0.0814735	AE004091.2	1790474	1790879	-	NA	hypothetical protein
PA1289	148.115	-1.89509	0.654145	2.89705	0.00376691	0.0817513	AE004091.2	1400713	1401190	-	NA	hypothetical protein
PA1393	275.392	-1.34893	0.465844	2.89567	0.00378351	0.0817737	AE004091.2	1515339	1515927	-	cysC	adenosine 5'-phosphosulfate (APS) kinase
PA3720	83.0045	-1.19285	0.41291	2.88889	0.00386599	0.0832139	AE004091.2	4165890	4166313	-	NA	hypothetical protein
PA5364	1152.59	-0.795531	0.275627	2.88626	0.00389849	0.0835709	AE004091.2	6031368	6032268	-	NA	probable two-component response regulator
PA1861	97.6993	1.22173	0.423927	-2.88193	0.0039525	0.0843844	AE004091.2	2020627	2021710	-	modC	molybdenum transport protein ModC
PA3136	43.2919	-1.63082	0.566528	2.87862	0.00399423	0.0847138	AE004091.2	3517927	3518992	+	NA	probable secretion protein
PA4278	540.308	-0.908217	0.315556	2.87815	0.0040002	0.0847138	AE004091.2	4786023	4786725	-	NA	hypothetical protein
PA1803	15352.1	-0.905773	0.314908	2.87631	0.00402353	0.0848658	AE004091.2	1956226	1958620	+	lon	Lon protease
PA1120	75.4455	1.06885	0.37227	-2.87118	0.00408947	0.0859116	AE004091.2	1213197	1214502	-	tpbB	diguanylate cyclase TpbB
PA0981	1078.77	-1.41283	0.492297	2.86986	0.00410648	0.0859252	AE004091.2	1062920	1063541	+	NA	hypothetical protein
PA0643	3754.99	-0.735144	0.25663	2.86461	0.00417526	0.08652	AE004091.2	699743	700832	+	NA	hypothetical protein
PA3158	15619.5	-1.14109	0.398387	2.86427	0.00417978	0.08652	AE004091.2	3542742	3543690	-	wbpB	UDP-2-acetamido-2-deoxy-d-glucuronic acid 3-dehydrogenase, WbpB
PA1669	440.127	1.09883	0.38368	-2.86392	0.00418433	0.08652	AE004091.2	1819073	1822598	+	NA	hypothetical protein
PA4242	5975.51	-1.21267	0.424405	2.85734	0.00427212	0.0875916	AE004091.2	4756981	4757095	-	rpmJ	50S ribosomal protein L36
PA2248	780.782	1.09975	0.384948	-2.85688	0.00427823	0.0875916	AE004091.2	2474441	2475491	+	bkdA2	2-oxoisovalerate dehydrogenase (beta subunit)
PA0011	1476.09	-0.6588	0.230648	2.85629	0.00428618	0.0875916	AE004091.2	14234	15119	+	NA	probable 2-OH-lauroyltransferase
PA3879	183.452	0.899102	0.314995	-2.85434	0.00431265	0.0877343	AE004091.2	4346874	4347531	+	narL	two-component response regulator NarL
PA3041	376.364	0.848938	0.297527	-2.85331	0.00432658	0.0877343	AE004091.2	3404144	3404522	+	NA	hypothetical protein
PA2475	42.0102	1.41687	0.497013	-2.85078	0.00436122	0.0879449	AE004091.2	2792801	2794133	-	NA	probable cytochrome P450
PA4953	315.136	0.818006	0.287009	-2.85011	0.00437045	0.0879449	AE004091.2	5557960	5559001	-	motB	chemotaxis protein MotB
PA0845	530.812	-0.852833	0.299857	2.84413	0.00445325	0.0892689	AE004091.2	921794	923804	-	NA	conserved hypothetical protein
PA1072	238.872	1.00054	0.351971	-2.84269	0.00447344	0.0893327	AE004091.2	1159424	1160675	-	braE	branched-chain amino acid transport protein BraE
PA4734	94.2132	1.09581	0.385916	-2.83949	0.00451853	0.089876	AE004091.2	5317568	5318447	+	NA	hypothetical protein
PA3309	2107.64	1.02436	0.360902	-2.83834	0.00453487	0.089876	AE004091.2	3710224	3710677	+	NA	conserved hypothetical protein
PA2332	45.0014	-1.23909	0.436863	2.83634	0.00456335	0.0901005	AE004091.2	2573469	2574372	+	NA	probable transcriptional regulator
PA3159	34475.6	-1.35249	0.477472	2.83261	0.00461698	0.0908179	AE004091.2	3543766	3545074	-	wbpA	UDP-N-acetyl-d-glucosamine 6-Dehydrogenase
PA5120	16.6039	-1.9228	0.679355	2.83034	0.00464991	0.0911243	AE004091.2	5768040	5768442	+	NA	hypothetical protein
PA4952	507.37	0.773767	0.273893	-2.82507	0.00472706	0.09198	AE004091.2	5556934	5557951	+	NA	conserved hypothetical protein
PA4574	359.288	-1.18783	0.420477	2.82496	0.0047286	0.09198	AE004091.2	5121901	5122387	-	NA	conserved hypothetical protein
PA2722	14.959	1.61736	0.57426	-2.81643	0.00485611	0.0938893	AE004091.2	3075921	3076311	+	NA	hypothetical protein
PA0579	1311.23	-0.898668	0.319197	2.81541	0.00487157	0.0938893	AE004091.2	638902	639115	-	rpsU	30S ribosomal protein S21
PA1060	55.6042	0.984246	0.349686	-2.81466	0.00488289	0.0938893	AE004091.2	1147927	1148830	+	NA	hypothetical protein
PA1241	147.067	-1.35125	0.480247	2.81365	0.00489826	0.0938893	AE004091.2	1342812	1343370	+	NA	probable transcriptional regulator
PA3147	6994.25	-1.13096	0.402597	2.80917	0.00496692	0.0948591	AE004091.2	3530469	3531708	-	wbpJ	probable glycosyl transferase WbpJ
PA1029	205.371	0.992647	0.353693	-2.80652	0.00500796	0.0952964	AE004091.2	1116212	1116497	+	NA	hypothetical protein
PA4372	117.426	1.08925	0.388292	-2.80524	0.00502794	0.0953313	AE004091.2	4901126	4902188	+	NA	hypothetical protein
PA0498	1455.86	-1.18924	0.424696	2.80021	0.00510691	0.0961243	AE004091.2	557356	558361	-	NA	hypothetical protein
PA3295	1267.15	-0.642701	0.229554	2.79979	0.00511365	0.0961243	AE004091.2	3688881	3689316	-	NA	probable HIT family protein
PA4422	201.924	-1.18964	0.42501	2.79909	0.00512468	0.0961243	AE004091.2	4956736	4957582	-	NA	conserved hypothetical protein
PA0315	1284.62	1.07094	0.382766	-2.7979	0.00514365	0.0961368	AE004091.2	354753	355188	+	NA	hypothetical protein
PA4916	43.4844	1.09858	0.392957	-2.79568	0.00517902	0.0964546	AE004091.2	5516401	5517094	-	NA	hypothetical protein
PA3978	319.69	0.842193	0.302047	-2.78828	0.00529883	0.0983374	AE004091.2	4458853	4459399	+	NA	hypothetical protein
PA4742	678.976	-0.937648	0.336428	2.78707	0.00531871	0.0983587	AE004091.2	5326020	5326932	-	truB	tRNA pseudouridine 55 synthase
PA2409	11.2094	1.98684	0.713564	-2.78439	0.00536283	0.0988267	AE004091.2	2691861	2692764	+	NA	probable permease of ABC transporter
PA4803	107.535	-0.981414	0.353347	2.77748	0.00547827	0.100601	AE004091.2	5387992	5388607	-	NA	hypothetical protein
PA5519	593.437	-0.986353	0.355319	2.77596	0.00550383	0.100718	AE004091.2	6212149	6212713	-	NA	conserved hypothetical protein
PA3657	3897.22	-0.58729	0.211849	2.77222	0.00556757	0.101157	AE004091.2	4095171	4095954	+	map	methionine aminopeptidase
PA0770	272.348	-0.763702	0.275539	2.77167	0.00557699	0.101157	AE004091.2	838724	839411	+	rnc	ribonuclease III
PA0472	18.982	1.66371	0.600468	-2.77069	0.00559384	0.101157	AE004091.2	533511	534027	-	NA	probable sigma-70 factor, ECF subfamily
PA2542	261.675	-1.15486	0.41706	2.76904	0.00562212	0.101157	AE004091.2	2870164	2873827	-	NA	conserved hypothetical protein
PA2848	16.1618	-1.40391	0.507021	2.76893	0.00562411	0.101157	AE004091.2	3202292	3203309	+	NA	probable transcriptional regulator
PA5210	882.069	0.833469	0.301682	-2.76274	0.00573183	0.102742	AE004091.2	5865226	5867008	+	NA	probable secretion pathway ATPase
PA5182	94.5377	-1.94329	0.705263	2.75541	0.00586193	0.104518	AE004091.2	5835481	5835892	+	NA	hypothetical protein
PA2983	189.401	0.997367	0.362031	-2.75492	0.00587069	0.104518	AE004091.2	3340116	3340749	-	NA	probable tolQ-type transport protein
PA2621	2313.39	-1.81931	0.664319	2.73861	0.00616991	0.109474	AE004091.2	2964609	2964843	-	NA	conserved hypothetical protein
PA3328	97.952	1.70033	0.622253	-2.73254	0.00628474	0.110378	AE004091.2	3737611	3738775	+	NA	probable FAD-dependent monooxygenase
PA5096	59.7249	-1.12236	0.410742	2.73251	0.00628529	0.110378	AE004091.2	5737348	5738314	-	NA	probable binding protein component of ABC transporter
PA1928	25.7504	1.52446	0.558067	-2.73168	0.00630118	0.110378	AE004091.2	2108944	2109511	-	rimJ	ribosomal protein alanine acetyltransferase
PA1071	259.769	0.939459	0.343937	-2.73149	0.00630491	0.110378	AE004091.2	1158660	1159425	-	braF	branched-chain amino acid transport protein BraF
PA0128	775.483	-1.32046	0.484059	2.72788	0.0063742	0.11122	AE004091.2	145541	145880	+	NA	conserved hypothetical protein
PA3580	172.98	1.5449	0.567084	-2.72428	0.00644416	0.112069	AE004091.2	4012073	4012541	-	NA	conserved hypothetical protein
PA4737	90.8718	-0.848649	0.311778	2.72197	0.00648947	0.112484	AE004091.2	5322234	5322447	+	NA	hypothetical protein
PA5488	329.821	1.04062	0.382498	-2.72058	0.00651675	0.112585	AE004091.2	6180050	6180926	-	NA	hypothetical protein
PA1370	4920.06	-1.19747	0.440627	2.71766	0.00657463	0.113031	AE004091.2	1483897	1485760	+	NA	hypothetical protein
PA0427	907.228	0.768002	0.282655	-2.7171	0.0065856	0.113031	AE004091.2	476332	477787	+	oprM	Major intrinsic multiple antibiotic resistance efflux outer membrane protein OprM precursor
PA4520	1187.87	-0.912708	0.336377	2.71335	0.00666072	0.113948	AE004091.2	5061732	5063751	-	NA	probable chemotaxis transducer
PA3064	51.6418	1.00756	0.371863	-2.70949	0.0067386	0.114906	AE004091.2	3431047	3433891	-	pelA	PelA
PA3458	1142.4	-0.886892	0.328258	2.70181	0.00689625	0.117214	AE004091.2	3865283	3865754	-	NA	probable transcriptional regulator
PA3307	60.7366	-1.4195	0.525723	2.70008	0.00693224	0.117446	AE004091.2	3706548	3706854	-	NA	hypothetical protein
PA5239	7659.6	-0.767984	0.284602	2.69845	0.00696626	0.117525	AE004091.2	5898867	5900124	-	rho	transcription termination factor Rho
PA1667	295.227	1.09756	0.406849	-2.69772	0.00698167	0.117525	AE004091.2	1816854	1818183	+	NA	hypothetical protein
PA0053	1084.56	-1.02609	0.380512	2.69661	0.00700483	0.117538	AE004091.2	69271	69523	+	NA	hypothetical protein
PA5152	1262.4	-0.63573	0.23586	2.69537	0.00703103	0.117602	AE004091.2	5800526	5801297	+	NA	probable ATP-binding component of ABC transporter
PA1552.1	958.033	-0.935082	0.347278	2.6926	0.0070897	0.118207	AE004091.2	1690512	1690695	-	ccoQ1	Cytochrome c oxidase, cbb3-type, CcoQ subunit
PA0540	52.8807	1.07363	0.398974	-2.69098	0.00712429	0.118408	AE004091.2	598607	598991	+	NA	hypothetical protein
PA2093	22.7013	-1.35553	0.504185	2.68856	0.00717607	0.118892	AE004091.2	2304317	2304824	+	NA	probable sigma-70 factor, ECF subfamily
PA0673	24.6276	1.25773	0.468832	-2.6827	0.00730309	0.120616	AE004091.2	733675	733993	-	NA	hypothetical protein
PA0601	217.707	0.803102	0.29981	-2.6787	0.00739084	0.121682	AE004091.2	662753	663383	+	NA	probable two-component response regulator
PA2701	13.7651	1.7822	0.665606	-2.67756	0.00741609	0.121717	AE004091.2	3055153	3056740	+	NA	probable major facilitator superfamily (MFS) transporter
PA0408	8608.38	-0.954009	0.356682	2.67468	0.00748004	0.122096	AE004091.2	449638	450043	+	pilG	twitching motility protein PilG
PA5455	1761.57	-0.849925	0.317797	2.67443	0.00748572	0.122096	AE004091.2	6145398	6147024	+	NA	hypothetical protein
PA1022	41.3691	1.24261	0.465123	-2.67157	0.0075497	0.122759	AE004091.2	1107762	1108905	+	NA	probable acyl-CoA dehydrogenase
PA5128	10701.5	-0.66027	0.247253	2.67042	0.00757571	0.122801	AE004091.2	5776608	5777097	-	secB	secretion protein SecB
PA1369	2446.45	-1.25962	0.472104	2.66809	0.00762828	0.12305	AE004091.2	1483122	1483872	+	NA	hypothetical protein
PA2482	209.659	-1.12952	0.423727	2.66568	0.00768333	0.12305	AE004091.2	2800784	2801435	-	NA	probable cytochrome c
PA2382	152.598	0.706395	0.265058	-2.66505	0.00769761	0.12305	AE004091.2	2633805	2634954	-	lldA	L-lactate dehydrogenase
PA1385	336.053	-1.59168	0.597248	2.66502	0.00769841	0.12305	AE004091.2	1504604	1505726	+	NA	probable glycosyl transferase
PA0961	62.1478	-1.83809	0.68982	2.66459	0.00770821	0.12305	AE004091.2	1046722	1046911	-	NA	probable cold-shock protein
PA2176	13.6891	-1.46154	0.549471	2.65991	0.00781612	0.124395	AE004091.2	2396898	2397486	-	NA	hypothetical protein
PA1198	2511.79	0.918528	0.345536	-2.65827	0.00785427	0.124624	AE004091.2	1299557	1300172	+	NA	conserved hypothetical protein
PA2566.1	44.9712	-1.45856	0.549201	2.65578	0.00791241	0.125169	NA	NA	NA	NA	NA	NA
PA2969	419.837	-1.28471	0.484134	2.65363	0.00796312	0.12548	AE004091.2	3327191	3328169	-	plsX	fatty acid biosynthesis protein PlsX
PA2224	820.723	-1.46059	0.55056	2.65292	0.00797988	0.12548	AE004091.2	2446599	2447325	-	NA	hypothetical protein
PA1049	329.083	0.989317	0.373725	-2.64718	0.00811661	0.127106	AE004091.2	1136387	1137032	+	pdxH	pyridoxine 5'-phosphate oxidase
PA0982	652.195	-1.02553	0.387495	2.64655	0.00813171	0.127106	AE004091.2	1064557	1065103	-	NA	hypothetical protein
PA5264	1095.18	-0.698294	0.264147	2.64358	0.00820344	0.127847	AE004091.2	5926136	5927105	-	NA	hypothetical protein
PA4526	6297.67	-0.763374	0.289035	2.64111	0.00826348	0.128142	AE004091.2	5069762	5071460	+	pilB	type 4 fimbrial biogenesis protein PilB
PA4802	51.434	-1.16112	0.439866	2.63972	0.00829747	0.128142	AE004091.2	5386999	5387719	+	NA	hypothetical protein
PA2251	184.29	-0.672387	0.25473	2.63961	0.00830027	0.128142	AE004091.2	2478314	2479130	-	NA	hypothetical protein
PA5069	139.11	-0.880929	0.333837	2.6388	0.00831993	0.128142	AE004091.2	5706813	5707236	+	tatB	translocation protein TatB
PA4645	782.237	0.87607	0.3324	-2.63559	0.00839906	0.128731	AE004091.2	5212109	5212664	-	NA	probable purine/pyrimidine phosphoribosyl transferase
PA2966	5542.04	-1.17328	0.445307	2.63478	0.00841924	0.128731	AE004091.2	3324949	3325183	-	acpP	acyl carrier protein
PA3440.1	105.343	1.04503	0.396706	-2.63427	0.00843175	0.128731	NA	NA	NA	NA	NA	NA
PA1325	45.5244	-1.30915	0.497703	2.63038	0.00852897	0.129488	AE004091.2	1436662	1437067	+	NA	conserved hypothetical protein
PA0689	747.603	-1.11266	0.423015	2.63031	0.00853062	0.129488	AE004091.2	748661	749771	+	NA	hypothetical protein
PA1665	99.706	1.23915	0.471382	-2.62875	0.00856987	0.129709	AE004091.2	1815152	1816343	+	NA	hypothetical protein
PA5559	11012.1	-1.19012	0.452941	2.62754	0.00860059	0.1298	AE004091.2	6253237	6253492	-	atpE	atp synthase C chain
PA0913	645.454	-0.753923	0.287328	2.62391	0.00869262	0.130439	AE004091.2	996037	997483	+	mgtE	probable Mg transporter MgtE
PA2379	203.357	-0.97207	0.370585	2.62307	0.00871419	0.130439	AE004091.2	2632230	2632698	-	NA	probable oxidoreductase
PA4651	70.4991	-1.90789	0.727387	2.62294	0.00871745	0.130439	AE004091.2	5216763	5217549	+	NA	probable pili assembly chaperone
PA2640	536.096	0.676563	0.258178	-2.62053	0.00877944	0.130993	AE004091.2	2985745	2986243	+	nuoE	NADH dehydrogenase I chain E
PA0909	11.564	2.1626	0.826058	-2.61798	0.0088452	0.131601	AE004091.2	993775	994048	+	NA	hypothetical protein
PA1582	3405.54	-1.05082	0.401721	2.61579	0.00890217	0.131842	AE004091.2	1721123	1721489	+	sdhD	succinate dehydrogenase (D subunit)
PA0012	595.264	-1.02281	0.391067	2.61542	0.00891165	0.131842	AE004091.2	15206	15470	+	NA	hypothetical protein
PA0946	204.297	-0.945195	0.362061	2.61059	0.00903855	0.133344	AE004091.2	1034037	1035072	+	NA	hypothetical protein
PA3894	68.3723	-1.26661	0.4857	2.60781	0.0091124	0.134057	AE004091.2	4361496	4362984	-	NA	probable outer membrane protein precursor
PA3867	236.567	-0.722716	0.277644	2.60303	0.00924042	0.135446	AE004091.2	4330320	4330893	+	NA	probable DNA invertase
PA4751	7400.29	-0.682195	0.262145	2.60236	0.00925838	0.135446	AE004091.2	5335784	5337701	-	ftsH	cell division protein FtsH
PA3246	19.3642	1.40346	0.539984	-2.59908	0.0093473	0.136315	AE004091.2	3632787	3633420	+	rluA	pseudouridine synthase RluA
PA3165	287.214	0.830625	0.319796	-2.59736	0.00939437	0.136315	AE004091.2	3552981	3554088	-	hisC2	histidinol-phosphate aminotransferase
PA4358	651.975	1.36487	0.525493	-2.59731	0.00939564	0.136315	AE004091.2	4884963	4887261	-	NA	probable ferrous iron transport protein
PA1853	74.6972	-2.0219	0.77882	2.59611	0.00942865	0.136417	AE004091.2	2012814	2013675	+	NA	probable transcriptional regulator
PA1053	944.325	-1.12283	0.432878	2.59387	0.00949037	0.136933	AE004091.2	1141267	1141729	+	NA	conserved hypothetical protein
PA4758	2408.04	-1.0215	0.394033	2.59242	0.00953037	0.137133	AE004091.2	5343769	5344903	-	carA	carbamoyl-phosphate synthase small chain
PA2808	48.8505	-1.40645	0.542743	2.59137	0.00955935	0.137162	AE004091.2	3162390	3162579	-	ptrA	repressor, PtrA
PA4216	108.979	2.10493	0.81257	-2.59046	0.00958466	0.137162	AE004091.2	4719418	4720060	+	phzG1	probable pyridoxamine 5'-phosphate oxidase
PA4368	41.6849	0.997139	0.38535	-2.58762	0.0096641	0.137924	AE004091.2	4896525	4897425	-	NA	hypothetical protein
PA3413	521.019	-0.745455	0.28995	2.57098	0.0101412	0.144341	AE004091.2	3820005	3820269	+	NA	conserved hypothetical protein
PA2410	59.1854	1.03517	0.403847	-2.56326	0.0103694	0.14719	AE004091.2	2692763	2693678	+	NA	hypothetical protein
PA0336	908.112	-0.878649	0.343061	2.56121	0.0104309	0.147664	AE004091.2	378095	378572	+	ygdP	Nudix hydrolase YgdP
PA1960	15.4295	-1.67531	0.655835	2.55447	0.0106349	0.150146	AE004091.2	2144076	2144796	+	NA	hypothetical protein
PA5371	409.841	0.87674	0.343395	-2.55316	0.0106752	0.150183	AE004091.2	6046913	6047315	+	NA	conserved hypothetical protein
PA4254	5775.94	-1.4518	0.568813	2.55233	0.0107004	0.150183	AE004091.2	4762661	4762925	-	rpsQ	30S ribosomal protein S17
PA0040	169.439	-1.08031	0.423468	2.55111	0.0107381	0.150183	AE004091.2	41112	42798	+	NA	conserved hypothetical protein
PA2440	6.43147	2.04512	0.801801	-2.55066	0.0107519	0.150183	AE004091.2	2737881	2738841	+	NA	hypothetical protein
PA2949	50.827	0.975937	0.38313	-2.54727	0.0108569	0.150846	AE004091.2	3308390	3309335	+	NA	probable lipase
PA2993	99.0758	0.980579	0.385187	-2.54572	0.0109052	0.150846	AE004091.2	3350637	3351663	-	NA	conserved hypothetical protein
PA0082	654.492	-0.984203	0.386621	2.54566	0.0109073	0.150846	AE004091.2	100123	101155	+	NA	hypothetical protein
PA4313	141.585	0.802506	0.315273	-2.54543	0.0109142	0.150846	AE004091.2	4841462	4842461	+	NA	hypothetical protein
PA4394	514.178	-1.36856	0.538965	2.53924	0.0111093	0.153139	AE004091.2	4924249	4925083	-	NA	conserved hypothetical protein
PA0201	86.8426	-1.91746	0.756045	2.53618	0.011207	0.153868	AE004091.2	229953	230532	+	NA	hypothetical protein
PA1475	34.9426	-1.32527	0.522637	2.53575	0.0112208	0.153868	AE004091.2	1602178	1602877	+	ccmA	heme exporter protein CcmA
PA1694	11.548	1.5963	0.630547	-2.53161	0.0113539	0.154242	AE004091.2	1843220	1844147	-	pscQ	translocation protein in type III secretion
PA1158	52.2934	0.851111	0.336252	-2.53117	0.0113683	0.154242	AE004091.2	1256093	1257449	+	NA	probable two-component sensor
PA3948	2219.54	-0.755909	0.298691	2.53074	0.0113824	0.154242	AE004091.2	4428411	4429038	+	rocA1	two-component response regulator RocA1
PA0270	56.8555	1.16247	0.459363	-2.5306	0.0113866	0.154242	AE004091.2	306173	306578	+	NA	hypothetical protein
PA0160	133.845	-0.856047	0.338516	2.52882	0.0114447	0.154242	AE004091.2	183821	184004	+	NA	hypothetical protein
PA0829	33.3883	0.971447	0.384189	-2.52857	0.0114529	0.154242	AE004091.2	903691	904630	+	NA	probable hydrolase
PA5332	2688.41	-0.88469	0.349982	2.52781	0.0114776	0.154242	AE004091.2	6002120	6002897	+	crc	catabolite repression control protein
PA2985	298.601	0.692339	0.273906	-2.52765	0.011483	0.154242	AE004091.2	3343177	3343708	+	NA	hypothetical protein
PA4290	100.649	-1.1562	0.458178	2.52348	0.01162	0.155504	AE004091.2	4812600	4814214	-	NA	probable chemotaxis transducer
PA4470	264.596	1.5456	0.612604	-2.52299	0.0116362	0.155504	AE004091.2	4998542	4999916	-	fumC1	fumarate hydratase
PA1314	10.6211	2.01334	0.798785	-2.5205	0.0117188	0.15621	AE004091.2	1424745	1425129	+	NA	hypothetical protein
PA2828	916.886	-0.630021	0.250673	2.51332	0.0119602	0.159026	AE004091.2	3181136	3182345	+	NA	probable aminotransferase
PA1063	50.2878	-0.998867	0.397653	2.5119	0.0120081	0.15926	AE004091.2	1150469	1150718	+	NA	hypothetical protein
PA3441	70.1211	-1.21488	0.48385	2.51086	0.0120436	0.159328	AE004091.2	3847720	3847933	-	NA	probable molybdopterin-binding protein
PA4563	8966.71	-0.87025	0.346722	2.50994	0.0120752	0.159345	AE004091.2	5112662	5112935	+	rpsT	30S ribosomal protein S20
PA2668	528.216	-1.18056	0.470645	2.50838	0.0121285	0.159646	AE004091.2	3016677	3016884	-	NA	hypothetical protein
PA2468	12.3844	1.98412	0.791288	-2.50746	0.0121603	0.159665	AE004091.2	2786367	2786883	-	foxI	ECF sigma factor FoxI
PA4853	309.439	-0.977102	0.389951	2.50571	0.0122207	0.160058	AE004091.2	5448642	5448963	+	fis	DNA-binding protein Fis
PA4277	28692	-1.00621	0.402644	2.49901	0.0124542	0.16271	AE004091.2	4784318	4785509	-	tufB	elongation factor Tu
PA5275	92.2389	-1.59176	0.637324	2.49757	0.0125048	0.162822	AE004091.2	5940749	5941082	-	NA	conserved hypothetical protein
PA3956	180.65	-1.25535	0.502867	2.49638	0.0125469	0.162822	AE004091.2	4436050	4436482	+	NA	hypothetical protein
PA4452	86.4751	-1.44783	0.58003	2.49613	0.0125558	0.162822	AE004091.2	4985849	4986155	-	NA	conserved hypothetical protein
PA0826	1802.71	-1.51441	0.607607	2.49242	0.0126878	0.163419	AE004091.2	900410	901046	-	NA	hypothetical protein
PA0668	4622.69	-0.666932	0.267599	2.49228	0.0126927	0.163419	AE004091.2	720356	721553	+	tyrZ	tyrosyl-tRNA synthetase 2
PA2418	48.0298	-1.17747	0.472564	2.49167	0.0127144	0.163419	AE004091.2	2701205	2702063	+	NA	hypothetical protein
PA4268	33934.6	-0.876751	0.35192	2.49134	0.0127263	0.163419	AE004091.2	4771758	4772127	-	rpsL	30S ribosomal protein S12
PA2948	34.0357	1.2452	0.500554	-2.48765	0.012859	0.164664	AE004091.2	3307509	3308259	+	cobM	precorrin-3 methylase
PA2394	137.009	1.91372	0.76964	-2.48651	0.0129003	0.164664	AE004091.2	2649994	2651275	+	pvdN	PvdN
PA2735	11384.2	-0.657281	0.264411	2.48583	0.012925	0.164664	AE004091.2	3096132	3098508	-	NA	probable restriction-modification system protein
PA1386	781.801	-1.34456	0.541032	2.48518	0.0129486	0.164664	AE004091.2	1505748	1507014	+	NA	probable ATP-binding component of ABC transporter
PA3104	396.657	-1.24921	0.502934	2.48385	0.012997	0.164879	AE004091.2	3483641	3484346	+	xcpP	secretion protein XcpP
PA0558	31.9422	1.1103	0.447506	-2.48108	0.0130986	0.164921	AE004091.2	615606	616371	+	NA	conserved hypothetical protein
PA4674	1797.74	-1.16059	0.467838	2.48075	0.0131105	0.164921	AE004091.2	5242256	5242559	-	NA	conserved hypothetical protein
PA2292	12.4028	-1.32828	0.535515	2.48038	0.0131244	0.164921	AE004091.2	2522960	2523239	-	NA	hypothetical protein
PA2774	30.9316	1.142	0.460422	-2.48034	0.0131259	0.164921	AE004091.2	3132231	3132816	-	NA	hypothetical protein
PA0905	2642.37	-1.31422	0.530646	2.47664	0.0132625	0.166124	AE004091.2	991012	991195	+	rsmA	RsmA, regulator of secondary metabolites
PA2823	125.599	-0.892731	0.360548	2.47604	0.0132849	0.166124	AE004091.2	3176119	3177007	-	NA	conserved hypothetical protein
PA2713	22.1349	1.34693	0.544846	-2.47212	0.0134313	0.167556	AE004091.2	3067209	3067686	-	NA	conserved hypothetical protein
PA2851	18344.7	-1.16383	0.47127	2.46956	0.013528	0.168363	AE004091.2	3204516	3205080	-	efp	translation elongation factor P
PA4654	47.0852	-1.00301	0.406587	2.46691	0.0136285	0.168838	AE004091.2	5220889	5222260	-	NA	probable major facilitator superfamily (MFS) transporter
PA4080	486.98	-0.958104	0.388391	2.46686	0.0136305	0.168838	AE004091.2	4559008	4559650	-	NA	probable response regulator
PA4696	4583.58	-0.71341	0.289553	2.46383	0.013746	0.169593	AE004091.2	5274010	5275732	-	ilvI	acetolactate synthase large subunit
PA5316	14474.8	-0.709535	0.288253	2.4615	0.0138357	0.169593	AE004091.2	5985885	5986119	-	rpmB	50S ribosomal protein L28
PA5480	552.091	-0.601206	0.244279	2.46114	0.0138495	0.169593	AE004091.2	6171732	6171924	+	NA	hypothetical protein
PA3833	288.376	-1.737	0.706066	2.46011	0.0138893	0.169593	AE004091.2	4290866	4291232	+	NA	hypothetical protein
PA4904	36.354	-1.08077	0.439471	2.45925	0.0139227	0.169593	AE004091.2	5503050	5504103	+	vanA	vanillate O-demethylase oxygenase subunit
PA3146	4064.25	-1.04495	0.424971	2.45887	0.0139374	0.169593	AE004091.2	3529510	3530458	-	wbpK	probable NAD-dependent epimerase/dehydratase WbpK
PA3142	1460.14	-0.811307	0.329974	2.4587	0.013944	0.169593	AE004091.2	3527431	3527734	-	NA	hypothetical protein
PA3831	392.708	0.917942	0.373367	-2.45855	0.0139498	0.169593	AE004091.2	4288942	4290427	+	pepA	leucine aminopeptidase
PA0940	65.3117	0.947807	0.386795	-2.45041	0.0142692	0.172876	AE004091.2	1030159	1030411	-	NA	hypothetical protein
PA2913	10.0175	1.51679	0.619097	-2.45	0.0142856	0.172876	AE004091.2	3268826	3269795	+	NA	hypothetical protein
PA4226	177.113	1.56741	0.640229	-2.44821	0.0143569	0.173339	AE004091.2	4736797	4741111	-	pchE	dihydroaeruginoic acid synthetase
PA1058	10.9187	1.46644	0.599414	-2.44646	0.0144267	0.173449	AE004091.2	1147201	1147468	+	NA	conserved hypothetical protein
PA2753	441.58	0.734462	0.300237	-2.44628	0.014434	0.173449	AE004091.2	3114818	3115190	+	NA	hypothetical protein
PA0746	139.429	1.30692	0.534613	-2.44462	0.0145005	0.173449	AE004091.2	813331	814492	-	NA	probable acyl-CoA dehydrogenase
PA1038	61.2757	0.98477	0.40304	-2.44335	0.0145515	0.173449	AE004091.2	1125550	1125865	-	NA	hypothetical protein
PA5402	235.858	-0.876571	0.358781	2.44319	0.0145579	0.173449	AE004091.2	6082289	6082856	+	NA	hypothetical protein
PA1001	393.754	1.54306	0.631756	-2.44249	0.0145863	0.173449	AE004091.2	1083971	1085561	+	phnA	anthranilate synthase component I
PA4280	637.753	-0.83234	0.340922	2.44144	0.0146288	0.173449	AE004091.2	4787479	4788415	-	birA	BirA bifunctional protein
PA2411	37.3343	1.57355	0.644583	-2.44119	0.0146389	0.173449	AE004091.2	2693783	2694545	-	NA	probable thioesterase
PA2794	2327.08	-1.45163	0.595014	2.43965	0.0147015	0.173449	AE004091.2	3150888	3152202	-	NA	pseudaminidase
PA5027	357.22	0.748664	0.306925	-2.43924	0.0147183	0.173449	AE004091.2	5657580	5658393	+	NA	hypothetical protein
PA4143	85.887	1.24695	0.511262	-2.43897	0.0147293	0.173449	AE004091.2	4634138	4636295	+	NA	probable toxin transporter
PA0332	45.0593	-1.07212	0.439969	2.43681	0.0148175	0.174097	AE004091.2	373724	374189	+	NA	hypothetical protein
PA2025	767.876	0.769461	0.31599	-2.43508	0.0148885	0.174541	AE004091.2	2216687	2218040	+	gor	glutathione reductase
PA0665	1426.3	-0.858651	0.352799	2.43383	0.0149402	0.174569	AE004091.2	717230	717578	+	NA	conserved hypothetical protein
PA3185	319.822	-1.04526	0.429546	2.43341	0.0149574	0.174569	AE004091.2	3574848	3575697	-	NA	hypothetical protein
PA3625	148.307	0.9175	0.377318	-2.43164	0.0150308	0.174769	AE004091.2	4060627	4061374	-	surE	survival protein SurE
PA2843	132.429	0.845567	0.347771	-2.43139	0.0150411	0.174769	AE004091.2	3197641	3198985	+	NA	probable aldolase
PA2330	11.9424	1.76547	0.727065	-2.42822	0.0151731	0.175388	AE004091.2	2571690	2572755	-	NA	hypothetical protein
PA1489	17.1242	1.24243	0.511788	-2.42763	0.0151978	0.175388	AE004091.2	1615897	1617085	-	NA	hypothetical protein
PA3800	377.741	0.805467	0.331844	-2.42724	0.015214	0.175388	AE004091.2	4259257	4260397	-	NA	conserved hypothetical protein
PA2855	72.1865	-1.12971	0.465513	2.4268	0.0152327	0.175388	AE004091.2	3208341	3208617	-	NA	hypothetical protein
PA2146	43.1303	-1.98413	0.817822	2.42612	0.0152613	0.175388	AE004091.2	2361705	2361870	+	NA	conserved hypothetical protein
PA3039	161.806	-0.766616	0.316982	2.41848	0.0155853	0.178455	AE004091.2	3402136	3403516	-	NA	probable transporter
PA1159	24916.1	-0.869511	0.359565	2.41823	0.0155961	0.178455	AE004091.2	1257771	1257978	+	NA	probable cold-shock protein
PA2066	62.0412	1.6612	0.687506	-2.41627	0.0156803	0.179029	AE004091.2	2265128	2265764	-	NA	hypothetical protein
PA1304	74.191	0.966861	0.400333	-2.41514	0.015729	0.179195	AE004091.2	1414765	1416814	-	NA	probable oligopeptidase
PA1039	36.7258	0.903237	0.374114	-2.41433	0.015764	0.179205	AE004091.2	1125867	1126338	-	NA	conserved hypothetical protein
PA5400	1.63696	3.82355	1.58429	-2.41341	0.0158041	NA	AE004091.2	6080369	6081353	+	NA	probable electron transfer flavoprotein alpha subunit
PA4370	1156.54	1.06613	0.441845	-2.41291	0.0158256	0.179501	AE004091.2	4898192	4899530	+	icmP	Insulin-cleaving metalloproteinase outer membrane protein precursor
PA3209	21.9839	-1.41581	0.586949	2.41216	0.0158584	0.179501	AE004091.2	3598406	3598775	-	NA	conserved hypothetical protein
PA4797	23.1435	-1.22535	0.508865	2.40801	0.01604	0.181165	AE004091.2	5382798	5383812	-	NA	probable transposase
PA1664	17.9652	2.11717	0.880122	-2.40554	0.0161485	0.181999	AE004091.2	1814994	1815132	+	NA	hypothetical protein
PA1814	94.4852	0.773799	0.322413	-2.40003	0.0163938	0.184369	AE004091.2	1972194	1972953	+	NA	hypothetical protein
PA1492	16.1743	1.31771	0.549448	-2.39825	0.0164737	0.184872	AE004091.2	1619906	1620260	+	NA	hypothetical protein
PA3145	6154.65	-0.999346	0.417656	2.39275	0.0167228	0.185403	AE004091.2	3528430	3529447	-	wbpL	glycosyltransferase WbpL
PA5190	141.624	-0.865383	0.361749	2.39222	0.0167469	0.185403	AE004091.2	5843200	5843800	-	NA	probable nitroreductase
PA4478	83.5059	-0.74022	0.309481	2.39181	0.0167654	0.185403	AE004091.2	5010136	5010739	-	NA	conserved hypothetical protein
PA3928	6.32417	2.00896	0.84002	-2.39157	0.0167766	0.185403	AE004091.2	4403709	4403877	-	NA	hypothetical protein
PA4670	4869.52	-1.19453	0.499582	2.39106	0.0167999	0.185403	AE004091.2	5238407	5239346	+	prs	ribose-phosphate pyrophosphokinase
PA1884	6.85673	-1.94138	0.811956	2.391	0.0168027	0.185403	AE004091.2	2053674	2054223	-	NA	probable transcriptional regulator
PA4227	42.2953	1.48087	0.619412	-2.39077	0.0168133	0.185403	AE004091.2	4741307	4742195	-	pchR	transcriptional regulator PchR
PA4245	5906.16	-1.26821	0.530537	2.39043	0.0168288	0.185403	AE004091.2	4758893	4759067	-	rpmD	50S ribosomal protein L30
PA4564	139.087	-0.787574	0.3295	2.39021	0.0168388	0.185403	AE004091.2	5113007	5113469	-	NA	conserved hypothetical protein
PA5430	46.0954	-1.155	0.483658	2.38805	0.0169378	0.18575	AE004091.2	6111050	6112262	-	NA	hypothetical protein
PA3798	212.49	0.695039	0.291057	-2.38799	0.016941	0.18575	AE004091.2	4256242	4257388	-	NA	probable aminotransferase
PA1619	21.0721	-1.09369	0.458598	2.38485	0.017086	0.186735	AE004091.2	1762927	1763749	+	NA	probable transcriptional regulator
PA1832	389.579	-0.601669	0.252324	2.38451	0.017102	0.186735	AE004091.2	1990427	1991450	+	NA	probable protease
PA3189	860.486	1.28987	0.541343	-2.38272	0.0171854	0.186916	AE004091.2	3579353	3580283	-	NA	probable permease of ABC sugar transporter
PA4251	52599.8	-1.18077	0.495576	2.38262	0.0171897	0.186916	AE004091.2	4761383	4761920	-	rplE	50S ribosomal protein L5
PA3715	100.659	0.681033	0.286119	-2.38024	0.0173014	0.187674	AE004091.2	4161090	4161891	+	NA	hypothetical protein
PA0948	75.6734	1.12053	0.471055	-2.37877	0.0173706	0.187674	AE004091.2	1036160	1036577	-	NA	hypothetical protein
PA4185	83.6795	-0.844207	0.354955	2.37835	0.0173903	0.187674	AE004091.2	4681420	4682146	+	NA	probable transcriptional regulator
PA1683	44.2818	1.2312	0.517725	-2.37809	0.0174024	0.187674	AE004091.2	1833161	1833776	+	NA	probable sugar aldolase
PA5061	1836.18	-1.44593	0.609149	2.37369	0.0176113	0.189472	AE004091.2	5701700	5702114	-	NA	conserved hypothetical protein
PA2523	95.646	-0.855318	0.360461	2.37284	0.0176518	0.189472	AE004091.2	2843817	2844489	+	NA	probable two-component response regulator
PA1471	58.4076	0.933566	0.393526	-2.37231	0.0176773	0.189472	AE004091.2	1599026	1599320	-	NA	hypothetical protein
PA2678	118.343	-1.34308	0.567008	2.36871	0.0178504	0.190938	AE004091.2	3024707	3025508	-	NA	probable permease of ABC-2 transporter
PA0195.1	108.983	-1.02195	0.431685	2.36734	0.0179163	0.191253	AE004091.2	225294	225600	+	pntAB	putative NAD(P) transhydrogenase, subunit alpha part 2
PA4627	42.6314	-1.1794	0.498884	2.36408	0.0180749	0.192555	AE004091.2	5194276	5195272	+	NA	conserved hypothetical protein
PA2202	28.0786	-1.3553	0.573585	2.36286	0.0181344	0.192798	AE004091.2	2421345	2422020	-	NA	probable amino acid permease
PA2352	38.4837	-1.67634	0.711294	2.35675	0.0184357	0.195605	AE004091.2	2598699	2599824	+	NA	probable glycerophosphoryl diester phosphodiesterase
PA1070	403.694	0.723526	0.307306	-2.35442	0.0185518	0.196123	AE004091.2	1157956	1158655	-	braG	branched-chain amino acid transport protein BraG
PA1431	6069.17	-1.77801	0.755656	2.35294	0.0186258	0.196123	AE004091.2	1558882	1559122	-	rsaL	regulatory protein RsaL
PA0029	23.7927	1.16157	0.493878	-2.35193	0.0186761	0.196123	AE004091.2	30504	32055	-	NA	probable sulfate transporter
PA5044	6804.25	-0.701996	0.298496	2.35177	0.0186841	0.196123	AE004091.2	5679651	5680713	-	pilM	type 4 fimbrial biogenesis protein PilM
PA3184	170.35	0.777288	0.330511	-2.35177	0.0186842	0.196123	AE004091.2	3573979	3574834	+	NA	probable transcriptional regulator
PA4844	49.9219	-0.918423	0.390612	2.35124	0.018711	0.196123	AE004091.2	5437784	5439755	+	NA	probable chemotaxis transducer
PA4318	189.537	-1.48699	0.632613	2.35054	0.018746	0.196123	AE004091.2	4846712	4847507	+	NA	hypothetical protein
PA3980	702.956	-0.59446	0.253013	2.34953	0.0187973	0.196269	AE004091.2	4459878	4461216	+	NA	conserved hypothetical protein
PA1536	42.9384	0.898464	0.38264	-2.34807	0.018871	0.196648	AE004091.2	1674367	1674904	-	NA	conserved hypothetical protein
PA1936	389.958	-0.944241	0.402683	2.34487	0.0190335	0.197689	AE004091.2	2117896	2118094	+	NA	hypothetical protein
PA0995	1484.48	-0.84517	0.360546	2.34414	0.0190712	0.197689	AE004091.2	1077385	1077904	-	ogt	methylated-DNA--protein-cysteine methyltransferase
PA4997	1202.94	-0.836691	0.356989	2.34375	0.019091	0.197689	AE004091.2	5613735	5615544	-	msbA	transport protein MsbA
PA3808	1231.94	-1.08039	0.461149	2.34283	0.0191381	0.197689	AE004091.2	4267147	4267345	-	NA	conserved hypothetical protein
PA2100	1078.92	-0.801309	0.342182	2.34176	0.0191929	0.197689	AE004091.2	2311335	2312766	-	NA	probable transcriptional regulator
PA4228	139.912	1.83328	0.782955	-2.34149	0.0192069	0.197689	AE004091.2	4742423	4744064	+	pchD	pyochelin biosynthesis protein PchD
PA4212	5.74398	2.31145	0.987395	-2.34096	0.0192344	0.197689	AE004091.2	4714825	4716040	+	phzC1	phenazine biosynthesis protein PhzC
PA2665	123.944	-0.806022	0.344592	2.33906	0.0193321	0.198035	AE004091.2	3013927	3015478	+	NA	probable transcriptional regulator
PA4448	364.242	-0.643988	0.275344	2.33884	0.0193435	0.198035	AE004091.2	4982106	4983426	-	hisD	histidinol dehydrogenase
PA3601	240.386	-1.15997	0.497922	2.32963	0.0198259	0.202303	AE004091.2	4035760	4036021	-	NA	conserved hypothetical protein
PA4258	16299.9	-1.28379	0.551123	2.32941	0.0198374	0.202303	AE004091.2	4764245	4764575	-	rplV	50S ribosomal protein L22
PA1461	379.843	-0.737184	0.317045	2.32517	0.0200629	0.204206	AE004091.2	1591285	1592173	+	motD	MotD
PA4658	124.484	-0.702005	0.302085	2.32387	0.0201325	0.204519	AE004091.2	5226025	5226979	+	NA	hypothetical protein
PA2677	99.6016	-0.791594	0.340875	2.32224	0.0202201	0.20474	AE004091.2	3022990	3024715	-	NA	probable type II secretion protein
PA4711	30.263	1.05876	0.455966	-2.32201	0.0202323	0.20474	AE004091.2	5291613	5291958	+	NA	hypothetical protein
PA0756	14.505	-1.36908	0.591384	2.31505	0.0206104	0.207841	AE004091.2	824408	825077	+	NA	probable two-component response regulator
PA5039	1543.15	-0.686509	0.29656	2.31491	0.0206179	0.207841	AE004091.2	5675186	5675702	-	aroK	shikimate kinase
PA2460	571.56	-1.15399	0.498757	2.31374	0.0206822	0.20809	AE004091.2	2760325	2760619	-	NA	hypothetical protein
PA3684	10.1267	-1.39764	0.60442	2.31236	0.0207578	0.208451	AE004091.2	4125745	4126090	-	NA	hypothetical protein
PA0134	368.748	-0.766302	0.331566	2.31116	0.0208242	0.208719	AE004091.2	151938	153306	-	NA	probable guanine deaminase
PA4999	1108.67	-0.707342	0.306232	2.30982	0.0208981	0.2088	AE004091.2	5616309	5617512	+	waaL	O-antigen ligase, WaaL
PA0627	357.168	1.28475	0.55627	-2.30957	0.0209118	0.2088	AE004091.2	686692	686896	+	NA	conserved hypothetical protein
PA1946	456.663	-1.09155	0.472974	2.30784	0.0210079	0.208901	AE004091.2	2130853	2131810	+	rbsB	binding protein component precursor of ABC ribose transporter
PA3600	9.07786	1.63283	0.70756	-2.30769	0.0210165	0.208901	AE004091.2	4035608	4035758	-	NA	conserved hypothetical protein
PA4842	843.741	-0.612044	0.265271	2.30724	0.0210412	0.208901	AE004091.2	5434658	5435726	-	NA	hypothetical protein
PA2114	80.0368	-1.16563	0.506128	2.30304	0.0212769	0.210637	AE004091.2	2324810	2326079	-	NA	probable major facilitator superfamily (MFS) transporter
PA2422	103.263	-1.55853	0.67689	2.30249	0.0213074	0.210637	AE004091.2	2705772	2706084	+	NA	hypothetical protein
PA4462	2804.21	-0.821866	0.357122	2.30136	0.0213713	0.210637	AE004091.2	4992869	4994360	+	rpoN	RNA polymerase sigma-54 factor
PA4494	1293.7	-0.682447	0.296626	2.3007	0.0214086	0.210637	AE004091.2	5028982	5030248	-	roxS	RoxS
PA2497	27.8547	-1.13147	0.491855	2.30042	0.0214245	0.210637	AE004091.2	2815343	2816219	-	NA	probable transcriptional regulator
PA5078	2836.33	-0.62375	0.271213	2.29985	0.0214567	0.210637	AE004091.2	5716850	5718425	-	NA	conserved hypothetical protein
PA1398	37.4177	1.00121	0.437028	-2.29096	0.0219657	0.214975	AE004091.2	1519626	1519965	+	NA	hypothetical protein
PA4231	111.62	1.34116	0.585526	-2.29052	0.0219913	0.214975	AE004091.2	4745120	4746548	+	pchA	salicylate biosynthesis isochorismate synthase
PA3962	345.269	0.784856	0.342732	-2.29	0.0220214	0.214975	AE004091.2	4442452	4442866	+	NA	hypothetical protein
PA3384	40.5728	-1.07293	0.469795	2.28384	0.0223811	0.217791	AE004091.2	3790152	3790986	-	phnC	ATP-binding component of ABC phosphonate transporter
PA3057	41.9778	-0.937418	0.410493	2.28364	0.0223928	0.217791	AE004091.2	3421424	3421652	+	NA	hypothetical protein
PA2933	2.08307	-3.88844	1.70293	2.28338	0.0224079	NA	AE004091.2	3288514	3289690	+	NA	probable major facilitator superfamily (MFS) transporter
PA1105	32.1847	0.905291	0.396637	-2.28242	0.0224647	0.218086	AE004091.2	1197389	1197830	+	fliJ	flagellar protein FliJ
PA4255	9660.99	-1.3322	0.58523	2.27637	0.0228236	0.220983	AE004091.2	4762930	4763119	-	rpmC	50S ribosomal protein L29
PA1889	2153.61	-2.15611	0.947335	2.27598	0.0228473	0.220983	AE004091.2	2059568	2060549	+	NA	hypothetical protein
PA0063	81.3875	-0.751731	0.330554	2.27415	0.0229568	0.221635	AE004091.2	75280	76405	+	NA	hypothetical protein
PA4174	40.7106	-0.843584	0.371213	2.27251	0.0230557	0.222181	AE004091.2	4669860	4670781	+	NA	probable transcriptional regulator
PA3402	47.067	-0.893889	0.393867	2.26952	0.0232368	0.223515	AE004091.2	3807248	3808217	-	NA	hypothetical protein
PA2226	2103.53	-1.41349	0.62338	2.26747	0.0233617	0.224159	AE004091.2	2448035	2448533	-	NA	hypothetical protein
PA2945	258.207	0.790853	0.348851	-2.26702	0.023389	0.224159	AE004091.2	3304439	3305564	-	NA	conserved hypothetical protein
PA3120	253.505	0.658601	0.290739	-2.26526	0.0234966	0.224452	AE004091.2	3502644	3503280	-	leuD	3-isopropylmalate dehydratase small subunit
PA4934	5128.35	-1.21326	0.535626	2.26512	0.0235051	0.224452	AE004091.2	5537061	5537289	-	rpsR	30S ribosomal protein S18
PA4343	58.6521	-1.047	0.462682	2.26288	0.0236428	0.224772	AE004091.2	4871915	4873232	-	NA	probable major facilitator superfamily (MFS) transporter
PA5156	40.6418	-1.02459	0.452785	2.26286	0.0236444	0.224772	AE004091.2	5803866	5804799	+	NA	hypothetical protein
PA0826.1	1.87219e+06	-1.12968	0.499314	2.26247	0.0236681	0.224772	AE004091.2	901748	901779	-	NA	tmRNA tag peptide
PA4935	18949.4	-1.07854	0.476976	2.2612	0.0237469	0.224772	AE004091.2	5537321	5537738	-	rpsF	30S ribosomal protein S6
PA2687	32.6054	1.09099	0.482502	-2.26111	0.0237526	0.224772	AE004091.2	3038802	3040140	+	pfeS	two-component sensor PfeS
PA1375	18.2336	-1.40891	0.623413	2.25999	0.023822	0.224888	AE004091.2	1491912	1493052	+	pdxB	erythronate-4-phosphate dehydrogenase
PA5284	104.285	-0.807954	0.357576	2.25953	0.0238505	0.224888	AE004091.2	5948698	5949610	-	NA	hypothetical protein
PA0772	26.3028	-1.10547	0.489673	2.25757	0.0239727	0.225078	AE004091.2	840384	841083	+	recO	DNA repair protein RecO
PA1107	153.459	-1.67888	0.743694	2.25748	0.0239778	0.225078	AE004091.2	1198752	1199946	-	NA	conserved hypothetical protein
PA2649	921.869	0.572329	0.253564	-2.25714	0.0239992	0.225078	AE004091.2	2996264	2997722	+	nuoN	NADH dehydrogenase I chain N
PA1300	9.8553	1.97039	0.873965	-2.25454	0.0241624	0.226028	AE004091.2	1409948	1410473	+	NA	probable sigma-70 factor, ECF subfamily
PA1176	3.16213	2.80657	1.24485	-2.25453	0.0241626	NA	AE004091.2	1276119	1276608	-	napF	ferredoxin protein NapF
PA2490	22.8846	-1.03082	0.457296	2.25415	0.0241865	0.226028	AE004091.2	2805916	2806288	+	NA	conserved hypothetical protein
PA4295	140.264	-1.33279	0.591903	2.2517	0.0243413	0.22707	AE004091.2	4819927	4820407	+	fppA	Flp prepilin peptidase A, FppA
PA3315	33.9176	1.15148	0.511768	-2.24999	0.0244494	0.227674	AE004091.2	3717604	3718435	+	NA	probable permease of ABC transporter
PA1778	50.0371	0.933132	0.415029	-2.24835	0.0245536	0.22824	AE004091.2	1922297	1923032	-	cobA	uroporphyrin-III C-methyltransferase
PA5421	85.0264	-0.761322	0.338824	2.24696	0.0246428	0.228565	AE004091.2	6101883	6103080	+	fdhA	glutathione-independent formaldehyde dehydrogenase
PA3051	19.9956	1.70326	0.758203	-2.24644	0.0246757	0.228565	AE004091.2	3415788	3416067	-	NA	hypothetical protein
PA0326	21.2218	-1.2242	0.54531	2.24497	0.0247704	0.228847	AE004091.2	366082	367129	-	NA	probable ATP-binding component of ABC transporter
PA2447	12.2181	1.37231	0.611379	-2.24461	0.0247932	0.228847	AE004091.2	2747334	2748255	-	NA	probable transcriptional regulator
PA4508	34.8871	-0.982168	0.438204	2.24135	0.0250033	0.230381	AE004091.2	5046805	5047276	+	NA	probable transcriptional regulator
PA3801	206.419	0.752745	0.336523	-2.23683	0.0252975	0.232684	AE004091.2	4260401	4261043	-	NA	conserved hypothetical protein
PA1555.1	6108.85	-0.935366	0.418296	2.23614	0.0253429	0.232693	AE004091.2	1694044	1694227	-	ccoQ2	Cytochrome c oxidase, cbb3-type, CcoQ subunit
PA0654	3282.61	-0.622767	0.278727	2.23433	0.0254615	0.233375	AE004091.2	707685	708477	+	speD	S-adenosylmethionine decarboxylase proenzyme
PA2696	204.721	-0.892787	0.39974	2.23342	0.0255212	0.233515	AE004091.2	3049270	3050161	-	NA	probable transcriptional regulator
PA4186	278.219	-0.727379	0.326503	2.22778	0.0258949	0.236219	AE004091.2	4682241	4683558	+	NA	hypothetical protein
PA5184	162.409	-0.870919	0.391016	2.22733	0.0259254	0.236219	AE004091.2	5836909	5837464	+	NA	hypothetical protein
PA5045	2395.74	-0.698687	0.313744	2.22693	0.0259517	0.236219	AE004091.2	5680897	5683363	+	ponA	penicillin-binding protein 1A
PA0467	22.5005	1.00529	0.452229	-2.22298	0.0262173	0.238223	AE004091.2	527326	527944	-	NA	conserved hypothetical protein
PA2899	62.112	-0.731094	0.329012	2.22209	0.0262775	0.238358	AE004091.2	3253768	3254404	-	NA	probable transcriptional regulator
PA2580	398.506	-0.652496	0.293754	2.22123	0.0263352	0.23847	AE004091.2	2916160	2916748	-	NA	conserved hypothetical protein
PA4998	615.259	-0.783119	0.352707	2.22031	0.0263977	0.238624	AE004091.2	5615651	5616299	+	NA	conserved hypothetical protein
PA4214	3.7734	2.82494	1.27319	-2.2188	0.0265006	NA	AE004091.2	4716659	4718540	+	phzE1	phenazine biosynthesis protein PhzE
PA4197	50.3361	-1.30284	0.587199	2.21873	0.0265052	0.238855	AE004091.2	4693761	4696035	-	bfiS	BfiS
PA1207	114.191	0.70316	0.316939	-2.2186	0.0265141	0.238855	AE004091.2	1306058	1307897	+	kefB	glutathione-regulated potassium-efflux system protein KefB
PA1505	235.408	-1.06217	0.479147	2.2168	0.0266368	0.239512	AE004091.2	1634727	1635720	+	moaA2	molybdopterin biosynthetic protein A2
PA3682	18.3943	1.11462	0.50315	-2.21529	0.0267404	0.239512	AE004091.2	4123963	4124785	-	NA	hypothetical protein
PA0003	1857.98	-0.845453	0.381736	2.21476	0.0267765	0.239512	AE004091.2	3168	4275	+	recF	RecF protein
PA3696	65.857	0.79318	0.358251	-2.21403	0.0268266	0.239512	AE004091.2	4137194	4137938	-	NA	conserved hypothetical protein
PA1758	283.935	-0.945595	0.427099	2.214	0.0268289	0.239512	AE004091.2	1897292	1898651	-	pabB	para-aminobenzoate synthase component I
PA1480	396.625	0.627756	0.283599	-2.21354	0.0268607	0.239512	AE004091.2	1605087	1607058	+	ccmF	cytochrome C-type biogenesis protein CcmF
PA5242	7371.22	-0.55533	0.251295	2.20988	0.0271138	0.24103	AE004091.2	5902388	5904596	-	ppk	polyphosphate kinase
PA0973	7398.05	0.878659	0.397629	-2.20975	0.0271228	0.24103	AE004091.2	1057399	1057903	+	oprL	Peptidoglycan associated lipoprotein OprL precursor
PA1338	244.738	0.598021	0.270762	-2.20866	0.0271984	0.241128	AE004091.2	1451721	1453392	-	ggt	gamma-glutamyltranspeptidase precursor
PA3386	130.326	-0.792559	0.358905	2.20827	0.0272256	0.241128	AE004091.2	3791826	3792189	+	NA	conserved hypothetical protein
PA5491	291.873	-1.08644	0.492293	2.2069	0.0273208	0.241564	AE004091.2	6182398	6182689	-	NA	probable cytochrome
PA2200	147.567	-0.702658	0.318591	2.20552	0.0274179	0.241968	AE004091.2	2418722	2420315	+	NA	conserved hypothetical protein
PA3868	195.324	-0.673229	0.3054	2.20442	0.027495	0.241968	AE004091.2	4331451	4332459	+	NA	hypothetical protein
PA3880	55.3023	-0.859171	0.389774	2.20428	0.0275047	0.241968	AE004091.2	4347618	4348011	+	NA	conserved hypothetical protein
PA4741	24308.6	-1.27385	0.578437	2.20223	0.0276488	0.242828	AE004091.2	5325655	5325922	-	rpsO	30S ribosomal protein S15
PA3983	1701.17	0.589036	0.267642	-2.20083	0.027748	0.243293	AE004091.2	4462878	4463715	+	NA	conserved hypothetical protein
PA1642	140.482	0.706188	0.32115	-2.19894	0.0278825	0.243293	AE004091.2	1787249	1788281	+	selD	selenophosphate synthetase
PA1336	51.9697	0.871459	0.396466	-2.19807	0.0279442	0.243293	AE004091.2	1448550	1450449	-	NA	probable two-component sensor
PA5379	14.0719	1.17671	0.535366	-2.19796	0.027952	0.243293	AE004091.2	6056876	6058250	+	sdaB	L-serine dehydratase
PA3452	815.116	-1.02953	0.468407	2.19795	0.0279529	0.243293	AE004091.2	3856748	3858317	+	mqoA	malate:quinone oxidoreductase
PA2579	813.661	-0.573172	0.260821	2.19757	0.0279796	0.243293	AE004091.2	2914968	2915832	-	kynA	L-Tryptophan:oxygen 2,3-oxidoreductase (decyclizing) KynA
PA1227	19.7562	-1.17869	0.536563	2.19673	0.0280397	0.243412	AE004091.2	1329191	1330037	+	NA	hypothetical protein
PA3841	512.029	-0.94912	0.432745	2.19326	0.0282889	0.24517	AE004091.2	4303143	4304502	-	exoS	exoenzyme S
PA2060	3.20918	2.71655	1.23874	-2.19299	0.0283079	NA	AE004091.2	2256703	2257717	+	NA	probable permease of ABC transporter
PA4909	39.2942	-0.874477	0.399219	2.19047	0.02849	0.246356	AE004091.2	5507971	5508685	-	NA	probable ATP-binding component of ABC transporter
PA3251	18.69	1.39399	0.636505	-2.19006	0.0285195	0.246356	AE004091.2	3637733	3638540	+	NA	hypothetical protein
PA0320	54.9998	-0.724172	0.330852	2.18881	0.0286108	0.246738	AE004091.2	359981	360329	+	NA	conserved hypothetical protein
PA1377	53.6879	-0.757661	0.347133	2.18263	0.0290634	0.247565	AE004091.2	1494958	1495489	+	NA	conserved hypothetical protein
PA1865	129.16	-0.821308	0.376348	2.18231	0.0290866	0.247565	AE004091.2	2024064	2025741	+	NA	hypothetical protein
PA1509	2614.13	-1.11997	0.513212	2.18227	0.0290893	0.247565	AE004091.2	1638654	1639794	-	NA	hypothetical protein
PA0400	133.112	0.736885	0.337712	-2.182	0.0291099	0.247565	AE004091.2	442007	443189	+	NA	probable cystathionine gamma-lyase
PA3687	108.171	0.622696	0.285409	-2.18177	0.0291265	0.247565	AE004091.2	4127758	4130392	-	ppc	phosphoenolpyruvate carboxylase
PA3292	166.685	-0.97194	0.445652	2.18094	0.0291879	0.247565	AE004091.2	3684907	3685762	-	NA	hypothetical protein
PA1607	461.119	0.886508	0.406497	-2.18085	0.0291949	0.247565	AE004091.2	1749351	1749789	-	NA	conserved hypothetical protein
PA5458	97.9346	0.873029	0.400446	-2.18014	0.029247	0.247565	AE004091.2	6149178	6150318	+	NA	hypothetical protein
PA0541	251.281	0.666229	0.305597	-2.18009	0.0292506	0.247565	AE004091.2	599106	599562	+	NA	hypothetical protein
PA2263	12.5621	1.30947	0.600669	-2.18002	0.0292557	0.247565	AE004091.2	2492063	2493047	+	NA	probable 2-hydroxyacid dehydrogenase
PA5223	112.54	0.932919	0.427992	-2.17976	0.0292754	0.247565	AE004091.2	5880489	5881671	-	ubiH	ubiH protein
PA3587	113.974	1.03359	0.474385	-2.1788	0.0293462	0.247565	AE004091.2	4019742	4020660	+	metR	transcriptional regulator MetR
PA2867	355.119	-0.815927	0.374519	2.1786	0.0293616	0.247565	AE004091.2	3219607	3221077	+	NA	probable chemotaxis transducer
PA0873	174.404	-0.960321	0.440811	2.17853	0.0293665	0.247565	AE004091.2	953690	955247	+	phhR	transcriptional regulator PhhR
PA4114	1011.31	-1.5083	0.692621	2.17766	0.0294311	0.247712	AE004091.2	4601576	4602083	-	NA	spermidine acetyltransferase
PA3314	3.28036	2.74193	1.25955	-2.17692	0.0294868	NA	AE004091.2	3716807	3717608	+	NA	probable ATP-binding component of ABC transporter
PA0769	1880.5	-1.01188	0.465125	2.17551	0.0295918	0.248665	AE004091.2	838350	838725	+	NA	hypothetical protein
PA1519	52.8101	-0.951817	0.437898	2.1736	0.0297349	0.249138	AE004091.2	1650551	1651898	-	NA	probable transporter
PA3503	11.768	1.55516	0.715509	-2.1735	0.0297429	0.249138	AE004091.2	3918798	3919431	-	NA	hypothetical protein
PA1673	12261.9	-0.694988	0.31987	2.17272	0.0298014	0.249231	AE004091.2	1824968	1825427	+	NA	hypothetical protein
PA1252	16.6577	1.30719	0.601887	-2.17181	0.0298697	0.249296	AE004091.2	1359589	1360591	+	NA	probable L-malate dehydrogenase
PA3303	92.8818	-1.22629	0.564757	2.17136	0.0299042	0.249296	AE004091.2	3700936	3702109	+	NA	probable major facilitator superfamily (MFS) transporter
PA2404	101.443	1.36109	0.62703	-2.1707	0.029954	0.249316	AE004091.2	2688704	2689241	+	NA	hypothetical protein
PA0546	3693.46	0.691549	0.318919	-2.16842	0.030127	0.250359	AE004091.2	603708	604896	-	metK	methionine adenosyltransferase
PA4605	421.274	0.776359	0.358642	-2.16472	0.0304092	0.251768	AE004091.2	5163538	5163739	-	NA	conserved hypothetical protein
PA3031	16255.1	-0.851865	0.393528	2.16468	0.0304119	0.251768	AE004091.2	3394815	3395034	+	NA	hypothetical protein
PA5274	319.845	-1.12124	0.518059	2.16431	0.0304403	0.251768	AE004091.2	5940022	5940424	-	rnk	nucleoside diphosphate kinase regulator
PA3753	215.4	0.886808	0.409889	-2.16353	0.0305003	0.251868	AE004091.2	4204736	4205258	-	NA	conserved hypothetical protein
PA4841	88.1168	0.692641	0.320329	-2.16228	0.0305967	0.251869	AE004091.2	5434118	5434652	-	NA	conserved hypothetical protein
PA3211	217.193	0.725852	0.335708	-2.16215	0.0306065	0.251869	AE004091.2	3600453	3601596	+	NA	probable permease of ABC transporter
PA3782	62.586	-0.807292	0.373459	2.16166	0.0306443	0.251869	AE004091.2	4241344	4242295	-	NA	probable transcriptional regulator
PA2532	106.604	0.90327	0.41806	-2.16062	0.0307246	0.251984	AE004091.2	2859779	2860274	-	tpx	thiol peroxidase
PA3866	7233.95	-0.752926	0.348539	2.16024	0.0307543	0.251984	AE004091.2	4327699	4329991	-	NA	pyocin protein
PA4962	13.2566	-1.34581	0.623247	2.15935	0.0308229	0.252152	AE004091.2	5570624	5571158	+	NA	conserved hypothetical protein
PA2732	10042.5	-0.937164	0.43429	2.15792	0.0309338	0.252666	AE004091.2	3090223	3093661	-	NA	hypothetical protein
PA0667	6403.23	-0.690411	0.320519	2.15404	0.031237	0.254746	AE004091.2	718731	720072	-	NA	conserved hypothetical protein
PA4085	29.7443	-1.14246	0.530662	2.1529	0.0313264	0.25508	AE004091.2	4568279	4569023	-	cupB2	chaperone CupB2
PA1485	13.5833	-1.45137	0.674434	2.15198	0.0313987	0.255272	AE004091.2	1610744	1612109	+	NA	probable amino acid permease
PA1362	72.7121	-1.07523	0.50026	2.14934	0.0316073	0.256571	AE004091.2	1474390	1474711	+	NA	hypothetical protein
PA3130	8.8132	1.36369	0.63479	-2.14826	0.0316931	0.25682	AE004091.2	3511959	3512394	-	NA	hypothetical protein
PA3101	443.84	0.772233	0.359559	-2.14772	0.0317357	0.25682	AE004091.2	3480248	3480692	-	xcpT	general secretion pathway protein G
PA1288	6124.98	-0.744732	0.346946	2.14654	0.0318299	0.256843	AE004091.2	1399233	1400505	-	NA	probable outer membrane protein precursor
PA5118	414.637	-1.1623	0.541498	2.14646	0.0318364	0.256843	AE004091.2	5764695	5766147	-	thiI	thiazole biosynthesis protein ThiI
PA4468	162.494	1.39752	0.651343	-2.1456	0.0319051	0.257002	AE004091.2	4997441	4998050	-	sodM	superoxide dismutase
PA4239	21762.5	-0.96549	0.450239	2.14439	0.0320015	0.257069	AE004091.2	4755449	4756067	-	rpsD	30S ribosomal protein S4
PA1721	7.803	1.63515	0.762565	-2.14427	0.0320113	0.257069	AE004091.2	1863367	1863796	+	pscH	type III export protein PscH
PA4307	780.956	-0.640222	0.298747	2.14303	0.032111	0.257223	AE004091.2	4831371	4833267	+	pctC	chemotactic transducer PctC
PA0114	880.029	0.735561	0.343273	-2.14278	0.0321305	0.257223	AE004091.2	135258	135891	+	senC	SenC
PA1302	121.608	0.887467	0.41438	-2.14167	0.0322197	0.257223	AE004091.2	1411584	1414137	+	NA	probable heme utilization protein precursor
PA3457	39.3733	0.94711	0.442246	-2.14159	0.0322264	0.257223	AE004091.2	3864373	3865123	+	NA	hypothetical protein
PA4127	53.5938	0.834136	0.389797	-2.13993	0.0323607	0.257904	AE004091.2	4615345	4616146	+	hpcG	2-oxo-hept-3-ene-1,7-dioate hydratase
PA4606	2628.68	0.526248	0.246105	-2.1383	0.032492	0.25853	AE004091.2	5163790	5165854	-	NA	conserved hypothetical protein
PA5426	126.146	-1.10917	0.518854	2.13774	0.0325378	0.25853	AE004091.2	6106274	6106763	-	purE	phosphoribosylaminoimidazole carboxylase, catalytic subunit
PA2029	29.9705	1.02621	0.480493	-2.13575	0.0327001	0.259385	AE004091.2	2220274	2220571	+	NA	hypothetical protein
PA1382	1919.28	-0.861997	0.403832	2.13454	0.0327984	0.259385	AE004091.2	1498812	1501089	+	NA	probable type II secretion system protein
PA4464	1434.79	0.601533	0.281831	-2.13438	0.0328117	0.259385	AE004091.2	4994762	4995224	+	ptsN	nitrogen regulatory IIA protein
PA4265	49118.2	-0.930404	0.435991	2.134	0.0328429	0.259385	AE004091.2	4767813	4769004	-	tufA	elongation factor Tu
PA4089	7.05398	1.7969	0.843104	-2.13129	0.0330649	0.260539	AE004091.2	4572310	4573069	+	NA	probable short-chain dehydrogenase
PA4846	725.214	-0.595584	0.279484	2.13101	0.0330883	0.260539	AE004091.2	5441836	5442277	+	aroQ1	3-dehydroquinate dehydratase
PA0848	155.977	1.62843	0.765017	-2.12862	0.0332856	0.261701	AE004091.2	927146	927743	+	NA	probable alkyl hydroperoxide reductase
PA4528	3508.83	-0.976364	0.460127	2.12195	0.0338421	0.265678	AE004091.2	5072694	5073564	+	pilD	type 4 prepilin peptidase PilD
PA0001	3986.71	-0.643923	0.30398	2.1183	0.0341493	0.267688	AE004091.2	482	2024	+	dnaA	chromosomal replication initiator protein DnaA
PA1479	305.769	0.78677	0.371606	-2.11722	0.0342415	0.267688	AE004091.2	1604598	1605084	+	ccmE	cytochrome C-type biogenesis protein CcmE
PA3988	454.023	0.743408	0.351444	-2.1153	0.0344045	0.267688	AE004091.2	4469612	4470233	+	NA	hypothetical protein
PA0317	1988.71	-0.474189	0.224174	2.11527	0.0344065	0.267688	AE004091.2	356680	358072	+	NA	hypothetical protein
PA2223	4944.36	-1.35775	0.642008	2.11485	0.0344426	0.267688	AE004091.2	2445547	2446564	-	NA	hypothetical protein
PA0749	96.0665	0.738372	0.349157	-2.11473	0.0344529	0.267688	AE004091.2	817081	817900	+	NA	hypothetical protein
PA2038	174.08	-0.789687	0.373518	2.11419	0.0344991	0.267688	AE004091.2	2229128	2229440	-	NA	hypothetical protein
PA2233	152.14	0.895847	0.423746	-2.11411	0.0345058	0.267688	AE004091.2	2456568	2457477	+	pslC	PslC
PA0441	45.5162	-1.31479	0.622394	2.11247	0.0346463	0.268381	AE004091.2	494818	496255	-	dht	dihydropyrimidinase
PA3162	69498.2	-0.803186	0.380459	2.1111	0.0347639	0.26851	AE004091.2	3548112	3549789	-	rpsA	30S ribosomal protein S1
PA2624	5546.54	-1.03019	0.487991	2.11108	0.0347652	0.26851	AE004091.2	2967160	2969383	+	idh	isocitrate dehydrogenase
PA0296	4603.67	-0.822852	0.390407	2.10768	0.035059	0.270135	AE004091.2	333081	334455	-	spuI	probable glutamine synthetase
PA4697	549.673	-0.742575	0.352357	2.10745	0.0350785	0.270135	AE004091.2	5276282	5276732	+	NA	hypothetical protein
PA4038	88.9472	-1.56155	0.741268	2.1066	0.0351524	0.270308	AE004091.2	4520197	4520929	+	NA	hypothetical protein
PA5331	431.847	-1.13584	0.539646	2.10478	0.0353104	0.270391	AE004091.2	6001401	6002040	-	pyrE	orotate phosphoribosyltransferase
PA0023	170.189	0.679224	0.322739	-2.10456	0.0353295	0.270391	AE004091.2	24570	25545	-	qor	quinone oxidoreductase
PA4773	47.9504	-0.902227	0.428728	2.10442	0.0353414	0.270391	AE004091.2	5361585	5362065	+	NA	hypothetical protein
PA0280	57.4728	-1.1512	0.547181	2.10387	0.0353902	0.270391	AE004091.2	313940	314927	-	cysA	sulfate transport protein CysA
PA1233	5.91011	1.71004	0.813367	-2.10242	0.0355162	0.270391	AE004091.2	1334670	1334925	+	NA	hypothetical protein
PA0310	147.788	-0.721908	0.34339	2.1023	0.0355274	0.270391	AE004091.2	350889	351585	+	NA	hypothetical protein
PA4816	21.8286	-0.896888	0.426657	2.10213	0.0355419	0.270391	AE004091.2	5406164	5407397	+	NA	hypothetical protein
PA0620	11597.6	-0.701207	0.33363	2.10175	0.035575	0.270391	AE004091.2	678820	680893	+	NA	probable bacteriophage protein
PA3791	520.607	0.611701	0.291179	-2.10077	0.0356609	0.270652	AE004091.2	4249997	4250456	-	NA	hypothetical protein
PA5166	140.492	0.612981	0.292024	-2.09908	0.0358102	0.271088	AE004091.2	5815561	5816947	+	NA	probable two-component response regulator
PA3966	250.903	-0.773458	0.368498	2.09895	0.0358217	0.271088	AE004091.2	4445688	4445895	+	NA	hypothetical protein
PA2103	1294.9	-0.877531	0.418433	2.09718	0.0359775	0.271876	AE004091.2	2314511	2315687	+	NA	probable molybdopterin biosynthesis protein MoeB
PA4783	32.7099	-1.10169	0.525649	2.09586	0.0360949	0.27202	AE004091.2	5370757	5371645	-	NA	conserved hypothetical protein
PA0821	1691.9	-0.971672	0.463691	2.09552	0.0361252	0.27202	AE004091.2	897337	898423	-	NA	hypothetical protein
PA1458	2556.84	-0.782373	0.37341	2.09522	0.0361519	0.27202	AE004091.2	1587022	1589281	+	NA	probable two-component sensor
PA0495	66.4171	0.791793	0.378315	-2.09295	0.0363538	0.273148	AE004091.2	554382	555258	+	NA	hypothetical protein
PA4628	361.174	-0.724491	0.3463	2.09209	0.0364305	0.273333	AE004091.2	5195369	5196830	+	lysP	lysine-specific permease
PA0340	55.9131	0.724419	0.346626	-2.08992	0.0366254	0.273693	AE004091.2	382913	383714	+	NA	conserved hypothetical protein
PA5474	694.504	0.69296	0.331678	-2.08925	0.0366851	0.273693	AE004091.2	6164037	6165408	+	NA	probable metalloprotease
PA1048	949.841	-0.921573	0.441105	2.08924	0.0366863	0.273693	AE004091.2	1135407	1136286	+	NA	probable outer membrane protein precursor
PA3106	51.8048	-0.94001	0.449931	2.08923	0.0366869	0.273693	AE004091.2	3486419	3487184	-	NA	probable short-chain dehydrogenase
PA1366	4999.58	-1.14568	0.548759	2.08776	0.0368199	0.274295	AE004091.2	1479023	1479791	-	NA	hypothetical protein
PA3472	758.657	-0.883959	0.423688	2.08634	0.0369475	0.274856	AE004091.2	3885710	3886304	+	NA	hypothetical protein
PA2485	293.245	-0.88594	0.424766	2.08571	0.0370048	0.274893	AE004091.2	2803344	2803620	+	NA	hypothetical protein
PA2222	1689.2	-1.26833	0.609071	2.08241	0.0373054	0.276734	AE004091.2	2444888	2445533	-	NA	hypothetical protein
PA1663	213.019	1.04314	0.501201	-2.08128	0.0374086	0.277109	AE004091.2	1813394	1814903	+	NA	probable transcriptional regulator
PA3191	150.456	0.749991	0.360509	-2.08037	0.0374917	0.277333	AE004091.2	3582173	3583592	-	NA	probable two-component sensor
PA0207	51.6183	-0.691855	0.332985	2.07774	0.0377334	0.278585	AE004091.2	236217	237108	+	NA	probable transcriptional regulator
PA4257	31359.9	-1.15692	0.556914	2.07737	0.0377672	0.278585	AE004091.2	4763546	4764230	-	rpsC	30S ribosomal protein S3
PA2339	16.6598	1.12573	0.542174	-2.07632	0.0378643	0.278585	AE004091.2	2583482	2584412	+	NA	probable binding-protein-dependent maltose/mannitol transport protein
PA4811	457.036	0.816149	0.393093	-2.07622	0.0378732	0.278585	AE004091.2	5397692	5398619	-	fdnH	nitrate-inducible formate dehydrogenase, beta subunit
PA2737	2476.47	0.66244	0.319252	-2.07498	0.0379886	0.279043	AE004091.2	3099475	3099730	-	NA	conserved hypothetical protein
PA3116	278.733	-0.64504	0.311193	2.0728	0.0381911	0.280139	AE004091.2	3498376	3499384	-	NA	probable aspartate-semialdehyde dehydrogenase
PA1527	2436.73	-0.553037	0.266958	2.07162	0.0383005	0.28055	AE004091.2	1661411	1664897	+	NA	conserved hypothetical protein
PA0378	14.4326	-1.54294	0.745196	2.07052	0.0384038	0.280866	AE004091.2	422214	422943	-	NA	probable transglycosylase
PA3777	35.5553	0.860301	0.4156	-2.07002	0.0384506	0.280866	AE004091.2	4235219	4236596	+	xseA	exodeoxyribonuclease VII large subunit
PA4005	603.485	-1.00983	0.488096	2.06891	0.0385542	0.281231	AE004091.2	4485826	4486180	-	NA	conserved hypothetical protein
PA4047	369.926	-0.738779	0.35733	2.0675	0.0386875	0.28154	AE004091.2	4529997	4530612	-	ribA	GTP cyclohydrolase II
PA1294	146.862	0.573052	0.277195	-2.06732	0.0387036	0.28154	AE004091.2	1405337	1406459	+	rnd	ribonuclease D
PA4380	82.5006	0.750308	0.363342	-2.06502	0.0389214	0.282732	AE004091.2	4910873	4912151	-	NA	probable two-component sensor
PA4578	2167.45	1.00073	0.485115	-2.06286	0.0391258	0.283501	AE004091.2	5126165	5126651	+	NA	hypothetical protein
PA0083	266.932	0.790755	0.383348	-2.06276	0.0391352	0.283501	AE004091.2	101246	101762	+	NA	conserved hypothetical protein
PA0972	4917.15	-0.542241	0.263042	2.06142	0.0392626	0.283745	AE004091.2	1056048	1057344	+	tolB	TolB protein
PA4792	32.0516	-0.965956	0.468738	2.06076	0.0393261	0.283745	AE004091.2	5379515	5380448	-	NA	conserved hypothetical protein
PA4387	261.103	-1.16971	0.567679	2.06051	0.0393499	0.283745	AE004091.2	4917665	4918130	-	NA	conserved hypothetical protein
PA3607	64.3738	-0.847973	0.411609	2.06014	0.0393851	0.283745	AE004091.2	4041078	4042167	+	potA	polyamine transport protein PotA
PA4266	69147.9	-1.06893	0.519042	2.05944	0.0394526	0.283842	AE004091.2	4769037	4771155	-	fusA1	elongation factor G
PA4757	247.734	-0.733389	0.356464	2.0574	0.0396475	0.284855	AE004091.2	5343107	5343755	-	NA	conserved hypothetical protein
PA0986	48.912	-0.838066	0.40752	2.0565	0.0397341	0.284983	AE004091.2	1068192	1068453	+	NA	conserved hypothetical protein
PA0652	4270.41	-0.635438	0.309061	2.05603	0.0397801	0.284983	AE004091.2	706030	706672	-	vfr	transcriptional regulator Vfr
PA1432	62762.1	-1.00994	0.491327	2.05553	0.0398281	0.284983	AE004091.2	1559253	1559856	+	lasI	autoinducer synthesis protein LasI
PA1775	1636.25	-0.910921	0.443608	2.05343	0.0400304	0.285888	AE004091.2	1919578	1920400	+	cmpX	conserved cytoplasmic membrane protein, CmpX protein
PA3739	285.96	0.726051	0.353638	-2.05309	0.0400635	0.285888	AE004091.2	4191726	4193559	+	NA	probable sodium/hydrogen antiporter
PA4229	13.6327	1.62133	0.790343	-2.05143	0.040225	0.286651	AE004091.2	4744063	4744816	+	pchC	pyochelin biosynthetic protein PchC
PA4463	204455	-1.22443	0.597347	2.04978	0.0403855	0.287321	AE004091.2	4994440	4994746	+	NA	conserved hypothetical protein
PA1802	33290.4	-0.745202	0.363629	2.04934	0.0404284	0.287321	AE004091.2	1954814	1956092	+	clpX	ATP-dependent Clp protease ATP-binding subunit ClpX
PA0614	58.4132	-1.46076	0.713431	2.04752	0.0406075	0.287724	AE004091.2	675389	675836	+	NA	hypothetical protein
PA5195	27.3614	-0.916768	0.447948	2.04659	0.0406981	0.287724	AE004091.2	5847974	5848367	-	NA	probable heat shock protein
PA4259	9181.15	-0.978847	0.478339	2.04634	0.0407226	0.287724	AE004091.2	4764590	4764863	-	rpsS	30S ribosomal protein S19
PA4109	221.886	-1.37306	0.671021	2.04623	0.0407339	0.287724	AE004091.2	4592992	4593880	-	ampR	transcriptional regulator AmpR
PA3530	273.203	1.16266	0.568285	-2.04591	0.0407647	0.287724	AE004091.2	3949852	3950071	+	NA	conserved hypothetical protein
PA0333	60.1204	-0.779079	0.380927	2.04522	0.0408333	0.287724	AE004091.2	374242	375511	+	NA	hypothetical protein
PA5062	85.1189	0.743583	0.363753	-2.0442	0.0409342	0.287724	AE004091.2	5702260	5702533	-	NA	conserved hypothetical protein
PA1866	82.5032	0.678328	0.331836	-2.04417	0.0409367	0.287724	AE004091.2	2025736	2028010	+	NA	hypothetical protein
PA3225	82.0077	0.786257	0.384832	-2.04312	0.0410409	0.287724	AE004091.2	3612558	3613485	+	NA	probable transcriptional regulator
PA2027	42.6525	-1.06431	0.520941	2.04304	0.041048	0.287724	AE004091.2	2219255	2219645	-	NA	hypothetical protein
PA0034	66.1191	-0.820906	0.401973	2.04219	0.0411327	0.287724	AE004091.2	36280	36901	-	NA	probable two-component response regulator
PA0591	252.029	-0.581327	0.284673	2.04209	0.0411426	0.287724	AE004091.2	650160	650538	-	NA	conserved hypothetical protein
PA3332	385.106	1.48885	0.729279	-2.04153	0.041198	0.287729	AE004091.2	3742264	3742687	+	NA	conserved hypothetical protein
PA4281	306.67	0.661278	0.324419	-2.03835	0.0415152	0.289291	AE004091.2	4794403	4795630	+	sbcD	exonuclease SbcD
PA4894	10.1156	-1.32001	0.647642	2.03818	0.0415319	0.289291	AE004091.2	5489040	5489610	+	NA	hypothetical protein
PA4406	16214.7	-0.70514	0.346332	2.03603	0.0417477	0.290134	AE004091.2	4938278	4939187	-	lpxC	UDP-3-O-acyl-N-acetylglucosamine deacetylase
PA5478	103.981	-1.0416	0.511717	2.0355	0.0418003	0.290134	AE004091.2	6168844	6170071	-	NA	conserved hypothetical protein
PA4551	353.78	0.678354	0.333291	-2.03532	0.0418186	0.290134	AE004091.2	5098708	5099263	+	pilV	type 4 fimbrial biogenesis protein PilV
PA0195	239.398	-0.656558	0.322885	2.03341	0.0420108	0.290912	AE004091.2	224100	225216	+	pntAA	putative NAD(P) transhydrogenase, subunit alpha part 1
PA0344	28.1685	0.860663	0.423397	-2.03276	0.0420771	0.290912	AE004091.2	386388	387765	-	NA	hypothetical protein
PA3403	49.4618	-0.737363	0.362872	2.03202	0.0421517	0.290912	AE004091.2	3808320	3808803	-	NA	hypothetical protein
PA3329	513.345	1.56422	0.769787	-2.03201	0.0421523	0.290912	AE004091.2	3738774	3740100	+	NA	hypothetical protein
PA3432	47.3546	-1.39289	0.686404	2.02926	0.0424315	0.292454	AE004091.2	3840361	3840748	-	NA	hypothetical protein
PA5504	204.789	-1.3262	0.654429	2.0265	0.0427138	0.294014	AE004091.2	6196315	6196990	+	NA	D-methionine ABC transporter membrane protein
PA5363	392.988	-0.544909	0.26936	2.02297	0.0430761	0.296047	AE004091.2	6030353	6031250	-	NA	hypothetical protein
PA0526	22.8363	-1.86372	0.921482	2.02253	0.0431219	0.296047	AE004091.2	585704	585896	-	NA	hypothetical protein
PA1035	1213.12	-0.501705	0.248367	2.02001	0.0433821	0.296497	AE004091.2	1123358	1123850	-	NA	hypothetical protein
PA2906	35.6274	0.922447	0.456742	-2.01962	0.0434225	0.296497	AE004091.2	3259727	3261185	-	NA	probable oxidoreductase
PA0983	676.508	-1.49142	0.738555	2.01938	0.0434477	0.296497	AE004091.2	1065137	1065422	+	NA	conserved hypothetical protein
PA4275	4876.95	-0.882455	0.437002	2.01934	0.0434519	0.296497	AE004091.2	4783230	4783761	-	nusG	transcription antitermination protein NusG
PA3127	112.2	-0.706059	0.349678	2.01917	0.0434696	0.296497	AE004091.2	3509323	3510124	+	NA	hypothetical protein
PA1037	116.287	-0.716375	0.355199	2.01683	0.0437134	0.297362	AE004091.2	1124847	1125465	-	NA	conserved hypothetical protein
PA2302	319.39	0.826986	0.410139	-2.01636	0.0437628	0.297362	AE004091.2	2532671	2539043	-	ambE	AmbE
PA2175	127.86	-0.947969	0.470386	2.0153	0.0438729	0.297362	AE004091.2	2396538	2396883	-	NA	hypothetical protein
PA4243	26335.3	-1.07163	0.531771	2.01522	0.043882	0.297362	AE004091.2	4757126	4758452	-	secY	secretion protein SecY
PA1836	58.0023	-0.694524	0.344668	2.01506	0.0438989	0.297362	AE004091.2	1994020	1994599	+	NA	probable transcriptional regulator
PA2672	10.8819	-1.48549	0.737327	2.0147	0.0439362	0.297362	AE004091.2	3019919	3020507	-	NA	probable type II secretion system protein
PA1281	2.08233	2.97943	1.48086	-2.01195	0.0442247	NA	AE004091.2	1391863	1392598	+	cobV	cobalamin (5'-phosphate) synthase
PA4836	15.0645	-1.11289	0.553582	2.01035	0.0443946	0.300078	AE004091.2	5426897	5427686	-	NA	hypothetical protein
PA0276	144.531	-1.14561	0.570196	2.00914	0.0445219	0.300551	AE004091.2	310895	311408	+	NA	hypothetical protein
PA0607	397.178	0.560225	0.279285	-2.00593	0.0448641	0.302343	AE004091.2	669414	670086	+	rpe	ribulose-phosphate 3-epimerase
PA1932	10.4043	1.19738	0.597029	-2.00557	0.0449024	0.302343	AE004091.2	2112199	2113186	+	NA	probable hydroxylase molybdopterin-containing subunit
PA4335	91.8261	-0.608109	0.303619	2.00287	0.0451916	0.303901	AE004091.2	4864667	4864973	-	NA	hypothetical protein
PA1214	12.5635	1.68786	0.843063	-2.00206	0.0452786	0.304096	AE004091.2	1314320	1315916	-	NA	hypothetical protein
PA2952	2901.2	-0.867771	0.433774	2.00051	0.0454448	0.304823	AE004091.2	3311723	3312470	-	etfB	electron transfer flavoprotein beta-subunit
PA1363	29.7894	0.956876	0.478457	-1.99992	0.0455089	0.304864	AE004091.2	1474726	1475464	+	NA	probable sigma-70 factor, ECF subfamily
PA4132	2011.29	0.709251	0.355084	-1.99742	0.0457798	0.306026	AE004091.2	4621132	4622545	+	NA	conserved hypothetical protein
PA0323	94.5322	-0.717866	0.359541	1.99661	0.0458671	0.306026	AE004091.2	363280	364321	-	NA	probable binding protein component of ABC transporter
PA2463	62.5799	-0.704633	0.352986	1.99621	0.0459114	0.306026	AE004091.2	2778919	2780614	-	NA	hypothetical protein
PA5307	586.923	-0.663936	0.332689	1.99566	0.0459706	0.306026	AE004091.2	5974404	5976969	-	NA	hypothetical protein
PA3861	1214.81	0.594573	0.297937	-1.99563	0.0459738	0.306026	AE004091.2	4321433	4322624	+	rhl	ATP-dependent RNA helicase RhlB
PA2744	4312.3	-0.674307	0.338482	1.99215	0.0463549	0.308172	AE004091.2	3104832	3106752	-	thrS	threonyl-tRNA synthetase
PA1438	28.6322	0.879182	0.441842	-1.98981	0.046612	0.309246	AE004091.2	1567847	1569290	+	NA	probable two-component sensor
PA4779	19.3124	-1.0101	0.507788	1.98923	0.0466762	0.309246	AE004091.2	5367189	5368080	-	NA	hypothetical protein
PA2655	18.6579	-0.921907	0.463581	1.98866	0.0467382	0.309246	AE004091.2	3005608	3005914	-	NA	hypothetical protein
PA1676	22.9826	-0.876508	0.440816	1.98838	0.0467701	0.309246	AE004091.2	1826734	1827052	-	NA	hypothetical protein
PA1919	21.7242	0.944386	0.47506	-1.98793	0.0468196	0.309246	AE004091.2	2093446	2094142	-	nrdG	class III (anaerobic) ribonucleoside-triphosphate reductase activating protein, 'activase', NrdG
PA2981	86.4727	0.840635	0.423063	-1.98702	0.0469202	0.309246	AE004091.2	3338681	3339677	-	lpxK	tetraacyldisaccharide 4*-kinase
PA1985	859.351	-1.81818	0.915065	1.98694	0.0469286	0.309246	AE004091.2	2171864	2171933	+	pqqA	pyrroloquinoline quinone biosynthesis protein A
PA5040	15670.1	-0.613857	0.309181	1.98543	0.0470964	0.309737	AE004091.2	5675716	5677858	-	pilQ	Type 4 fimbrial biogenesis outer membrane protein PilQ precursor
PA1057	149.27	0.643498	0.324146	-1.98521	0.0471211	0.309737	AE004091.2	1146692	1147214	+	NA	conserved hypothetical protein
PA1368	750.486	-0.780458	0.393312	1.98432	0.04722	0.309999	AE004091.2	1481336	1482758	-	NA	hypothetical protein
PA0894	36.0713	-0.857292	0.432271	1.98323	0.0473418	0.310411	AE004091.2	977422	977743	-	NA	hypothetical protein
PA0142	93.433	1.05731	0.533647	-1.9813	0.0475579	0.311439	AE004091.2	161905	163252	+	NA	hypothetical protein
PA0854	141.369	0.645474	0.325916	-1.98049	0.0476485	0.311644	AE004091.2	932720	934112	-	fumC2	fumarate hydratase
PA3280	131.052	-0.686031	0.346925	1.97746	0.0479897	0.313216	AE004091.2	3673010	3674324	-	oprO	Pyrophosphate-specific outer membrane porin OprO precursor
PA3163	658.577	-1.21477	0.614357	1.9773	0.0480081	0.313216	AE004091.2	3550059	3550746	-	cmk	cytidylate kinase
PA4176	436.787	-0.52642	0.266564	1.97483	0.0482872	0.314645	AE004091.2	4673040	4673319	-	ppiC2	peptidyl-prolyl cis-trans isomerase C2
PA2099	25.9707	-1.03554	0.524599	1.97396	0.0483863	0.314718	AE004091.2	2310356	2311109	+	NA	probable short-chain dehydrogenase
PA4409	638.615	0.656129	0.332439	-1.97368	0.0484181	0.314718	AE004091.2	4941812	4942673	-	ftsQ	cell division protein FtsQ
PA3873	5.92359	1.5961	0.809307	-1.97218	0.0485887	0.315436	AE004091.2	4335964	4336702	-	narJ	respiratory nitrate reductase delta chain
PA1460	150.582	0.574062	0.29133	-1.97049	0.0487826	0.316304	AE004091.2	1590532	1591270	+	motC	MotC
PA4426	1103.26	0.579724	0.294669	-1.96738	0.04914	0.318095	AE004091.2	4960515	4961091	+	NA	conserved hypothetical protein
PA1575	100.079	1.06993	0.543932	-1.96703	0.0491799	0.318095	AE004091.2	1715156	1715705	-	NA	hypothetical protein
PA5498	103.73	-0.689699	0.3509	1.96551	0.0493547	0.318671	AE004091.2	6191188	6192109	-	NA	probable adhesin
PA0889	322.3	0.54488	0.277263	-1.96521	0.0493903	0.318671	AE004091.2	973063	973750	+	aotQ	arginine/ornithine transport protein AotQ
PA1912	15.6013	-1.09504	0.557508	1.96417	0.0495105	0.319054	AE004091.2	2085425	2085929	-	femI	ECF sigma factor, FemI
PA2328	29.8957	1.12065	0.570726	-1.96356	0.0495812	0.319118	AE004091.2	2569692	2570889	-	NA	hypothetical protein
PA3496	4124.15	-0.946712	0.482545	1.96191	0.0497725	0.319651	AE004091.2	3913875	3914052	+	NA	hypothetical protein
PA5047	665.051	-0.602781	0.307259	1.9618	0.0497857	0.319651	AE004091.2	5684844	5686281	-	NA	hypothetical protein
PA3947	306.395	-0.803343	0.409637	1.96111	0.0498664	0.319778	AE004091.2	4426954	4428130	-	rocR	RocR
PA0211	2.68108	2.58246	1.31801	-1.95936	0.0500703	NA	AE004091.2	240070	240931	+	mdcD	malonate decarboxylase beta subunit
PA2109	2.77667	-2.16977	1.10756	1.95906	0.0501059	NA	AE004091.2	2320588	2321062	-	NA	hypothetical protein
PA4949	31.8866	-1.12144	0.572516	1.9588	0.0501366	0.321119	AE004091.2	5553574	5555080	-	NA	conserved hypothetical protein
PA4819	1.45071	-3.18868	1.62815	1.95847	0.050175	NA	AE004091.2	5409308	5410280	-	NA	probable glycosyl transferase
PA1279	4.03755	-1.87705	0.958694	1.95792	0.0502391	0.321383	AE004091.2	1390224	1391277	+	cobU	nicotinate-nucleotide--dimethylbenzimidazole phosphoribosyltransferase
PA1833	341.058	0.880923	0.450107	-1.95714	0.0503308	0.321523	AE004091.2	1991511	1992501	+	NA	probable oxidoreductase
PA4131	2176	0.642725	0.328475	-1.9567	0.0503833	0.321523	AE004091.2	4619313	4621032	+	NA	probable iron-sulfur protein
PA1569	25.6512	-0.904421	0.462497	1.95552	0.050522	0.321677	AE004091.2	1709823	1711191	-	NA	probable major facilitator superfamily (MFS) transporter
PA1752	254.424	0.623434	0.318819	-1.95545	0.05053	0.321677	AE004091.2	1892509	1893454	+	NA	hypothetical protein
PA1882	93.5523	-0.88507	0.452803	1.95465	0.0506248	0.32189	AE004091.2	2052940	2053261	+	NA	probable transporter
PA2445	1802.87	0.783505	0.400969	-1.95403	0.0506979	0.321965	AE004091.2	2743802	2746679	-	gcvP2	glycine cleavage system protein P2
PA2390	54.2588	1.02804	0.526786	-1.95153	0.0509943	0.323456	AE004091.2	2643305	2645294	+	pvdT	PvdT
PA3887	247.063	-0.738293	0.378585	1.95014	0.0511595	0.324113	AE004091.2	4352830	4354102	-	nhaP	Na+/H+ antiporter NhaP
PA0649	686.213	-0.789176	0.404986	1.94865	0.0513371	0.324846	AE004091.2	703476	704079	+	trpG	anthranilate synthase component II
PA0718	26.7903	1.391	0.714057	-1.94802	0.0514122	0.324888	AE004091.2	789359	789647	+	NA	hypothetical protein of bacteriophage Pf1
PA3654	469.049	-0.799183	0.410351	1.94756	0.0514674	0.324888	AE004091.2	4092233	4092968	-	pyrH	uridylate kinase
PA1862	92.8659	0.802952	0.412992	-1.94423	0.0518674	0.326819	AE004091.2	2021714	2022398	-	modB	molybdenum transport protein ModB
PA2767	41.7366	-0.767851	0.395031	1.94377	0.0519226	0.326819	AE004091.2	3126251	3127217	+	NA	probable enoyl-CoA hydratase/isomerase
PA5194	221.122	-0.573924	0.29531	1.94346	0.05196	0.326819	AE004091.2	5847130	5847931	+	NA	hypothetical protein
PA5449	298.958	0.630077	0.324333	-1.94268	0.0520543	0.327021	AE004091.2	6138227	6139607	-	wbpX	glycosyltransferase WbpX
PA2707	2011.64	-0.744231	0.383387	1.9412	0.052234	0.327757	AE004091.2	3060727	3061570	-	NA	hypothetical protein
PA4467	19.5886	1.54418	0.796025	-1.93986	0.052397	0.328302	AE004091.2	4996490	4997420	-	NA	hypothetical protein
PA1958	77.849	-0.720311	0.371467	1.9391	0.0524893	0.328302	AE004091.2	2142316	2142889	-	NA	probable transporter
PA2493	24.1332	-0.921672	0.475347	1.93894	0.0525082	0.328302	AE004091.2	2808742	2809984	+	mexE	Resistance-Nodulation-Cell Division (RND) multidrug efflux membrane fusion protein MexE precursor
PA0762	7145.63	-0.788211	0.406762	1.93777	0.0526514	0.328769	AE004091.2	831300	831879	+	algU	sigma factor AlgU
PA0041	653.781	-0.780404	0.40283	1.9373	0.0527083	0.328769	AE004091.2	42913	53518	+	NA	probable hemagglutinin
PA3046	1372.28	-0.450478	0.232596	1.93674	0.0527773	0.32881	AE004091.2	3409611	3409953	-	NA	conserved hypothetical protein
PA3727	67.0363	0.799781	0.413096	-1.93607	0.0528597	0.328932	AE004091.2	4173177	4173867	-	NA	hypothetical protein
PA1150	4121.32	-0.641287	0.33132	1.93555	0.0529228	0.328935	AE004091.2	1243593	1245660	+	pys2	pyocin S2
PA0066	30.5611	0.82057	0.424304	-1.93392	0.0531229	0.329789	AE004091.2	78092	78632	-	NA	conserved hypothetical protein
PA1558	11.3326	-1.11649	0.577717	1.93259	0.053287	0.330417	AE004091.2	1696466	1697096	+	NA	hypothetical protein
PA1316	320.225	-1.29557	0.671016	1.93076	0.0535123	0.331423	AE004091.2	1425911	1427450	+	NA	probable major facilitator superfamily (MFS) transporter
PA2467	3.12088	2.60817	1.35122	-1.93023	0.0535785	NA	AE004091.2	2785372	2786356	-	foxR	Anti-sigma factor FoxR
PA4087	10.6891	-1.13986	0.591335	1.92761	0.0539037	0.333177	AE004091.2	4570095	4570917	+	NA	conserved hypothetical protein
PA3987	3589.57	-0.510179	0.264723	1.92722	0.0539525	0.333177	AE004091.2	4466924	4469543	+	leuS	leucyl-tRNA synthetase
PA3941	22.4505	-0.94847	0.492213	1.92695	0.0539858	0.333177	AE004091.2	4418710	4419304	-	NA	hypothetical protein
PA4927	33.0084	0.746369	0.387794	-1.92465	0.0542726	0.334554	AE004091.2	5525907	5528397	-	NA	conserved hypothetical protein
PA3489	174.068	-0.737323	0.383263	1.92381	0.054379	0.334817	AE004091.2	3907267	3907849	+	NA	conserved hypothetical protein
PA0162	162.611	-0.959448	0.498859	1.92329	0.0544441	0.334825	AE004091.2	184593	185925	+	opdC	histidine porin OpdC
PA1940	797.207	-0.962952	0.501069	1.92179	0.0546316	0.335585	AE004091.2	2122581	2123718	-	NA	hypothetical protein
PA3090	7.31117	1.41961	0.738953	-1.92111	0.0547176	0.33572	AE004091.2	3468107	3468962	+	NA	hypothetical protein
PA5542	85.3352	0.854748	0.445325	-1.91938	0.0549363	0.335926	AE004091.2	6234502	6235744	-	NA	hypothetical protein
PA4580	83.2325	-0.624831	0.325545	1.91934	0.0549417	0.335926	AE004091.2	5128565	5129117	-	NA	conserved hypothetical protein
PA4029	237.644	-0.760109	0.396055	1.9192	0.0549593	0.335926	AE004091.2	4510970	4511633	+	NA	conserved hypothetical protein
PA5251	175.579	-0.522242	0.272218	1.91847	0.0550519	0.335926	AE004091.2	5912029	5912605	-	NA	hypothetical protein
PA3385	25823.5	-0.818423	0.426661	1.91821	0.0550848	0.335926	AE004091.2	3791346	3791670	+	amrZ	alginate and motility regulator Z
PA3967	227.977	-1.06237	0.553949	1.91781	0.0551348	0.335926	AE004091.2	4445998	4446388	+	NA	hypothetical protein
PA1005	649.916	0.698595	0.364649	-1.9158	0.0553902	0.336746	AE004091.2	1089012	1090443	-	NA	conserved hypothetical protein
PA3509	4.38544	-1.67269	0.873163	1.91567	0.0554067	0.336746	AE004091.2	3925371	3926238	-	NA	probable hydrolase
PA4752	1171.3	-0.716678	0.374317	1.91463	0.0555399	0.336746	AE004091.2	5337902	5338523	-	ftsJ	cell division protein FtsJ
PA1423	189.817	0.656924	0.343211	-1.91406	0.0556129	0.336746	AE004091.2	1548336	1549587	-	bdlA	BdlA
PA2451	27.8436	1.32906	0.694409	-1.91394	0.055628	0.336746	AE004091.2	2752868	2753465	-	NA	hypothetical protein
PA3012	274.831	-0.687983	0.359498	1.91373	0.0556541	0.336746	AE004091.2	3372799	3373171	-	NA	hypothetical protein
PA4922	120811	-0.561261	0.293358	1.91323	0.055719	0.33675	AE004091.2	5521666	5522110	-	azu	azurin precursor
PA5183	33.4026	-0.857436	0.448563	1.91152	0.055938	0.336847	AE004091.2	5835993	5836398	+	NA	hypothetical protein
PA3562	41.0907	-2.0357	1.06523	1.91104	0.0559989	0.336847	AE004091.2	3991543	3994411	-	fruI	phosphotransferase system transporter enzyme I, FruI
PA4291	305.858	-0.725396	0.379613	1.91088	0.0560194	0.336847	AE004091.2	4814212	4814896	+	NA	hypothetical protein
PA0019	2092.3	-0.646647	0.338443	1.91065	0.056049	0.336847	AE004091.2	21069	21573	-	def	polypeptide deformylase
PA3089	18.3859	1.01977	0.533744	-1.9106	0.0560557	0.336847	AE004091.2	3467084	3468047	+	NA	hypothetical protein
PA4218	49.7906	1.37151	0.71872	-1.90826	0.0563571	0.338102	AE004091.2	4721616	4722858	-	NA	probable transporter
PA1769	4078.47	-0.694184	0.363831	1.90798	0.0563933	0.338102	AE004091.2	1913049	1913871	-	NA	conserved hypothetical protein
PA2553	186.742	0.931191	0.488307	-1.90698	0.0565236	0.33837	AE004091.2	2885364	2886552	-	NA	probable acyl-CoA thiolase
PA0383	88.0062	-0.722111	0.378767	1.90648	0.0565881	0.33837	AE004091.2	425503	426847	+	NA	conserved hypothetical protein
PA2392	274.941	1.3578	0.71233	-1.90615	0.0566312	0.33837	AE004091.2	2646778	2648410	-	pvdP	PvdP
PA2782	3.88064	1.92685	1.01127	-1.90539	0.0567299	NA	AE004091.2	3139010	3139667	+	NA	hypothetical protein
PA1490	21.7721	0.852687	0.447817	-1.9041	0.0568974	0.339478	AE004091.2	1617491	1618265	-	NA	probable transcriptional regulator
PA2229	42.8837	-1.19874	0.629801	1.90336	0.0569939	0.339478	AE004091.2	2451706	2452423	+	NA	conserved hypothetical protein
PA4990	14.4297	1.10336	0.580358	-1.90118	0.0572791	0.339478	AE004091.2	5606102	5606432	+	NA	SMR multidrug efflux transporter
PA4350	75.1372	0.73975	0.389108	-1.90114	0.0572836	0.339478	AE004091.2	4878789	4879542	+	NA	conserved hypothetical protein
PA1906	58.7155	0.991792	0.521786	-1.90076	0.0573329	0.339478	AE004091.2	2077049	2077583	-	NA	hypothetical protein
PA4500	10858.2	-1.02936	0.541666	1.90036	0.0573861	0.339478	AE004091.2	5037073	5038672	+	NA	probable binding protein component of ABC transporter
PA2225	434.138	-0.972181	0.511707	1.89988	0.057449	0.339478	AE004091.2	2447575	2447989	-	NA	hypothetical protein
PA2106	493.69	-0.688251	0.362311	1.89961	0.0574837	0.339478	AE004091.2	2317399	2318131	+	NA	hypothetical protein
PA0269	194.897	0.922667	0.485779	-1.89936	0.0575178	0.339478	AE004091.2	305724	306159	+	NA	conserved hypothetical protein
PA0261	90.7088	0.857271	0.451499	-1.89872	0.0576008	0.339478	AE004091.2	293303	293798	-	NA	hypothetical protein
PA3454	37.8137	0.894613	0.471241	-1.89842	0.0576409	0.339478	AE004091.2	3859340	3860522	-	NA	probable acyl-CoA thiolase
PA5494	3428.15	-0.716152	0.377239	1.8984	0.057643	0.339478	AE004091.2	6186602	6186890	+	NA	hypothetical protein
PA2582	1232.98	-0.740414	0.390041	1.8983	0.057657	0.339478	AE004091.2	2918969	2919500	-	NA	hypothetical protein
PA0790	7.45999	-1.48507	0.782625	1.89755	0.057755	0.339674	AE004091.2	865638	866451	-	NA	hypothetical protein
PA1360	35.1719	-1.07669	0.567855	1.89607	0.0579506	0.340444	AE004091.2	1471670	1472561	+	NA	conserved hypothetical protein
PA3399	16.6742	0.939285	0.49653	-1.8917	0.0585313	0.342622	AE004091.2	3804547	3804886	-	NA	hypothetical protein
PA0387	166.591	-0.715496	0.378374	1.89097	0.0586277	0.342622	AE004091.2	428863	429454	-	NA	conserved hypothetical protein
PA3290	1467.48	-0.774697	0.409682	1.89097	0.0586279	0.342622	AE004091.2	3681502	3684148	-	NA	hypothetical protein
PA1168	105.032	0.962654	0.509108	-1.89086	0.0586426	0.342622	AE004091.2	1267281	1267599	+	NA	hypothetical protein
PA3228	683.737	0.631417	0.333951	-1.89075	0.0586583	0.342622	AE004091.2	3614929	3616759	+	NA	probable ATP-binding/permease fusion ABC transporter
PA2868	105.302	0.773488	0.40918	-1.89034	0.0587129	0.342622	AE004091.2	3221205	3221562	+	NA	hypothetical protein
PA5298	416.811	-0.854271	0.45225	1.88894	0.0589004	0.343335	AE004091.2	5966705	5967275	+	NA	xanthine phosphoribosyltransferase
PA3636	1902.97	-0.574171	0.304153	1.88777	0.0590565	0.343863	AE004091.2	4070014	4070857	-	kdsA	2-dehydro-3-deoxyphosphooctonate aldolase
PA5300	1028.18	-0.918467	0.486687	1.88718	0.0591361	0.343946	AE004091.2	5969357	5969765	-	cycB	cytochrome c5
PA1647	143.144	0.694376	0.368149	-1.88613	0.0592774	0.344386	AE004091.2	1793021	1794740	-	NA	probable sulfate transporter
PA2015	2140.71	0.716407	0.380031	-1.88513	0.0594125	0.344487	AE004091.2	2205192	2206353	-	liuA	putative isovaleryl-CoA dehydrogenase
PA0109	197.094	1.10388	0.585604	-1.88503	0.059426	0.344487	AE004091.2	131585	131792	-	NA	hypothetical protein
PA2734	5523.46	-0.632167	0.335616	1.8836	0.0596189	0.345224	AE004091.2	3094759	3096052	-	NA	hypothetical protein
PA2220	511.745	-0.59151	0.314362	1.88162	0.0598877	0.34616	AE004091.2	2441770	2442688	+	NA	probable transcriptional regulator
PA2196	248.218	-0.563115	0.299366	1.88102	0.0599688	0.34616	AE004091.2	2415660	2416242	+	NA	probable transcriptional regulator
PA2042	353.123	0.554695	0.294901	-1.88095	0.0599782	0.34616	AE004091.2	2234079	2235306	+	NA	probable transporter (membrane subunit)
PA1129	19.2454	1.07117	0.569983	-1.87931	0.0602025	0.346775	AE004091.2	1221690	1222095	+	NA	probable fosfomycin resistance protein
PA0505	149.864	0.569146	0.302866	-1.8792	0.0602168	0.346775	AE004091.2	564343	564571	+	NA	hypothetical protein
PA0072	1.82106	2.86247	1.52344	-1.87895	0.0602518	NA	AE004091.2	85087	86284	-	NA	hypothetical protein
PA2666	587.404	-0.699555	0.372358	1.87872	0.0602829	0.346775	AE004091.2	3015581	3015935	+	NA	probable 6-pyruvoyl tetrahydrobiopterin synthase
PA3722	467.436	-0.912756	0.486095	1.87773	0.0604178	0.347116	AE004091.2	4167174	4167522	-	NA	hypothetical protein
PA1995	39.7186	0.752729	0.401073	-1.87679	0.0605471	0.347116	AE004091.2	2181743	2182097	-	NA	hypothetical protein
PA3419	20.4546	0.890355	0.474489	-1.87645	0.0605933	0.347116	AE004091.2	3826018	3826828	+	NA	hypothetical protein
PA3427	28.3987	0.769251	0.409971	-1.87635	0.0606066	0.347116	AE004091.2	3836468	3837377	-	NA	probable short-chain dehydrogenase
PA5436	2314.65	-1.13307	0.604099	1.87564	0.0607046	0.347203	AE004091.2	6118334	6119747	-	NA	probable biotin carboxylase subunit of a transcarboxylase
PA1611	556.916	-0.470917	0.251118	1.87528	0.060754	0.347203	AE004091.2	1753609	1755562	-	NA	probable sensor/response regulator hybrid
PA3623	12338.5	-1.24184	0.663936	1.87042	0.061425	0.350656	AE004091.2	4059020	4059911	-	NA	conserved hypothetical protein
PA3804	267.151	0.498573	0.266751	-1.86905	0.0616152	0.35136	AE004091.2	4263492	4264533	-	NA	hypothetical protein
PA4252	11846.2	-1.04734	0.560538	1.86846	0.0616982	0.351452	AE004091.2	4761942	4762254	-	rplX	50S ribosomal protein L24
PA2304	77.212	0.977176	0.523307	-1.86731	0.0618585	0.351718	AE004091.2	2540081	2541167	-	ambC	AmbC
PA4554	6244.05	-0.748206	0.400734	1.86709	0.0618891	0.351718	AE004091.2	5100682	5104165	+	pilY1	type 4 fimbrial biogenesis protein PilY1
PA0177	253.479	1.15877	0.620763	-1.86668	0.0619457	0.351718	AE004091.2	201677	202160	-	NA	probable purine-binding chemotaxis protein
PA1467	19.2738	-0.849607	0.455689	1.86445	0.0622592	0.353116	AE004091.2	1595826	1596795	+	NA	hypothetical protein
PA3415	22.9796	1.30903	0.703173	-1.86161	0.0626581	0.354995	AE004091.2	3821387	3822497	-	NA	probable dihydrolipoamide acetyltransferase
PA3883	7.95883	-1.2843	0.690408	1.8602	0.0628571	0.355739	AE004091.2	4349501	4350329	+	NA	probable short-chain dehydrogenase
PA4371	38.1742	0.785885	0.422837	-1.8586	0.0630835	0.356018	AE004091.2	4899695	4901114	+	NA	hypothetical protein
PA0985	2955.1	-0.86839	0.467243	1.85854	0.0630925	0.356018	AE004091.2	1066323	1067817	-	pyoS5	pyocin S5
PA3803	827.739	0.492639	0.265085	-1.85842	0.0631098	0.356018	AE004091.2	4262380	4263493	-	gcpE	probable isoprenoid biosynthetic protein GcpE
PA4978	10.3527	1.1372	0.612207	-1.85754	0.0632339	0.356335	AE004091.2	5589297	5591385	-	NA	hypothetical protein
PA3230	39.255	0.700238	0.377071	-1.85705	0.0633043	0.356349	AE004091.2	3617345	3618467	-	NA	conserved hypothetical protein
PA4428	408.788	0.606307	0.326681	-1.85596	0.0634594	0.356715	AE004091.2	4961572	4962187	-	sspA	stringent starvation protein A
PA5330	58.49	0.718549	0.387236	-1.85558	0.0635128	0.356715	AE004091.2	6000763	6001378	-	NA	hypothetical protein
PA4263	31220.4	-1.00976	0.544297	1.85516	0.063573	0.356715	AE004091.2	4766627	4767260	-	rplC	50S ribosomal protein L3
PA0585	40.2993	1.05351	0.568394	-1.85349	0.0638115	0.357332	AE004091.2	643210	643714	-	NA	hypothetical protein
PA0582	10.1757	-1.17497	0.634054	1.85311	0.0638662	0.357332	AE004091.2	641072	641423	+	folB	dihydroneopterin aldolase
PA2444	330.608	0.645346	0.348277	-1.85297	0.063887	0.357332	AE004091.2	2742403	2743657	-	glyA2	serine hydroxymethyltransferase
PA2892	3.94593	1.81359	0.979612	-1.85133	0.0641217	0.358128	AE004091.2	3246381	3247203	+	atuG	putative short chain dehydrogenase involved in catabolism of citronellol
PA0556	14.0217	-1.00073	0.540633	1.85103	0.0641657	0.358128	AE004091.2	614467	614947	+	NA	hypothetical protein
PA5555	11727	-0.942767	0.509776	1.84938	0.0644035	0.358829	AE004091.2	6249687	6250545	-	atpG	ATP synthase gamma chain
PA1243	119.289	0.531844	0.287659	-1.84887	0.0644767	0.358829	AE004091.2	1345250	1347824	-	NA	probable sensor/response regulator hybrid
PA1020	10.6907	1.17179	0.633832	-1.84873	0.0644962	0.358829	AE004091.2	1105887	1106997	+	NA	probable acyl-CoA dehydrogenase
PA4217	1270.41	1.48632	0.804551	-1.84739	0.06469	0.359026	AE004091.2	4720300	4721506	+	phzS	flavin-containing monooxygenase
PA5209	59.8882	-1.03738	0.561618	1.84713	0.0647278	0.359026	AE004091.2	5863824	5865186	+	NA	hypothetical protein
PA2758	44.9103	-0.699119	0.378502	1.84707	0.0647368	0.359026	AE004091.2	3118295	3119180	+	NA	probable transcriptional regulator
PA3579	115.9	1.17818	0.638189	-1.84613	0.0648735	0.359347	AE004091.2	4010525	4012007	-	NA	probable carbohydrate kinase
PA0867	2044.19	0.979526	0.530699	-1.84573	0.0649315	0.359347	AE004091.2	948775	949156	+	mliC	membrane-bound lysozyme inhibitor of c-type lysozyme MliC
PA1680	10.5887	1.07888	0.584864	-1.84466	0.0650865	0.359825	AE004091.2	1829790	1830771	-	NA	hypothetical protein
PA1655	707.232	-0.541283	0.293614	1.84352	0.0652533	0.360078	AE004091.2	1801850	1802450	+	NA	probable glutathione S-transferase
PA1513	435.805	-0.711506	0.386058	1.84301	0.0653281	0.360078	AE004091.2	1645213	1646488	-	NA	hypothetical protein
PA2354	4.64674	1.60711	0.872034	-1.84294	0.0653378	0.360078	AE004091.2	2601221	2602349	-	NA	probable transcriptional regulator
PA0968	883.888	0.647906	0.351735	-1.84203	0.0654713	0.360435	AE004091.2	1053399	1053843	+	NA	conserved hypothetical protein
PA1186	11.6706	-1.1075	0.601719	1.84056	0.0656859	0.360968	AE004091.2	1287615	1288632	+	NA	hypothetical protein
PA2082	224.819	-0.673959	0.366197	1.84043	0.0657055	0.360968	AE004091.2	2291112	2291586	+	NA	probable transcriptional regulator
PA0937	899.034	-0.67866	0.368934	1.83952	0.0658393	0.361325	AE004091.2	1027444	1027981	+	NA	conserved hypothetical protein
PA2476	28.9549	0.853849	0.464489	-1.83825	0.0660249	0.361878	AE004091.2	2794208	2794976	-	dsbG	thiol:disulfide interchange protein DsbG
PA3661	17.2852	-1.18779	0.646275	1.8379	0.0660779	0.361878	AE004091.2	4102086	4102443	+	NA	hypothetical protein
PA2719	59.2921	-0.797081	0.434114	1.83611	0.0663416	0.362944	AE004091.2	3073731	3074415	+	NA	hypothetical protein
PA2603	45.4998	-1.05777	0.576775	1.83393	0.0666641	0.364329	AE004091.2	2945865	2947446	+	NA	probable thiosulfate sulfurtransferase
PA4608	733.689	0.708184	0.386453	-1.83252	0.0668737	0.365094	AE004091.2	5166899	5167274	+	NA	hypothetical protein
PA1980	2.7635	-2.09027	1.1408	1.83229	0.066908	NA	AE004091.2	2165875	2166550	+	eraR	response regulator EraR
PA2090	2.59182	-2.04655	1.11741	1.83151	0.0670251	NA	AE004091.2	2300675	2301752	+	NA	hypothetical protein
PA4164	14.2106	1.0027	0.548101	-1.8294	0.0673393	0.366697	AE004091.2	4660220	4660544	+	NA	hypothetical protein
PA4847	433.312	-0.95193	0.520621	1.82845	0.067482	0.366697	AE004091.2	5442303	5442771	+	accB	biotin carboxyl carrier protein (BCCP)
PA5026	85.5776	0.896069	0.490135	-1.82821	0.0675184	0.366697	AE004091.2	5657015	5657465	+	NA	hypothetical protein
PA1546	7878.81	0.549434	0.300547	-1.82811	0.0675327	0.366697	AE004091.2	1682569	1683949	-	hemN	oxygen-independent coproporphyrinogen III oxidase
PA4596	195.652	0.699979	0.382921	-1.828	0.0675497	0.366697	AE004091.2	5149063	5149579	+	NA	probable transcriptional regulator
PA3699	147.029	-0.525959	0.287811	1.82745	0.0676326	0.366697	AE004091.2	4139961	4140672	-	NA	probable transcriptional regulator
PA2895	10.4542	-1.14316	0.625601	1.82729	0.0676559	0.366697	AE004091.2	3249979	3250741	-	NA	hypothetical protein
PA5122	225.424	0.581144	0.318343	-1.82553	0.0679213	0.367435	AE004091.2	5770936	5771455	+	NA	hypothetical protein
PA5306	134.912	0.734008	0.402134	-1.82528	0.0679582	0.367435	AE004091.2	5974192	5974381	-	NA	conserved hypothetical protein
PA1234	19.9812	1.01527	0.556312	-1.82499	0.068002	0.367435	AE004091.2	1334952	1335453	-	NA	hypothetical protein
PA0149	2.02863	-2.74333	1.50375	1.82433	0.0681024	NA	AE004091.2	169360	169903	+	NA	probable sigma-70 factor, ECF subfamily
PA4337	38.9038	0.673262	0.369125	-1.82394	0.0681613	0.367525	AE004091.2	4865684	4866293	-	NA	hypothetical protein
PA0753	1.69621	2.76031	1.51375	-1.82349	0.0682293	NA	AE004091.2	821385	821853	-	NA	hypothetical protein
PA0278	8.54235	-1.38357	0.758907	1.82311	0.0682874	0.367525	AE004091.2	312383	313133	-	NA	hypothetical protein
PA2545	349.477	0.516459	0.283379	-1.8225	0.0683788	0.367525	AE004091.2	2876554	2877364	+	xthA	exodeoxyribonuclease III
PA4267	19932.5	-0.789563	0.433404	1.82177	0.0684896	0.367525	AE004091.2	4771188	4771656	-	rpsG	30S ribosomal protein S7
PA3706	126.865	0.600503	0.329626	-1.82177	0.06849	0.367525	AE004091.2	4148933	4150199	-	wspC	probable protein methyltransferase
PA4397	13.2606	1.08867	0.597617	-1.82169	0.0685022	0.367525	AE004091.2	4927035	4927944	+	panE	ketopantoate reductase
PA1401	24.9756	1.32278	0.726205	-1.82149	0.0685317	0.367525	AE004091.2	1524426	1524831	-	NA	hypothetical protein
PA3103	545.945	-0.981042	0.538683	1.82119	0.0685785	0.367525	AE004091.2	3481916	3483422	-	xcpR	general secretion pathway protein E
PA2431	22.4944	0.93966	0.517006	-1.8175	0.0691402	0.369857	AE004091.2	2725969	2728141	-	NA	hypothetical protein
PA5145	15.9041	-1.24515	0.685123	1.81741	0.0691545	0.369857	AE004091.2	5792504	5793608	+	NA	hypothetical protein
PA3009	555.169	-0.606475	0.33404	1.81558	0.0694353	0.370658	AE004091.2	3369038	3369269	-	NA	hypothetical protein
PA2429	9.80487	1.1123	0.612663	-1.81551	0.0694455	0.370658	AE004091.2	2724484	2724727	+	NA	hypothetical protein
PA1441	213.403	-0.620001	0.341869	1.81356	0.0697454	0.371881	AE004091.2	1570495	1571776	+	NA	hypothetical protein
PA3752	3.88145	1.85686	1.02471	-1.81208	0.0699738	NA	AE004091.2	4204545	4204737	-	NA	hypothetical protein
PA5157	198.46	-1.28019	0.706482	1.81206	0.0699763	0.372588	AE004091.2	5805205	5805673	+	NA	probable transcriptional regulator
PA0165	341.556	-1.16443	0.642696	1.81178	0.0700198	0.372588	AE004091.2	189119	189953	+	NA	hypothetical protein
PA2979	83.4225	0.573233	0.316494	-1.81119	0.0701107	0.372694	AE004091.2	3337694	3338456	-	kdsB	3-deoxy-manno-octulosonate cytidylyltransferase
PA0284	121.483	0.726292	0.401199	-1.8103	0.070249	0.373051	AE004091.2	317968	318148	-	NA	hypothetical protein
PA1841	199.795	0.544297	0.300852	-1.80918	0.0704224	0.373594	AE004091.2	1998962	1999457	+	NA	hypothetical protein
PA4198	210.345	-0.619722	0.342764	1.80801	0.0706045	0.374144	AE004091.2	4696280	4697900	+	NA	probable AMP-binding enzyme
PA4328	381.375	0.450886	0.24951	-1.80709	0.0707488	0.374144	AE004091.2	4855962	4856874	+	NA	hypothetical protein
PA3186	1707.34	1.08732	0.601806	-1.80676	0.0708005	0.374144	AE004091.2	3575914	3577276	-	oprB	Glucose/carbohydrate outer membrane porin OprB precursor
PA0890	251.166	0.543512	0.300869	-1.80647	0.0708446	0.374144	AE004091.2	973769	974465	+	aotM	arginine/ornithine transport protein AotM
PA5317	390.875	0.53809	0.297907	-1.80623	0.0708822	0.374144	AE004091.2	5986474	5988052	+	NA	probable binding protein component of ABC dipeptide transporter
PA1144	16.1955	-0.949136	0.525998	1.80445	0.0711609	0.375238	AE004091.2	1234818	1236150	-	NA	probable major facilitator superfamily (MFS) transporter
PA2797	1896.87	-1.10402	0.612048	1.80381	0.0712615	0.37536	AE004091.2	3154595	3155075	-	NA	hypothetical protein
PA4433	11455.9	-0.720757	0.399668	1.80339	0.071327	0.37536	AE004091.2	4965518	4965944	-	rplM	50S ribosomal protein L13
PA1602	35.9153	-0.770833	0.427685	1.80234	0.0714921	0.375852	AE004091.2	1745535	1746024	-	NA	probable oxidoreductase
PA5560	16601.9	-0.629988	0.349638	1.80183	0.0715719	0.375889	AE004091.2	6253544	6254411	-	atpB	ATP synthase A chain
PA4221	673.364	1.32574	0.735956	-1.80138	0.0716422	0.375889	AE004091.2	4724641	4726801	-	fptA	Fe(III)-pyochelin outer membrane receptor precursor
PA0576	15555.1	-0.616133	0.342187	1.80057	0.0717699	0.376183	AE004091.2	634373	636224	-	rpoD	sigma factor RpoD
PA0173	18.6235	1.36031	0.755909	-1.79957	0.0719279	0.376635	AE004091.2	197013	198060	-	NA	probable methylesterase
PA4360	407.662	0.660424	0.367225	-1.79842	0.0721108	0.377015	AE004091.2	4887724	4888195	-	NA	hypothetical protein
PA4558	553.704	0.750078	0.417125	-1.79821	0.0721439	0.377015	AE004091.2	5106018	5106456	-	NA	probable peptidyl-prolyl cis-trans isomerase, FkbP-type
PA4288	114.672	0.562679	0.313208	-1.7965	0.0724149	0.377298	AE004091.2	4810537	4811338	+	NA	probable transcriptional regulator
PA5551	62.6038	0.667108	0.371368	-1.79635	0.0724386	0.377298	AE004091.2	6245805	6246312	-	NA	hypothetical protein
PA0950	189.576	0.613262	0.341463	-1.79599	0.0724969	0.377298	AE004091.2	1037174	1037525	-	NA	probable arsenate reductase
PA2388	666.194	0.630967	0.351357	-1.7958	0.0725267	0.377298	AE004091.2	2641034	2642027	+	fpvR	FpvR
PA3173	354.406	-0.485916	0.270672	1.79522	0.0726186	0.377298	AE004091.2	3563545	3564283	+	NA	probable short-chain dehydrogenase
PA2213	8.05009	-1.192	0.664008	1.79515	0.0726292	0.377298	AE004091.2	2432311	2433559	+	NA	probable porin
PA1552	1087.68	0.54165	0.301873	-1.7943	0.0727658	0.377634	AE004091.2	1689559	1690513	-	ccoP1	Cytochrome c oxidase, cbb3-type, CcoP subunit
PA2047	85.3125	-0.666542	0.371705	1.7932	0.0729409	0.377821	AE004091.2	2240304	2241291	-	NA	probable transcriptional regulator
PA5048	63.8928	-0.726249	0.405008	1.79317	0.0729456	0.377821	AE004091.2	5686280	5687045	-	NA	probable nuclease
PA3817	244.864	-0.528961	0.295093	1.79252	0.0730491	0.377984	AE004091.2	4273579	4274350	-	NA	probable methyltransferase
PA2965	1778.06	-0.55219	0.30823	1.79149	0.0732154	0.378472	AE004091.2	3323576	3324818	-	fabF1	beta-ketoacyl-acyl carrier protein synthase II
PA0474	3.02036	-1.91312	1.0681	1.79114	0.0732706	NA	AE004091.2	535084	535486	+	NA	hypothetical protein
PA4738	3163.11	-1.45404	0.811846	1.79103	0.0732891	0.37848	AE004091.2	5322512	5322707	-	NA	conserved hypothetical protein
PA5197	261.454	0.564825	0.315606	-1.78965	0.0735101	0.379248	AE004091.2	5849142	5850045	+	rimK	ribosomal protein S6 modification protein
PA4128	17.1126	1.16021	0.648701	-1.78851	0.0736935	0.379498	AE004091.2	4616161	4616965	+	NA	conserved hypothetical protein
PA5018	150.76	0.579416	0.323976	-1.78845	0.073703	0.379498	AE004091.2	5643802	5644447	+	msrA	peptide methionine sulfoxide reductase
PA5476	75.2786	-0.626166	0.350545	1.78626	0.0740564	0.380944	AE004091.2	6166122	6167409	-	citA	citrate transporter
PA2721	47.3763	1.01195	0.566731	-1.78559	0.074165	0.38113	AE004091.2	3075410	3075887	+	NA	hypothetical protein
PA0264	486.595	0.834882	0.467865	-1.78445	0.0743503	0.381709	AE004091.2	299083	299497	-	NA	hypothetical protein
PA0525	39.2156	-1.52319	0.854077	1.78343	0.074516	0.381834	AE004091.2	583856	585692	+	NA	probable dinitrification protein NorD
PA3018	162.565	-0.813159	0.455958	1.78341	0.0745202	0.381834	AE004091.2	3378981	3379665	-	NA	hypothetical protein
PA2183	2.55164	2.29079	1.28464	-1.78321	0.0745517	NA	AE004091.2	2404951	2405233	-	NA	hypothetical protein
PA5253	4306.94	-0.806077	0.452205	1.78255	0.0746599	0.382177	AE004091.2	5915045	5916101	-	algP	alginate regulatory protein AlgP
PA4338	430.008	-1.02255	0.574003	1.78143	0.0748418	0.382735	AE004091.2	4866389	4867667	-	NA	hypothetical protein
PA3351	4150.55	-0.903809	0.507687	1.78025	0.0750353	0.383351	AE004091.2	3762803	3763124	+	flgM	FlgM
PA0560	213.319	0.482159	0.270935	-1.77961	0.0751398	0.383512	AE004091.2	617661	618147	+	NA	conserved hypothetical protein
PA5376	229.034	0.523463	0.294228	-1.77911	0.0752219	0.383559	AE004091.2	6053414	6054590	-	NA	probable ATP-binding component of ABC transporter
PA2747	669.52	1.1713	0.658731	-1.77812	0.0753839	0.384012	AE004091.2	3108972	3109257	-	NA	hypothetical protein
PA5167	2188.37	-0.96402	0.542789	1.77605	0.075725	0.384637	AE004091.2	5817190	5818183	+	NA	probable c4-dicarboxylate-binding protein
PA5217	404.498	0.662297	0.372984	-1.77567	0.0757869	0.384637	AE004091.2	5874589	5875585	-	NA	probable binding protein component of ABC iron transporter
PA5547	655.424	-0.442028	0.24894	1.77564	0.0757918	0.384637	AE004091.2	6240869	6241490	+	NA	conserved hypothetical protein
PA1515	68.6253	0.652835	0.367671	-1.7756	0.0757996	0.384637	AE004091.2	1647103	1648099	-	alc	allantoicase
PA1741	147.563	-0.931499	0.524978	1.77436	0.076004	0.385302	AE004091.2	1885664	1886033	-	NA	hypothetical protein
PA3611	473.765	-0.679391	0.383284	1.77255	0.076303	0.386445	AE004091.2	4045159	4045567	+	NA	hypothetical protein
PA2406	3.30511	2.11901	1.1962	-1.77145	0.0764855	NA	AE004091.2	2689566	2690124	+	NA	hypothetical protein
PA0699	4.60887	-1.66816	0.943303	1.76842	0.0769908	0.389553	AE004091.2	771330	772272	+	NA	probable peptidyl-prolyl cis-trans isomerase, PpiC-type
PA2726	12.5928	1.10043	0.62299	-1.76637	0.0773338	0.390354	AE004091.2	3079196	3079832	+	NA	probable radical activating enzyme
PA4425	901.064	0.54754	0.310075	-1.76583	0.0774239	0.390354	AE004091.2	4959925	4960516	+	NA	sedoheptulose 7-phosphate isomerase GmhA
PA2657	51.5726	0.618347	0.350214	-1.76563	0.0774583	0.390354	AE004091.2	3007341	3008010	-	NA	probable two-component response regulator
PA4653	57.7017	1.08696	0.6158	-1.76512	0.0775435	0.390354	AE004091.2	5219937	5220882	+	NA	hypothetical protein
PA1165	28.4711	-1.087	0.615921	1.76483	0.0775925	0.390354	AE004091.2	1264193	1264919	-	pcpS	PcpS
PA1768	682.968	-0.470847	0.266821	1.76465	0.0776219	0.390354	AE004091.2	1912219	1912756	-	NA	hypothetical protein
PA5022	837.483	-0.417132	0.236419	1.76437	0.0776695	0.390354	AE004091.2	5649521	5652875	+	NA	conserved hypothetical protein
PA4170	15.2265	-1.00361	0.569346	1.76274	0.0779444	0.390426	AE004091.2	4666835	4667765	+	NA	hypothetical protein
PA0267	35.4708	0.810844	0.460025	-1.76261	0.0779669	0.390426	AE004091.2	302823	304020	+	NA	hypothetical protein
PA2756	544.759	-0.651969	0.369943	1.76235	0.0780107	0.390426	AE004091.2	3117179	3117611	-	NA	hypothetical protein
PA0637	104.27	1.09933	0.623905	-1.76202	0.0780657	0.390426	AE004091.2	692548	692887	+	NA	conserved hypothetical protein
PA1675	112.933	0.513892	0.291733	-1.76152	0.078151	0.390426	AE004091.2	1826120	1826675	-	NA	conserved hypothetical protein
PA5565	3436.29	-0.528858	0.300268	1.76129	0.0781901	0.390426	AE004091.2	6257307	6259197	-	gidA	glucose-inhibited division protein A
PA3407	55.05	1.3209	0.750149	-1.76085	0.0782632	0.390426	AE004091.2	3813960	3814575	-	hasAp	heme acquisition protein HasAp
PA3990	21.994	-0.896812	0.509332	1.76076	0.0782786	0.390426	AE004091.2	4471402	4471552	+	NA	conserved hypothetical protein
PA3227	699.459	0.80119	0.455699	-1.75816	0.0787205	0.392258	AE004091.2	3614303	3614864	+	ppiA	peptidyl-prolyl cis-trans isomerase A
PA0198	9.29133	-1.36994	0.779798	1.75679	0.0789531	0.393044	AE004091.2	228222	228939	+	exbB1	transport protein ExbB
PA2643	1271.43	0.566266	0.322424	-1.75627	0.0790417	0.393113	AE004091.2	2990434	2991427	+	nuoH	NADH dehydrogenase I chain H
PA0941	416.779	-0.661638	0.376892	1.75551	0.0791716	0.393386	AE004091.2	1030425	1030656	-	NA	hypothetical protein
PA1137	27.6663	-1.38669	0.790115	1.75505	0.0792502	0.393405	AE004091.2	1228214	1229198	-	NA	probable oxidoreductase
PA5434	166.263	-0.737209	0.420342	1.75383	0.0794593	0.39371	AE004091.2	6115061	6116312	-	mtr	tryptophan permease
PA0262	594.16	-0.660895	0.376832	1.75382	0.0794616	0.39371	AE004091.2	293804	296861	-	NA	conserved hypothetical protein
PA2374	10.757	1.26297	0.720543	-1.75281	0.0796348	0.394196	AE004091.2	2626220	2626754	+	NA	hypothetical protein
PA2372	14533.4	-1.57242	0.897866	1.75128	0.0798971	0.395088	AE004091.2	2623283	2623853	+	NA	hypothetical protein
PA5453	546.028	0.647575	0.369877	-1.75078	0.0799833	0.395088	AE004091.2	6143111	6144080	-	gmd	GDP-mannose 4,6-dehydratase
PA1011	331.465	0.56804	0.324516	-1.75042	0.0800453	0.395088	AE004091.2	1094146	1095334	+	NA	hypothetical protein
PA0260	1015.07	-0.486613	0.278163	1.74938	0.080225	0.395088	AE004091.2	291156	293304	-	NA	hypothetical protein
PA1885	10.9763	-1.06288	0.607648	1.74918	0.0802605	0.395088	AE004091.2	2054308	2054839	+	NA	conserved hypothetical protein
PA3234	840.65	-0.683572	0.390878	1.74881	0.0803239	0.395088	AE004091.2	3621507	3623160	-	NA	probable sodium:solute symporter
PA2870	38.3068	0.707776	0.404743	-1.74871	0.0803417	0.395088	AE004091.2	3222149	3223724	+	NA	hypothetical protein
PA2362	27.515	0.939607	0.537498	-1.74811	0.0804448	0.395225	AE004091.2	2612043	2612799	-	NA	hypothetical protein
PA3875	282.417	0.791212	0.452864	-1.74713	0.0806146	0.395689	AE004091.2	4338263	4342046	-	narG	respiratory nitrate reductase alpha chain
PA1540	3.10862	1.98004	1.13401	-1.74604	0.0808038	NA	AE004091.2	1678263	1678590	-	NA	conserved hypothetical protein
PA4421	3835.32	-0.543135	0.31146	1.74384	0.0811876	0.397444	AE004091.2	4955576	4956029	-	NA	conserved hypothetical protein
PA0994	614.274	-0.835643	0.479231	1.74372	0.0812085	0.397444	AE004091.2	1074783	1077300	+	cupC3	usher CupC3
PA4166	52.4558	-0.886836	0.50865	1.74351	0.0812448	0.397444	AE004091.2	4662184	4662640	+	NA	probable acetyltransferase
PA2011	131.021	0.916415	0.525725	-1.74315	0.0813081	0.397444	AE004091.2	2199764	2200664	-	liuE	3-hydroxy-3-methylglutaryl-CoA lyase
PA1748	574.964	0.503109	0.288661	-1.7429	0.0813504	0.397444	AE004091.2	1889325	1890012	-	NA	probable enoyl-CoA hydratase/isomerase
PA3172	75.0162	0.54422	0.312463	-1.74171	0.0815589	0.398092	AE004091.2	3562800	3563478	+	NA	probable hydrolase
PA4144	7.42144	1.55634	0.894331	-1.74022	0.0818199	0.398995	AE004091.2	4636297	4637710	+	NA	probable outer membrane protein precursor
PA2413	72.7912	1.38247	0.79471	-1.73959	0.0819304	0.399164	AE004091.2	2694844	2696251	-	pvdH	L-2,4-diaminobutyrate:2-ketoglutarate 4-aminotransferase, PvdH
PA5513	51.1219	0.655964	0.377328	-1.73845	0.0821321	0.399195	AE004091.2	6206291	6207167	+	poxA	hypothetical protein
PA1004	442.452	0.413669	0.237974	-1.7383	0.0821585	0.399195	AE004091.2	1087842	1088898	+	nadA	quinolinate synthetase A
PA4505	48.364	0.731163	0.420635	-1.73823	0.0821695	0.399195	AE004091.2	5044053	5045025	+	NA	probable ATP-binding component of ABC transporter
PA5482	1099.88	-1.34148	0.771926	1.73783	0.0822409	0.399195	AE004091.2	6172714	6172873	-	NA	hypothetical protein
PA3143	407.022	-0.761548	0.438424	1.73701	0.0823848	0.399524	AE004091.2	3527672	3528212	-	NA	hypothetical protein
PA0935	280.207	-0.650029	0.374404	1.73617	0.0825338	0.399577	AE004091.2	1025400	1026228	+	NA	conserved hypothetical protein
PA5133	599.89	-0.564434	0.325118	1.73609	0.0825479	0.399577	AE004091.2	5780962	5782246	+	NA	conserved hypothetical protein
PA0834	348.881	-0.509273	0.293572	1.73474	0.082786	0.399923	AE004091.2	908379	909291	-	NA	conserved hypothetical protein
PA3711	53.811	0.654744	0.377516	-1.73435	0.0828566	0.399923	AE004091.2	4156183	4157086	+	NA	probable transcriptional regulator
PA1093	1453.26	-0.751879	0.433677	1.73373	0.0829658	0.399923	AE004091.2	1184602	1184971	+	NA	hypothetical protein
PA2385	73.606	1.03288	0.595768	-1.7337	0.0829722	0.399923	AE004091.2	2636519	2638805	-	pvdQ	3-oxo-C12-homoserine lactone acylase PvdQ
PA2831	129.54	0.584853	0.337376	-1.73354	0.083	0.399923	AE004091.2	3184001	3185126	+	NA	conserved hypothetical protein
PA3717	177.361	-0.469071	0.270742	1.73254	0.0831779	0.400413	AE004091.2	4163889	4164228	+	NA	probable peptidyl-prolyl cis-trans isomerase, FkbP-type
PA1577	169.723	-0.807699	0.466361	1.73192	0.0832882	0.400577	AE004091.2	1716684	1717023	-	NA	hypothetical protein
PA3232	43.1499	-0.867269	0.500906	1.7314	0.0833804	0.400653	AE004091.2	3618995	3619619	-	NA	probable nuclease
PA5463	21.5138	0.767813	0.443827	-1.72998	0.0836334	0.401502	AE004091.2	6152385	6152718	+	NA	hypothetical protein
PA4354	183.388	-0.678806	0.392572	1.72913	0.0837865	0.401869	AE004091.2	4882052	4882352	+	NA	conserved hypothetical protein
PA5229	373.388	-0.458541	0.265519	1.72696	0.084175	0.403364	AE004091.2	5885485	5885941	+	NA	conserved hypothetical protein
PA5247	74.0072	0.655479	0.38015	-1.72426	0.0846601	0.405109	AE004091.2	5907850	5908330	-	NA	conserved hypothetical protein
PA1863	685.56	0.77542	0.44976	-1.72407	0.0846947	0.405109	AE004091.2	2022413	2023166	-	modA	molybdate-binding periplasmic protein precursor ModA
PA1390	205.513	-0.895031	0.519264	1.72365	0.0847706	0.405109	AE004091.2	1511231	1512263	+	NA	probable glycosyl transferase
PA1203	23.8878	0.740347	0.429649	-1.72315	0.0848621	0.405178	AE004091.2	1303456	1303861	+	NA	hypothetical protein
PA2186	0.938974	-3.65353	2.12229	1.72151	0.0851592	NA	AE004091.2	2406960	2407128	+	NA	hypothetical protein
PA5524	24.7198	-0.997841	0.57988	1.72077	0.0852923	0.406513	AE004091.2	6217312	6218092	+	NA	probable short-chain dehydrogenase
PA4619	610.762	-0.545206	0.316877	1.72056	0.0853301	0.406513	AE004091.2	5177657	5178902	-	NA	probable c-type cytochrome
PA3343	440.708	-0.571797	0.33244	1.72	0.0854323	0.406513	AE004091.2	3753765	3754932	-	NA	hypothetical protein
PA1916	24.4411	0.897751	0.522305	-1.71883	0.0856462	0.406513	AE004091.2	2090215	2091445	-	NA	probable amino acid permease
PA1205	22.5302	0.848222	0.493671	-1.71819	0.0857612	0.406513	AE004091.2	1304475	1305420	+	NA	conserved hypothetical protein
PA1347	39.213	-0.79269	0.461352	1.71819	0.085762	0.406513	AE004091.2	1461940	1462630	-	NA	probable transcriptional regulator
PA0243	232.001	0.517433	0.301248	-1.71763	0.0858646	0.406513	AE004091.2	275771	276437	+	NA	probable transcriptional regulator
PA4305	713.009	-1.80843	1.05306	1.71731	0.0859217	0.406513	AE004091.2	4829645	4830554	-	rcpC	RcpC
PA1106	133.048	0.67441	0.39275	-1.71715	0.0859522	0.406513	AE004091.2	1197840	1198551	-	NA	hypothetical protein
PA3606	52.9503	-0.737047	0.429253	1.71704	0.0859712	0.406513	AE004091.2	4040106	4040820	-	NA	conserved hypothetical protein
PA1392	391.216	-0.893931	0.520766	1.71657	0.0860578	0.406513	AE004091.2	1514035	1515277	+	NA	hypothetical protein
PA4201	81.5352	-0.844577	0.492039	1.71648	0.0860737	0.406513	AE004091.2	4700908	4701946	-	ddlA	D-alanine-D-alanine ligase A
PA1609	1963.45	0.442918	0.258099	-1.71608	0.086148	0.406513	AE004091.2	1751676	1752891	-	fabB	beta-ketoacyl-ACP synthase I
PA2464	61.5393	-1.42704	0.831927	1.71534	0.0862831	0.406785	AE004091.2	2780929	2781451	-	NA	hypothetical protein
PA2279	3.91109	1.62325	0.946852	-1.71437	0.0864615	0.407261	AE004091.2	2508292	2508760	+	arsC	ArsC protein
PA5101	35.1584	0.782157	0.456426	-1.71366	0.0865921	0.407489	AE004091.2	5745081	5745876	-	NA	hypothetical protein
PA1133	16.2937	0.876842	0.511798	-1.71326	0.0866651	0.407489	AE004091.2	1225342	1225690	-	NA	hypothetical protein
PA0318	262.586	-0.680122	0.397123	1.71263	0.0867815	0.40755	AE004091.2	358166	358829	+	NA	conserved hypothetical protein
PA2376	16.6634	-0.853463	0.49859	1.71175	0.0869422	0.40755	AE004091.2	2627451	2628090	+	NA	probable transcriptional regulator
PA4002	298.309	-0.492388	0.28778	1.71099	0.0870835	0.40755	AE004091.2	4482263	4483364	-	rodA	rod shape-determining protein
PA5471.1	415.466	-0.834669	0.48786	1.71088	0.0871036	0.40755	AE004091.2	6160914	6160953	-	NA	leader peptide
PA2552	322.639	1.01135	0.591396	-1.71011	0.0872459	0.40755	AE004091.2	2884208	2885333	-	NA	probable acyl-CoA dehydrogenase
PA1970	34.8991	-0.823509	0.481581	1.71001	0.0872636	0.40755	AE004091.2	2151289	2151526	-	NA	hypothetical protein
PA3014	8160.58	-1.07285	0.627623	1.70939	0.0873795	0.40755	AE004091.2	3374462	3376607	-	faoA	fatty-acid oxidation complex alpha-subunit
PA3262	3063.88	-0.531168	0.310897	1.7085	0.0875431	0.40755	AE004091.2	3649707	3650466	-	NA	probable peptidyl-prolyl cis-trans isomerase, FkbP-type
PA2395	45.8045	1.27394	0.745671	-1.70845	0.0875524	0.40755	AE004091.2	2651306	2652158	+	pvdO	PvdO
PA1948	31.5511	-0.690516	0.404229	1.70823	0.0875935	0.40755	AE004091.2	2133390	2134386	+	rbsC	membrane protein component of ABC ribose transporter
PA4914	56.0671	0.621176	0.363642	-1.70821	0.0875976	0.40755	AE004091.2	5513731	5514667	+	NA	probable transcriptional regulator
PA2650	12.6851	0.948346	0.55519	-1.70815	0.0876092	0.40755	AE004091.2	2997839	2998646	+	NA	conserved hypothetical protein
PA1550	953.128	0.647235	0.3792	-1.70684	0.0878509	0.408312	AE004091.2	1687375	1687912	-	NA	hypothetical protein
PA4021	112.28	0.555288	0.325522	-1.70584	0.0880381	0.40882	AE004091.2	4500003	4501932	-	NA	probable transcriptional regulator
PA4956	77.0229	-0.567324	0.333041	1.70346	0.0884813	0.410432	AE004091.2	5561598	5562411	+	rhdA	thiosulfate:cyanide sulfurtransferase
PA0691	23.3801	-0.774744	0.45495	1.70292	0.0885828	0.410432	AE004091.2	762890	763490	+	NA	hypothetical protein
PA4621	335.183	-0.864828	0.507908	1.70273	0.0886195	0.410432	AE004091.2	5179439	5182268	-	NA	probable oxidoreductase
PA4119	23.9942	-0.941607	0.55378	1.70033	0.0890696	0.412153	AE004091.2	4607580	4608384	-	aph	aminoglycoside 3'-phosphotransferase type IIb
PA0070	731.96	0.867076	0.510107	-1.69979	0.0891698	0.412253	AE004091.2	82406	83318	-	NA	hypothetical protein
PA4859	3.44116	1.79278	1.05478	-1.69968	0.0891913	NA	AE004091.2	5458499	5459450	+	NA	probable permease of ABC transporter
PA5064	19.877	0.991981	0.583776	-1.69925	0.0892722	0.412364	AE004091.2	5703453	5704077	+	NA	hypothetical protein
PA5115	13.8	-0.966531	0.569217	1.698	0.0895079	0.413089	AE004091.2	5761484	5762066	-	NA	conserved hypothetical protein
PA3268	149.022	0.701028	0.412962	-1.69756	0.0895909	0.413109	AE004091.2	3655988	3658151	-	NA	probable TonB-dependent receptor
PA2739	774.634	-0.716855	0.422735	1.69576	0.0899322	0.413678	AE004091.2	3100118	3102494	-	pheT	phenylalanyl-tRNA synthetase, beta subunit
PA2853	126229	-0.821681	0.484565	1.69571	0.0899412	0.413678	AE004091.2	3206914	3207163	+	oprI	Outer membrane lipoprotein OprI precursor
PA0271	27.1505	0.789184	0.465426	-1.69562	0.0899582	0.413678	AE004091.2	306614	306896	+	NA	hypothetical protein
PA0014	144.603	-0.530182	0.312747	1.69524	0.0900293	0.413678	AE004091.2	16337	16607	-	NA	hypothetical protein
PA3450	308.992	-0.843116	0.497568	1.69447	0.0901752	0.413986	AE004091.2	3855495	3856131	-	NA	probable antioxidant protein
PA2249	546.027	0.678257	0.400432	-1.69381	0.0903005	0.414053	AE004091.2	2475494	2476778	+	bkdB	branched-chain alpha-keto acid dehydrogenase (lipoamide component)
PA1771	36.9534	-1.17373	0.693167	1.69329	0.0904011	0.414053	AE004091.2	1916481	1917489	+	estX	EstX
PA1765	87.6596	0.993282	0.586646	-1.69315	0.0904262	0.414053	AE004091.2	1908453	1909638	+	NA	hypothetical protein
PA0767	2619.19	-0.389887	0.230721	1.68986	0.0910542	0.41595	AE004091.2	835522	837319	+	lepA	GTP-binding protein LepA
PA3598	12.4582	0.970716	0.574443	-1.68984	0.0910587	0.41595	AE004091.2	4033852	4034665	-	NA	conserved hypothetical protein
PA5172	23213.7	-0.663359	0.392581	1.68974	0.0910781	0.41595	AE004091.2	5823715	5824723	+	arcB	ornithine carbamoyltransferase, catabolic
PA1697	14.1074	-1.12594	0.667712	1.68626	0.0917454	0.418633	AE004091.2	1845716	1847036	-	NA	ATP synthase in type III secretion system
PA5134	517.238	0.546497	0.324298	-1.68517	0.091956	0.418654	AE004091.2	5782277	5783585	+	NA	probable carboxyl-terminal protease
PA0538	147.306	-0.653345	0.387778	1.68484	0.0920194	0.418654	AE004091.2	596972	597479	-	dsbB	disulfide bond formation protein
PA1507	199.406	-0.993351	0.589773	1.6843	0.0921246	0.418654	AE004091.2	1636331	1637696	-	NA	probable transporter
PA4356	81.7769	0.675116	0.400832	-1.68429	0.092126	0.418654	AE004091.2	4883606	4884656	+	xenB	xenobiotic reductase
PA3078	92.4173	0.505095	0.299907	-1.68417	0.0921485	0.418654	AE004091.2	3451505	3452798	+	NA	probable two-component sensor
PA5160	112.004	-0.555339	0.330016	1.68277	0.0924206	0.419259	AE004091.2	5808367	5809894	+	NA	drug efflux transporter
PA4111	44.6686	-0.702694	0.41761	1.68266	0.0924413	0.419259	AE004091.2	4595286	4595682	+	NA	hypothetical protein
PA5016	2065.13	-1.15774	0.688316	1.68198	0.092572	0.419333	AE004091.2	5638948	5640589	+	aceF	dihydrolipoamide acetyltransferase
PA1668	159.026	0.685342	0.407517	-1.68175	0.0926174	0.419333	AE004091.2	1818188	1819055	+	NA	hypothetical protein
PA0013	276.297	-0.678437	0.403814	1.68008	0.0929425	0.420229	AE004091.2	15619	16270	+	NA	conserved hypothetical protein
PA4691	517.915	-0.593827	0.353531	1.6797	0.0930149	0.420229	AE004091.2	5269805	5270411	-	NA	hypothetical protein
PA4373	81.5464	0.712845	0.424515	-1.6792	0.0931135	0.420229	AE004091.2	4902201	4903293	+	NA	hypothetical protein
PA3708	1506.21	-0.57034	0.339729	1.67881	0.0931897	0.420229	AE004091.2	4150718	4152344	-	wspA	probable chemotaxis transducer
PA2303	151.811	0.962542	0.573697	-1.67779	0.0933886	0.420229	AE004091.2	2539065	2540082	-	ambD	AmbD
PA5202	9.5107	-0.998211	0.594998	1.67767	0.0934112	0.420229	AE004091.2	5855935	5856322	+	NA	hypothetical protein
PA4545	730.824	-0.437695	0.261016	1.67689	0.0935635	0.420229	AE004091.2	5091960	5092983	+	comL	competence protein ComL
PA1659	180.318	0.755807	0.450754	-1.67676	0.0935889	0.420229	AE004091.2	1807240	1807645	+	NA	hypothetical protein
PA4223	33.6518	1.17428	0.700608	-1.67609	0.0937213	0.420229	AE004091.2	4728616	4730326	-	NA	probable ATP-binding component of ABC transporter
PA5444	69.7045	0.655316	0.391001	-1.676	0.0937391	0.420229	AE004091.2	6133311	6133737	+	NA	conserved hypothetical protein
PA3973	26.8982	-0.697018	0.416029	1.67541	0.0938543	0.420229	AE004091.2	4452538	4453183	-	NA	probable transcriptional regulator
PA3249	45.1161	-1.26535	0.755325	1.67524	0.0938874	0.420229	AE004091.2	3635543	3636257	-	NA	probable transcriptional regulator
PA5089	202.382	-0.479712	0.286413	1.6749	0.0939546	0.420229	AE004091.2	5727241	5729476	-	NA	hypothetical protein
PA3082	822.219	-0.956591	0.571218	1.67465	0.0940026	0.420229	AE004091.2	3457971	3459933	-	gbt	glycine betaine transmethylase
PA0465	72.2151	-0.547927	0.327254	1.67432	0.0940682	0.420229	AE004091.2	525468	526824	+	creD	inner membrane protein CreD
PA0904	2079.52	-0.45702	0.272996	1.67409	0.0941129	0.420229	AE004091.2	989589	990825	+	lysC	aspartate kinase alpha and beta chain
PA1827	8.58808	-1.11896	0.668523	1.67377	0.0941754	0.420229	AE004091.2	1986066	1986825	+	NA	probable short-chain dehydrogenase
PA4868	95.9355	0.73629	0.440263	-1.67239	0.0944481	0.420774	AE004091.2	5464820	5466518	+	ureC	urease alpha subunit
PA1935	322.157	-0.733088	0.438554	1.6716	0.094603	0.420774	AE004091.2	2117032	2117734	-	NA	hypothetical protein
PA3170	159.442	-0.696323	0.41662	1.67136	0.0946503	0.420774	AE004091.2	3560620	3561952	+	NA	conserved hypothetical protein
PA0071	629	-0.556982	0.333283	1.6712	0.0946827	0.420774	AE004091.2	83382	85092	-	NA	hypothetical protein
PA1719	38.7038	-1.20816	0.722966	1.67112	0.0946981	0.420774	AE004091.2	1862763	1863018	+	pscF	type III export protein PscF
PA3369	273.655	-0.85966	0.515253	1.66842	0.0952319	0.422788	AE004091.2	3779561	3779837	+	NA	hypothetical protein
PA1365	103.227	0.719535	0.431504	-1.6675	0.0954142	0.423239	AE004091.2	1476383	1478822	+	NA	probable siderophore receptor
PA4482	161.821	0.605762	0.363484	-1.66654	0.0956054	0.423382	AE004091.2	5013670	5013958	+	gatC	Glu-tRNA(Gln) amidotransferase subunit C
PA2675	15.0863	0.980344	0.588254	-1.66653	0.0956076	0.423382	AE004091.2	3021310	3021742	-	NA	probable type II secretion system protein
PA3851	44.0037	0.651952	0.391398	-1.6657	0.0957734	0.423759	AE004091.2	4311953	4312703	-	NA	hypothetical protein
PA1581	5811.59	-0.683816	0.41076	1.66476	0.0959607	0.42423	AE004091.2	1720743	1721127	+	sdhC	succinate dehydrogenase (C subunit)
PA4071	5.19376	1.357	0.81543	-1.66415	0.096083	0.424246	AE004091.2	4548934	4549510	-	NA	hypothetical protein
PA0815	337.895	-0.754947	0.453769	1.66373	0.096167	0.424246	AE004091.2	893040	893991	+	NA	probable transcriptional regulator
PA4778	641.597	-0.645658	0.388197	1.66322	0.0962678	0.424246	AE004091.2	5366256	5366652	+	cueR	CueR
PA3074	17.4001	0.793308	0.476999	-1.66313	0.0962873	0.424246	AE004091.2	3446254	3448012	+	NA	hypothetical protein
PA2714	33.6782	0.758624	0.456736	-1.66097	0.0967196	0.425456	AE004091.2	3068039	3070346	+	NA	probable molybdopterin oxidoreductase
PA2886	16.2485	0.881272	0.530584	-1.66095	0.096724	0.425456	AE004091.2	3237835	3239635	+	atuA	expressed protein with apparent function in citronellol catabolism
PA1610	1482.43	0.436939	0.263364	-1.65907	0.0971023	0.426152	AE004091.2	1752905	1753418	-	fabA	beta-hydroxydecanoyl-ACP dehydrase
PA0322	37.4517	-0.629492	0.379434	1.65903	0.0971101	0.426152	AE004091.2	361465	362857	-	NA	probable transporter
PA0912	240.47	-0.556914	0.335702	1.65895	0.0971256	0.426152	AE004091.2	995174	995711	-	NA	hypothetical protein
PA0238	2.7696	-1.98754	1.19813	1.65887	0.0971421	NA	AE004091.2	268703	269516	+	NA	hypothetical protein
PA0580	111.404	-0.531269	0.320471	1.65778	0.0973626	0.426835	AE004091.2	639315	640338	+	gcp	O-sialoglycoprotein endopeptidase
PA2371	524.585	1.20525	0.727218	-1.65735	0.0974493	0.426859	AE004091.2	2620712	2623259	+	NA	probable ClpA/B-type protease
PA1773	182.777	-0.761541	0.459735	1.65648	0.097625	0.427272	AE004091.2	1918274	1919270	+	cmaX	CmaX protein
PA5003	107.648	0.732877	0.442843	-1.65493	0.0979377	0.428284	AE004091.2	5621032	5621926	-	NA	hypothetical protein
PA5349	385.172	-0.533387	0.322394	1.65446	0.0980349	0.428352	AE004091.2	6017626	6018778	-	NA	probable rubredoxin reductase
PA5387	4.63068	-1.54105	0.931733	1.65396	0.0981366	0.42844	AE004091.2	6064901	6065783	-	cdhC	CdhC, Carnitine dehydrogenase-related protein C
PA2325	3.61827	-1.62868	0.985748	1.65223	0.0984883	NA	AE004091.2	2565579	2566812	+	NA	hypothetical protein
PA1271	225.555	0.531362	0.321658	-1.65195	0.0985454	0.429867	AE004091.2	1381803	1383651	+	NA	probable tonB-dependent receptor
PA4561	248.62	0.699107	0.423794	-1.64964	0.0990173	0.431568	AE004091.2	5109808	5110744	-	ribF	riboflavin kinase/FAD synthase
PA3929	452.16	0.650996	0.394801	-1.64892	0.0991637	0.431847	AE004091.2	4403893	4404898	-	cioB	cyanide insensitive terminal oxidase
PA2085	2.94833	1.93121	1.1715	-1.6485	0.0992499	NA	AE004091.2	2295012	2295519	+	NA	probable ring-hydroxylating dioxygenase small subunit
PA0457.1	30.9379	0.981549	0.595459	-1.64839	0.0992728	0.431964	AE004091.2	515655	516027	-	NA	hypothetical membrane protein
PA1658	3926.38	0.73862	0.448387	-1.64728	0.0995002	0.432595	AE004091.2	1805752	1807225	+	NA	conserved hypothetical protein
PA4954	814.562	-0.599452	0.364035	1.64669	0.0996222	0.432767	AE004091.2	5559023	5559872	-	motA	chemotaxis protein MotA
PA3858	175.617	0.642068	0.390111	-1.64586	0.0997921	0.433129	AE004091.2	4316939	4317962	-	NA	probable amino acid-binding protein
PA3537	335.442	-0.522954	0.317812	1.64548	0.0998704	0.433129	AE004091.2	3959032	3959947	+	argF	ornithine carbamoyltransferase, anabolic
PA3431	81.2465	-1.19559	0.7273	1.64387	0.100203	0.433796	AE004091.2	3839688	3840372	-	NA	conserved hypothetical protein
PA4481	573.349	-0.500761	0.304641	1.64377	0.100224	0.433796	AE004091.2	5012396	5013431	-	mreB	rod shape-determining protein MreB
PA0858	574.188	-0.449031	0.273238	1.64337	0.100306	0.433796	AE004091.2	936458	937394	+	NA	conserved hypothetical protein
PA3677	35.454	-1.15055	0.700214	1.64314	0.100355	0.433796	AE004091.2	4119272	4120373	-	NA	probable Resistance-Nodulation-Cell Division (RND) efflux membrane fusion protein precursor
PA0075	14.1354	1.06325	0.647262	-1.64269	0.100446	0.433836	AE004091.2	90108	90834	-	pppA	PppA
PA1629	20.9194	-0.897487	0.546611	1.64191	0.100608	0.434093	AE004091.2	1772657	1773440	-	NA	probable enoyl-CoA hydratase/isomerase
PA2393	248.086	1.26946	0.773301	-1.64161	0.100671	0.434093	AE004091.2	2648625	2649969	+	NA	probable dipeptidase precursor
PA4483	958.695	-0.60948	0.371374	1.64115	0.100767	0.434148	AE004091.2	5013973	5015425	+	gatA	Glu-tRNA(Gln) amidotransferase subunit A
PA1323	85.2887	0.824906	0.502971	-1.64007	0.100991	0.434569	AE004091.2	1435492	1435822	+	NA	hypothetical protein
PA0610	1712.66	-0.592965	0.361702	1.63937	0.101135	0.434569	AE004091.2	672779	673091	-	prtN	transcriptional regulator PrtN
PA0975	490.88	-0.504301	0.307658	1.63916	0.101179	0.434569	AE004091.2	1058811	1059603	+	NA	probable radical activating enzyme
PA2536	292.659	0.490515	0.299331	-1.6387	0.101276	0.434569	AE004091.2	2864172	2865105	-	NA	probable phosphatidate cytidylyltransferase
PA5073	414.837	-0.459832	0.280715	1.63807	0.101407	0.434569	AE004091.2	5711007	5711466	+	NA	hypothetical protein
PA4543	27.5039	-0.848255	0.517882	1.63793	0.101436	0.434569	AE004091.2	5090130	5090856	-	NA	conserved hypothetical protein
PA3864	145.29	0.881531	0.53832	-1.63756	0.101514	0.434569	AE004091.2	4324947	4325577	+	dauR	Transcriptional regulator of the dauBAR operon, DauR
PA3924	483.226	-0.826275	0.504632	1.63738	0.101551	0.434569	AE004091.2	4398261	4399941	-	NA	probable medium-chain acyl-CoA ligase
PA0348	17.3193	-0.755896	0.461728	1.6371	0.101609	0.434569	AE004091.2	391093	392185	+	NA	hypothetical protein
PA4983	22.5319	-0.947658	0.579519	1.63525	0.101997	0.435588	AE004091.2	5598310	5599042	-	NA	probable two-component response regulator
PA3906	32.4327	0.731086	0.447111	-1.63513	0.102021	0.435588	AE004091.2	4374849	4375230	+	NA	hypothetical protein
PA0608	241.336	0.567626	0.347251	-1.63463	0.102128	0.435588	AE004091.2	670088	670904	+	NA	probable phosphoglycolate phosphatase
PA2020	152.086	0.587804	0.359664	-1.63431	0.102193	0.435588	AE004091.2	2212676	2213306	+	NA	probable transcriptional regulator
PA2733	2720.64	-0.634815	0.388601	1.63359	0.102344	0.435588	AE004091.2	3093660	3094185	-	NA	conserved hypothetical protein
PA1831	1952.57	-0.681027	0.41689	1.63359	0.102345	0.435588	AE004091.2	1989486	1990194	-	NA	hypothetical protein
PA5340	113.462	-0.88817	0.544744	1.63044	0.103009	0.437497	AE004091.2	6008832	6009561	+	NA	hypothetical protein
PA4877	19.0353	-0.948242	0.58165	1.63026	0.103046	0.437497	AE004091.2	5473214	5473619	-	NA	hypothetical protein
PA0346	18.2057	-0.974622	0.598239	1.62915	0.103281	0.437497	AE004091.2	389333	389693	+	NA	hypothetical protein
PA0493	11.7427	-0.965941	0.59296	1.62902	0.10331	0.437497	AE004091.2	552745	552991	+	NA	probable biotin-requiring enzyme
PA0605	220.309	0.477782	0.293385	-1.62852	0.103416	0.437497	AE004091.2	667107	668352	+	NA	probable permease of ABC transporter
PA1213	5.99798	1.42123	0.872775	-1.62841	0.103438	0.437497	AE004091.2	1313364	1314321	-	NA	hypothetical protein
PA1660	550.223	0.704818	0.432886	-1.62818	0.103486	0.437497	AE004091.2	1808192	1809770	+	NA	hypothetical protein
PA0843	12.1377	0.912261	0.560347	-1.62803	0.103519	0.437497	AE004091.2	918619	919240	-	plcR	phospholipase accessory protein PlcR precursor
PA3685	53.324	-1.24462	0.764551	1.62791	0.103543	0.437497	AE004091.2	4126166	4126844	-	NA	conserved hypothetical protein
PA3015	372.456	-0.486012	0.298753	1.6268	0.103779	0.438142	AE004091.2	3377034	3377850	+	NA	hypothetical protein
PA4549	31.7367	-0.872508	0.536512	1.62626	0.103894	0.438275	AE004091.2	5097596	5098103	+	fimT	type 4 fimbrial biogenesis protein FimT
PA5196	40.8882	0.67435	0.414872	-1.62544	0.104068	0.438657	AE004091.2	5848576	5849008	+	NA	hypothetical protein
PA1545	214.578	-0.976928	0.601196	1.62497	0.104168	0.438726	AE004091.2	1682050	1682515	+	NA	hypothetical protein
PA1671	21.6169	0.801074	0.493365	-1.62369	0.104441	0.439398	AE004091.2	1823325	1824312	+	stk1	serine-threonine kinase Stk1
PA1456	1215.15	-0.575049	0.354216	1.62344	0.104495	0.439398	AE004091.2	1585639	1586011	+	cheY	two-component response regulator CheY
PA0578	83.9137	0.722539	0.445314	-1.62254	0.104688	0.439856	AE004091.2	638383	638830	-	NA	conserved hypothetical protein
PA2607	9.96793	1.2518	0.772674	-1.62009	0.105213	0.441062	AE004091.2	2949332	2949635	+	NA	conserved hypothetical protein
PA2617	72.4891	0.553981	0.34195	-1.62007	0.105218	0.441062	AE004091.2	2960455	2961133	+	aat	leucyl/phenylalanyl-tRNA-protein transferase
PA3750	5.97753	-1.5632	0.964925	1.62003	0.105227	0.441062	AE004091.2	4202575	4203322	-	NA	hypothetical protein
PA3425	6.52856	1.20835	0.748119	-1.61518	0.106272	0.443951	AE004091.2	3835214	3835556	+	NA	hypothetical protein
PA2191	105.28	-0.629653	0.389895	1.61493	0.106326	0.443951	AE004091.2	2410346	2411480	-	exoY	adenylate cyclase ExoY
PA1864	67.7968	0.843682	0.522702	-1.61408	0.10651	0.443951	AE004091.2	2023283	2023931	-	NA	probable transcriptional regulator
PA5175	19.5397	0.860781	0.533369	-1.61386	0.106558	0.443951	AE004091.2	5828088	5828907	-	cysQ	3,5-bisphosphate nucleotidase CysQ
PA3743	3382.3	-0.745639	0.462051	1.61376	0.10658	0.443951	AE004091.2	4195402	4196158	-	trmD	tRNA (guanine-N1)-methyltransferase
PA5000	2738.94	-0.576891	0.357629	1.6131	0.106723	0.443951	AE004091.2	5617536	5618418	-	wapR	alpha-1,3-rhamnosyltransferase WapR
PA2686	11.855	0.988675	0.613111	-1.61255	0.106841	0.443951	AE004091.2	3037885	3038800	+	pfeR	two-component response regulator PfeR
PA5005	3536.83	-0.50361	0.312327	1.61245	0.106865	0.443951	AE004091.2	5623042	5624797	-	NA	probable carbamoyl transferase
PA5523	122.673	0.71909	0.446033	-1.61219	0.10692	0.443951	AE004091.2	6215805	6217155	-	NA	probable aminotransferase
PA4515	157.443	0.765409	0.474872	-1.61182	0.107	0.443951	AE004091.2	5056094	5056772	+	NA	conserved hypothetical protein
PA0714	565.099	-0.963926	0.598175	1.61144	0.107083	0.443951	AE004091.2	784697	785171	+	NA	hypothetical protein
PA2814	169.886	-0.43512	0.270029	1.61138	0.107096	0.443951	AE004091.2	3167284	3167953	-	NA	hypothetical protein
PA4438	854.725	-0.50284	0.312066	1.61133	0.107109	0.443951	AE004091.2	4970799	4971891	-	NA	conserved hypothetical protein
PA3624	389.015	0.465866	0.28917	-1.61105	0.10717	0.443951	AE004091.2	4059959	4060592	-	pcm	L-isoaspartate protein carboxylmethyltransferase type II
PA0598	30.5833	0.71538	0.444065	-1.61098	0.107184	0.443951	AE004091.2	658342	659098	+	NA	hypothetical protein
PA3298	4.18995	1.74892	1.08649	-1.60971	0.107462	0.444752	AE004091.2	3695181	3695481	-	NA	hypothetical protein
PA2825	66.0588	0.580463	0.360991	-1.60797	0.107842	0.445592	AE004091.2	3179471	3179960	-	ospR	OspR
PA1723	47.7686	-0.69904	0.43485	1.60754	0.107935	0.445592	AE004091.2	1864133	1864877	+	pscJ	type III export protein PscJ
PA0559	84.1995	0.490035	0.304842	-1.60751	0.107943	0.445592	AE004091.2	616373	617549	-	NA	conserved hypothetical protein
PA0282	31.499	-1.10342	0.686542	1.60722	0.108007	0.445592	AE004091.2	315813	316629	-	cysT	sulfate transport protein CysT
PA3469	22.5667	0.788636	0.490825	-1.60676	0.108108	0.445592	AE004091.2	3882440	3882980	+	NA	conserved hypothetical protein
PA5241	998.481	0.444332	0.276592	-1.60645	0.108174	0.445592	AE004091.2	5900878	5902396	+	ppx	exopolyphosphatase
PA3892	27.3075	-0.694703	0.432852	1.60494	0.108506	0.445738	AE004091.2	4358169	4359075	-	NA	conserved hypothetical protein
PA4607	9449.18	1.15233	0.717993	-1.60493	0.108508	0.445738	AE004091.2	5166193	5166697	-	NA	hypothetical protein
PA1858	11.2905	0.931817	0.580644	-1.6048	0.108538	0.445738	AE004091.2	2017969	2018794	-	str	streptomycin 3''-phosphotransferase
PA4323	46.3081	0.696898	0.434272	-1.60475	0.108549	0.445738	AE004091.2	4852313	4853642	+	NA	hypothetical protein
PA2319	18.3548	-0.878946	0.548128	1.60354	0.108815	0.446169	AE004091.2	2556947	2557961	+	NA	probable transposase
PA0657	250.437	-0.397722	0.248033	1.6035	0.108824	0.446169	AE004091.2	709698	711177	+	NA	probable ATPase
PA3539	301.034	0.474836	0.296287	-1.60262	0.109019	0.446619	AE004091.2	3961143	3961920	+	NA	conserved hypothetical protein
PA1457	2525.91	-0.597743	0.373481	1.60047	0.109495	0.448165	AE004091.2	1586033	1586819	+	cheZ	chemotaxis protein CheZ
PA4056	28.8344	-0.66989	0.418721	1.59985	0.109632	0.448165	AE004091.2	4536923	4538042	-	ribD	riboflavin-specific deaminase/reductase
PA3063	11.1592	0.999077	0.624517	-1.59976	0.109652	0.448165	AE004091.2	3427488	3431067	-	pelB	PelB
PA3836	284.147	0.495893	0.310308	-1.59807	0.110028	0.449354	AE004091.2	4297249	4298224	+	NA	hypothetical protein
PA1687	260.733	-0.477773	0.299251	1.59657	0.110363	0.450135	AE004091.2	1836366	1837224	+	speE	spermidine synthase
PA0407	1475.75	0.449512	0.281572	-1.59644	0.110391	0.450135	AE004091.2	448433	449384	-	gshB	glutathione synthetase
PA2424	260.916	0.974856	0.611004	-1.5955	0.110601	0.450438	AE004091.2	2707668	2720694	-	pvdL	PvdL
PA4591	82.9228	0.632854	0.396751	-1.59509	0.110692	0.450438	AE004091.2	5141788	5143063	-	NA	hypothetical protein
PA3129	41.3631	-0.602289	0.377623	1.59495	0.110724	0.450438	AE004091.2	3510907	3511864	-	NA	conserved hypothetical protein
PA2288	31.9026	-0.701892	0.440176	1.59457	0.110808	0.450438	AE004091.2	2516023	2516308	-	NA	hypothetical protein
PA0166	9.25131	-0.955281	0.599279	1.59405	0.110924	0.45056	AE004091.2	190197	191601	+	NA	probable transporter
PA2600	40.1726	-0.803525	0.504316	1.5933	0.111093	0.450657	AE004091.2	2942850	2943915	-	NA	hypothetical protein
PA3790	460.299	0.864114	0.54248	-1.5929	0.111184	0.450657	AE004091.2	4247705	4249874	-	oprC	Putative copper transport outer membrane porin OprC precursor
PA3087	27.8569	0.664731	0.417335	-1.5928	0.111206	0.450657	AE004091.2	3465095	3466073	-	NA	hypothetical protein
PA1042	157.274	-0.771002	0.484178	1.5924	0.111296	0.450675	AE004091.2	1127716	1128013	+	NA	conserved hypothetical protein
PA1246	61.6373	0.805108	0.505833	-1.59165	0.111464	0.451007	AE004091.2	1350746	1352525	+	aprD	alkaline protease secretion protein AprD
PA4459	1634.52	-0.551204	0.346561	1.5905	0.111723	0.451708	AE004091.2	4990832	4991402	+	NA	conserved hypothetical protein
PA1103	310.317	0.60845	0.382664	-1.59004	0.111827	0.451779	AE004091.2	1195224	1196028	+	NA	probable flagellar assembly protein
PA3201	1642.73	-0.405164	0.254879	1.58963	0.111919	0.451803	AE004091.2	3593143	3593728	+	NA	conserved hypothetical protein
PA2859	45.0898	0.777365	0.489327	-1.58864	0.112141	0.452274	AE004091.2	3212524	3213028	+	greB	transcription elongation factor GreB
PA4250	8302.19	-0.885267	0.557449	1.58807	0.112271	0.452274	AE004091.2	4761064	4761367	-	rpsN	30S ribosomal protein S14
PA4235	2074.11	-0.482431	0.303879	1.58758	0.112382	0.452274	AE004091.2	4751667	4752129	-	bfrA	bacterioferritin
PA0231	8.52369	1.184	0.745839	-1.58747	0.112406	0.452274	AE004091.2	261178	261967	+	pcaD	beta-ketoadipate enol-lactone hydrolase
PA3354	27.3067	0.660105	0.415891	-1.58721	0.112466	0.452274	AE004091.2	3764478	3765087	-	NA	hypothetical protein
PA1193	45.7831	0.679554	0.428335	-1.5865	0.112625	0.45257	AE004091.2	1294137	1294806	+	NA	hypothetical protein
PA4036	137.394	-0.545221	0.343945	1.5852	0.112921	0.45341	AE004091.2	4516569	4518867	+	NA	probable two-component sensor
PA2802	204.388	-0.482474	0.304435	1.58482	0.113008	0.453413	AE004091.2	3158075	3158792	-	NA	probable transcriptional regulator
PA4725	472.528	0.430733	0.272019	-1.58347	0.113315	0.454297	AE004091.2	5304010	5306959	+	cbrA	two-component sensor CbrA
PA5568	4518.23	-0.666769	0.421274	1.58274	0.11348	0.454612	AE004091.2	6261830	6263564	-	NA	conserved hypothetical protein
PA3560	10.5306	-1.67988	1.06286	1.58053	0.113985	0.456288	AE004091.2	3988840	3990595	-	fruA	phosphotransferase system transporter fructose-specific IIBC component, FruA
PA4246	11505.3	-0.828432	0.524876	1.57834	0.114488	0.457511	AE004091.2	4759072	4759570	-	rpsE	30S ribosomal protein S5
PA4661	6582.57	0.626471	0.396955	-1.57819	0.114522	0.457511	AE004091.2	5229461	5229980	-	pagL	Lipid A 3-O-deacylase
PA0976	725.136	-0.557839	0.353497	1.57806	0.114552	0.457511	AE004091.2	1059621	1060293	+	NA	conserved hypothetical protein
PA5162	55.4963	0.540874	0.342949	-1.57713	0.114766	0.458019	AE004091.2	5811335	5812241	+	rmlD	dTDP-4-dehydrorhamnose reductase
PA4705	41.5015	0.675139	0.428472	-1.57569	0.115098	0.458992	AE004091.2	5284372	5285257	-	NA	hypothetical protein
PA1427	33.3298	0.634168	0.402738	-1.57464	0.115339	0.459605	AE004091.2	1553111	1553672	+	NA	hypothetical protein
PA0954	39.2795	-0.76482	0.485881	1.57409	0.115467	0.459765	AE004091.2	1040431	1040704	+	NA	probable acylphosphatase
PA0717	47.8916	1.0282	0.653773	-1.57272	0.115785	0.460505	AE004091.2	789143	789353	+	NA	hypothetical protein of bacteriophage Pf1
PA2373	1917.21	-1.35273	0.860228	1.57253	0.115828	0.460505	AE004091.2	2624203	2626207	+	NA	conserved hypothetical protein
PA5473	337.779	0.431658	0.27471	-1.57132	0.116108	0.461033	AE004091.2	6162220	6163966	+	NA	conserved hypothetical protein
PA2086	3.22676	-2.04645	1.30284	1.57076	0.11624	NA	AE004091.2	2295532	2296432	+	NA	probable epoxide hydrolase
PA5412	91.0611	-0.784001	0.499181	1.57058	0.116281	0.461033	AE004091.2	6088195	6090706	-	NA	hypothetical protein
PA4519	2741.36	-0.672075	0.427988	1.57031	0.116343	0.461033	AE004091.2	5060117	5061278	-	speC	ornithine decarboxylase
PA5395	38.0714	-0.857588	0.54619	1.57013	0.116386	0.461033	AE004091.2	6073537	6074005	+	NA	conserved hypothetical protein
PA3075	76.3626	0.581411	0.37031	-1.57007	0.116399	0.461033	AE004091.2	3448011	3449640	+	NA	hypothetical protein
PA1091	794.058	0.378983	0.241741	-1.56772	0.116945	0.462527	AE004091.2	1177612	1182694	+	fgtA	flagellar glycosyl transferase, FgtA
PA2888	18.1835	0.797845	0.508929	-1.56769	0.116953	0.462527	AE004091.2	3240590	3242204	+	atuC	geranyl-CoA carboxylase, beta-subunit
PA4308	107.108	0.464357	0.29648	-1.56623	0.117294	0.463417	AE004091.2	4833376	4834864	-	NA	conserved hypothetical protein
PA5545	747.73	-0.610022	0.389548	1.56598	0.117354	0.463417	AE004091.2	6238327	6239284	-	NA	conserved hypothetical protein
PA4617	71.722	-0.502447	0.320939	1.56555	0.117453	0.46346	AE004091.2	5174979	5176101	+	NA	conserved hypothetical protein
PA2436	121.454	-0.628886	0.40197	1.56451	0.117698	0.463777	AE004091.2	2732534	2732966	-	NA	hypothetical protein
PA5293	23.7468	-0.678378	0.433667	1.56429	0.117751	0.463777	AE004091.2	5958410	5959325	-	NA	probable transcriptional regulator
PA0734	28.4003	-0.736028	0.470582	1.56408	0.117799	0.463777	AE004091.2	801969	802239	-	NA	hypothetical protein
PA0490	229.295	0.485982	0.311379	-1.56074	0.118585	0.466523	AE004091.2	550522	550813	-	NA	hypothetical protein
PA3577	33.7397	-0.845274	0.541919	1.55978	0.118812	0.466584	AE004091.2	4008940	4009051	-	NA	hypothetical protein
PA2479	31.4017	-0.800567	0.513279	1.55971	0.118828	0.466584	AE004091.2	2797734	2798412	+	NA	probable two-component response regulator
PA3214	26.9733	0.877701	0.562793	-1.55955	0.118867	0.466584	AE004091.2	3603326	3603968	+	NA	hypothetical protein
PA4256	7123.97	-0.808375	0.518494	1.55908	0.118977	0.466666	AE004091.2	4763121	4763532	-	rplP	50S ribosomal protein L16
PA5408	4.9508	1.32748	0.851975	-1.55812	0.119204	0.466923	AE004091.2	6084371	6084545	-	NA	hypothetical protein
PA3053	148.887	0.549927	0.352957	-1.55806	0.11922	0.466923	AE004091.2	3417112	3418117	+	NA	probable hydrolytic enzyme
PA2938	117.237	-0.842179	0.540944	1.55687	0.119501	0.467676	AE004091.2	3292326	3293781	-	NA	probable transporter
PA1223	15.6391	-0.862224	0.554215	1.55576	0.119766	0.468258	AE004091.2	1326048	1326939	-	NA	probable transcriptional regulator
PA1646	27.7399	0.652617	0.419556	-1.55549	0.119829	0.468258	AE004091.2	1791079	1793035	+	NA	probable chemotaxis transducer
PA2539	41.093	0.791666	0.50942	-1.55406	0.120171	0.469248	AE004091.2	2866195	2867506	-	NA	conserved hypothetical protein
PA2349	4.45034	-1.25361	0.806964	1.55349	0.120307	0.469414	AE004091.2	2595984	2596776	+	NA	conserved hypothetical protein
PA2313	322.577	-0.852035	0.548593	1.55313	0.120392	0.469414	AE004091.2	2550625	2551237	+	NA	hypothetical protein
PA2159	3.2868	-1.58063	1.0185	1.55192	0.120681	NA	AE004091.2	2378796	2379210	-	NA	conserved hypothetical protein
PA1826	36.383	0.607867	0.391695	-1.55189	0.120689	0.469837	AE004091.2	1985032	1985935	-	NA	probable transcriptional regulator
PA5221	31.4689	0.863543	0.55652	-1.55168	0.120738	0.469837	AE004091.2	5878756	5879971	-	NA	probable FAD-dependent monooxygenase
PA1823	300.784	0.444711	0.286707	-1.5511	0.120879	0.469837	AE004091.2	1982704	1983538	+	NA	conserved hypothetical protein
PA4287	16.4001	-0.772839	0.498329	1.55086	0.120935	0.469837	AE004091.2	4809549	4810437	-	NA	hypothetical protein
PA1140	201.692	0.534564	0.344701	-1.55081	0.120948	0.469837	AE004091.2	1231258	1232092	-	NA	conserved hypothetical protein
PA0225	133.452	-0.512882	0.330857	1.55016	0.121102	0.469838	AE004091.2	254790	255327	+	NA	probable transcriptional regulator
PA2261	3.17537	1.62467	1.04832	-1.54978	0.121195	NA	AE004091.2	2489724	2490672	+	NA	probable 2-ketogluconate kinase
PA5124	370.439	0.416509	0.268787	-1.54959	0.121241	0.469838	AE004091.2	5772297	5773371	+	ntrB	two-component sensor NtrB
PA0757	22.6048	-1.01971	0.658217	1.5492	0.121333	0.469838	AE004091.2	825072	826452	+	NA	probable two-component sensor
PA4299	18.0034	1.03915	0.670862	-1.54898	0.121387	0.469838	AE004091.2	4823389	4824124	-	tadD	TadD
PA5181	86.3826	1.09047	0.704299	-1.54831	0.121547	0.469838	AE004091.2	5832748	5835067	+	NA	probable oxidoreductase
PA5273	28.3358	0.664148	0.429011	-1.54809	0.1216	0.469838	AE004091.2	5939262	5939973	+	NA	hypothetical protein
PA0124	206.388	-0.415483	0.268434	1.54781	0.121669	0.469838	AE004091.2	143569	143848	-	NA	hypothetical protein
PA1789	3208.26	0.621192	0.401676	-1.5465	0.121984	0.469838	AE004091.2	1938551	1939412	-	NA	hypothetical protein
PA4347	140.186	-0.43336	0.280221	1.54649	0.121986	0.469838	AE004091.2	4875640	4876792	-	NA	hypothetical protein
PA4020	261.662	-0.476463	0.308147	1.54622	0.122051	0.469838	AE004091.2	4498490	4499843	-	mpl	UDP-N-acetylmuramate:L-alanyl-gamma-D-glutamyl-meso-diaminopimelate ligase
PA2683	34.6921	0.879844	0.569154	-1.54588	0.122134	0.469838	AE004091.2	3030438	3031398	-	NA	probable serine/threonine dehydratase, degradative
PA3327	1497.45	1.09802	0.710358	-1.54573	0.12217	0.469838	AE004091.2	3730556	3737612	+	NA	probable non-ribosomal peptide synthetase
PA4306	14311.1	-2.5487	1.64895	1.54565	0.122188	0.469838	AE004091.2	4830963	4831179	+	flp	Type IVb pilin, Flp
PA4272	25399.4	-0.810541	0.524418	1.5456	0.122201	0.469838	AE004091.2	4781288	4781786	-	rplJ	50S ribosomal protein L10
PA0806	12.9092	0.957583	0.620229	-1.54392	0.122608	0.47106	AE004091.2	883776	884169	+	NA	hypothetical protein
PA0876	272.604	-0.447493	0.290024	1.54295	0.122842	0.471614	AE004091.2	958405	959347	+	NA	probable transcriptional regulator
PA5121	179.619	-0.685321	0.444515	1.54173	0.12314	0.471945	AE004091.2	5768444	5770649	-	NA	hypothetical protein
PA2729	10.526	0.942843	0.612095	-1.54035	0.123474	0.471945	AE004091.2	3086141	3087488	+	NA	hypothetical protein
PA4698	88.748	0.690608	0.448427	-1.54007	0.123544	0.471945	AE004091.2	5276845	5277172	-	NA	hypothetical protein
PA5066	356.91	0.555917	0.360995	-1.53996	0.123571	0.471945	AE004091.2	5705793	5706195	+	hisI	phosphoribosyl-AMP cyclohydrolase
PA0088	90.2283	0.623903	0.405337	-1.53922	0.12375	0.471945	AE004091.2	105358	107215	+	NA	hypothetical protein
PA0879	21.7741	0.690777	0.448852	-1.53899	0.123808	0.471945	AE004091.2	961369	962527	+	NA	probable acyl-CoA dehydrogenase
PA0529	207.841	-1.24201	0.807101	1.53885	0.123841	0.471945	AE004091.2	587996	588695	+	NA	conserved hypothetical protein
PA1282	5.55784	-1.25372	0.814761	1.53876	0.123862	0.471945	AE004091.2	1392566	1394069	-	NA	probable major facilitator superfamily (MFS) transporter
PA2327	37.7098	0.845904	0.549734	-1.53875	0.123865	0.471945	AE004091.2	2568931	2569693	-	NA	probable permease of ABC transporter
PA2221	360.891	-0.451558	0.293495	1.53855	0.123913	0.471945	AE004091.2	2443160	2444363	+	NA	conserved hypothetical protein
PA4789	19.7332	0.717099	0.466091	-1.53854	0.123917	0.471945	AE004091.2	5377790	5378093	+	NA	conserved hypothetical protein
PA3312	9.63815	0.998896	0.649573	-1.53777	0.124104	0.47226	AE004091.2	3714917	3715805	-	NA	probable 3-hydroxyisobutyrate dehydrogenase
PA4341	13.9927	-1.0194	0.66304	1.53747	0.124179	0.47226	AE004091.2	4869560	4870328	-	NA	probable transcriptional regulator
PA3965	513.664	-0.600952	0.391263	1.53593	0.124556	0.473349	AE004091.2	4444977	4445484	+	NA	probable transcriptional regulator
PA2781	84.0092	1.12165	0.730807	-1.53481	0.124831	0.473661	AE004091.2	3138190	3138529	+	NA	hypothetical protein
PA2642	1736.93	0.374973	0.244358	-1.53452	0.124901	0.473661	AE004091.2	2987720	2990435	+	nuoG	NADH dehydrogenase I chain G
PA1763	135.991	-0.864177	0.563172	1.53448	0.124912	0.473661	AE004091.2	1905796	1906819	+	NA	hypothetical protein
PA3675	125.578	-0.665197	0.433679	1.53385	0.125067	0.473661	AE004091.2	4115467	4116145	+	NA	hypothetical protein
PA4260	20865.1	-0.868143	0.566024	1.53376	0.125089	0.473661	AE004091.2	4764882	4765701	-	rplB	50S ribosomal protein L2
PA3001	5079.48	-0.567353	0.370146	1.53278	0.125329	0.474127	AE004091.2	3359271	3360654	-	NA	probable glyceraldehyde-3-phosphate dehydrogenase
PA2900	112.194	0.527766	0.344429	-1.53229	0.125451	0.474127	AE004091.2	3254600	3255407	-	NA	probable outer membrane protein precursor
PA4760	631.46	-0.85183	0.555967	1.53216	0.125483	0.474127	AE004091.2	5345951	5347082	-	dnaJ	DnaJ protein
PA1734	15.1583	0.867397	0.5663	-1.53169	0.125599	0.474223	AE004091.2	1876590	1877409	-	NA	hypothetical protein
PA2751	329.998	-0.693711	0.453282	1.53042	0.125913	0.474539	AE004091.2	3112877	3113774	+	NA	conserved hypothetical protein
PA0457	81.8914	-0.558707	0.365106	1.53026	0.125952	0.474539	AE004091.2	515134	515656	+	NA	hypothetical protein
PA3814	1467.33	0.474156	0.309854	-1.53026	0.125953	0.474539	AE004091.2	4270923	4272135	-	iscS	L-cysteine desulfurase (pyridoxal phosphate-dependent)
PA1204	32.5382	0.807454	0.527933	-1.52946	0.12615	0.474939	AE004091.2	1303891	1304446	+	NA	conserved hypothetical protein
PA0802	3.41828	1.64679	1.0781	-1.52749	0.126639	NA	AE004091.2	881076	881397	+	NA	hypothetical protein
PA0978	76.7007	-0.955537	0.626496	1.52521	0.127207	0.478576	AE004091.2	1061209	1062034	-	NA	conserved hypothetical protein
PA1971	19.3452	-0.755112	0.495497	1.52395	0.127522	0.478933	AE004091.2	2151757	2153068	-	braZ	branched chain amino acid transporter BraZ
PA3738	98.2307	0.510741	0.335189	-1.52374	0.127574	0.478933	AE004091.2	4190618	4191512	-	xerD	integrase/recombinase XerD
PA3736	525.605	0.46773	0.306964	-1.52373	0.127576	0.478933	AE004091.2	4188245	4189547	-	hom	homoserine dehydrogenase
PA2132	0.654146	-3.1551	2.07244	1.52241	0.127906	NA	AE004091.2	2347827	2348538	+	cupA5	chaperone CupA5
PA1548	94.6411	-0.752366	0.494282	1.52214	0.127974	0.480087	AE004091.2	1684755	1684962	-	NA	conserved hypothetical protein
PA1418	65.6573	1.06523	0.700224	-1.52127	0.128192	0.480367	AE004091.2	1542824	1544213	-	NA	probable sodium:solute symport protein
PA1788	302.933	0.378643	0.248925	-1.52111	0.128232	0.480367	AE004091.2	1938025	1938490	+	NA	hypothetical protein
PA2695	23.0534	0.713402	0.469904	-1.51818	0.128968	0.482779	AE004091.2	3048053	3049154	-	NA	conserved hypothetical protein
PA2608	46.064	0.613873	0.404524	-1.51752	0.129136	0.483063	AE004091.2	2949634	2949967	+	NA	conserved hypothetical protein
PA1524	93.4001	-0.489114	0.322516	1.51656	0.129378	0.483626	AE004091.2	1657740	1659192	-	xdhA	xanthine dehydrogenase
PA0859	5.65994	-1.42953	0.943204	1.51561	0.129618	0.484177	AE004091.2	937436	938036	+	NA	hypothetical protein
PA1612	23.7803	0.908613	0.599985	-1.51439	0.129926	0.484816	AE004091.2	1755561	1756317	-	NA	hypothetical protein
PA2614	842.498	-0.539574	0.356413	1.5139	0.130051	0.484816	AE004091.2	2956155	2956779	-	lolA	periplasmic chaperone LolA
PA0836	1173.94	-0.48861	0.3228	1.51366	0.130112	0.484816	AE004091.2	911597	912779	-	ackA	acetate kinase
PA0903	1948.76	-0.451544	0.298371	1.51337	0.130187	0.484816	AE004091.2	986817	989439	+	alaS	alanyl-tRNA synthetase
PA1321	13.4451	1.0316	0.681774	-1.51312	0.13025	0.484816	AE004091.2	1432036	1432924	+	cyoE	cytochrome o ubiquinol oxidase protein CyoE
PA0432	6891.23	0.449986	0.297526	-1.51243	0.130425	0.485122	AE004091.2	482708	484115	-	sahH	S-adenosyl-L-homocysteine hydrolase
PA0442	7.68588	-1.22312	0.809714	1.51055	0.130902	0.486552	AE004091.2	496364	496478	-	NA	hypothetical protein
PA5290	120.937	-0.617393	0.408969	1.50963	0.131137	0.486929	AE004091.2	5953561	5955052	+	NA	conserved hypothetical protein
PA3945	1795.72	-1.06325	0.704523	1.50917	0.131254	0.486929	AE004091.2	4422409	4422997	-	NA	conserved hypothetical protein
PA5427	2299.7	-0.507717	0.336444	1.50907	0.131282	0.486929	AE004091.2	6107110	6108136	+	adhA	alcohol dehydrogenase
PA0542	160.061	-0.790819	0.524297	1.50834	0.131467	0.487271	AE004091.2	599759	600176	-	NA	conserved hypothetical protein
PA0681	7.2049	-1.33089	0.883091	1.50708	0.131791	0.488036	AE004091.2	738718	739165	+	NA	HxcT pseudopilin
PA1442	476.845	-0.618701	0.410606	1.5068	0.131861	0.488036	AE004091.2	1572022	1572541	+	NA	conserved hypothetical protein
PA3828	1516.72	-0.473955	0.314617	1.50645	0.131952	0.488036	AE004091.2	4285479	4286595	-	NA	conserved hypothetical protein
PA3204	22.5528	0.682228	0.452987	-1.50607	0.13205	0.488055	AE004091.2	3594580	3595255	+	NA	probable two-component response regulator
PA2198	7.07507	-1.44678	0.961265	1.50508	0.132304	0.488652	AE004091.2	2417409	2417751	+	NA	hypothetical protein
PA3904	28.0119	0.66735	0.443857	-1.50352	0.132704	0.489698	AE004091.2	4373937	4374330	+	NA	hypothetical protein
PA1092	54305.2	-0.486294	0.323495	1.50325	0.132774	0.489698	AE004091.2	1183057	1184521	+	fliC	flagellin type B
PA1473	21.6642	0.780928	0.519799	-1.50236	0.133003	0.490198	AE004091.2	1600085	1600418	-	NA	hypothetical protein
PA1052	5.10436	1.26722	0.844215	-1.50106	0.133339	0.491026	AE004091.2	1139713	1140856	+	NA	conserved hypothetical protein
PA1184	59.8337	-0.549931	0.366432	1.50077	0.133415	0.491026	AE004091.2	1285900	1286788	-	NA	probable transcriptional regulator
PA2593	44.7608	0.81522	0.544181	-1.49807	0.134116	0.492346	AE004091.2	2935850	2936420	+	qteE	quorum threshold expression element, QteE
PA3589	1.35881	2.3679	1.58064	-1.49806	0.134116	NA	AE004091.2	4021974	4023177	-	NA	probable acyl-CoA thiolase
PA2421	9.01371	-1.25794	0.839981	1.49758	0.134242	0.492346	AE004091.2	2704376	2705294	+	NA	hypothetical protein
PA4031	1937.31	-0.441564	0.294853	1.49757	0.134244	0.492346	AE004091.2	4512548	4513073	+	ppa	inorganic pyrophosphatase
PA2240	149.898	0.482302	0.322058	-1.49756	0.134246	0.492346	AE004091.2	2465101	2466535	+	pslJ	PslJ
PA4238	31453	-0.667721	0.445885	1.49752	0.134259	0.492346	AE004091.2	4754425	4755424	-	rpoA	DNA-directed RNA polymerase alpha chain
PA0222	9.16652	-0.890616	0.594846	1.49722	0.134336	0.492346	AE004091.2	251776	252832	+	NA	hypothetical protein
PA1116	160.81	-0.470772	0.314674	1.49606	0.134637	0.492968	AE004091.2	1210557	1211394	+	NA	hypothetical protein
PA4033	49.9622	-0.58516	0.391329	1.49531	0.134833	0.492968	AE004091.2	4514078	4514345	+	NA	hypothetical protein
PA5321	45.0795	0.808688	0.540882	-1.49513	0.134881	0.492968	AE004091.2	5990675	5991128	+	dut	deoxyuridine 5'-triphosphate nucleotidohydrolase
PA4646	297.097	-0.585013	0.391339	1.4949	0.13494	0.492968	AE004091.2	5212832	5213468	+	upp	uracil phosphoribosyltransferase
PA0988	439.109	-0.622905	0.416724	1.49477	0.134975	0.492968	AE004091.2	1069768	1070170	+	NA	hypothetical protein
PA2641	354.114	0.452155	0.302698	-1.49375	0.135241	0.493597	AE004091.2	2986242	2987586	+	nuoF	NADH dehydrogenase I chain F
PA2645	610.863	-0.649613	0.435047	1.4932	0.135385	0.493779	AE004091.2	2992001	2992499	+	nuoJ	NADH dehydrogenase I chain J
PA0007	2509.66	0.912124	0.611398	-1.49187	0.135734	0.494709	AE004091.2	8670	10374	+	NA	hypothetical protein
PA1139	7.9177	1.0325	0.692611	-1.49073	0.136032	0.495045	AE004091.2	1230309	1231155	+	NA	hypothetical protein
PA4986	62.0055	-0.975266	0.654271	1.49062	0.136063	0.495045	AE004091.2	5601148	5603092	+	NA	probable oxidoreductase
PA1880	108.793	0.699298	0.469372	-1.48986	0.136262	0.495045	AE004091.2	2049951	2052144	-	NA	probable oxidoreductase
PA4522	231.232	-0.457885	0.30734	1.48983	0.136269	0.495045	AE004091.2	5064776	5065340	-	ampD	beta-lactamase expression regulator AmpD
PA3188	1278.88	0.902732	0.605974	-1.48972	0.136298	0.495045	AE004091.2	3578515	3579358	-	NA	probable permease of ABC sugar transporter
PA1978	44.8317	-0.511739	0.343731	1.48878	0.136546	0.495442	AE004091.2	2163885	2164548	-	erbR	response regulator ErbR
PA3223	105.19	-0.563684	0.378799	1.48808	0.136729	0.495442	AE004091.2	3611256	3611895	-	azoR3	AzoR3, azoreductase 3
PA1785	4.30376	1.35528	0.910928	-1.4878	0.136804	0.495442	AE004091.2	1933056	1933632	-	NA	conserved hypothetical protein
PA4817	15.7366	-0.81372	0.546935	1.48778	0.136808	0.495442	AE004091.2	5407375	5407867	+	NA	hypothetical protein
PA4538	476.161	0.394208	0.265011	-1.48752	0.136879	0.495442	AE004091.2	5077769	5079074	+	ndh	NADH dehydrogenase
PA1807	280.894	0.58781	0.395257	-1.48716	0.136973	0.495443	AE004091.2	1962048	1963656	-	NA	probable ATP-binding component of ABC transporter
PA4418	1420.53	0.408693	0.274918	-1.4866	0.137121	0.495635	AE004091.2	4952606	4954343	-	ftsI	penicillin-binding protein 3
PA2509	2.70577	-1.68615	1.13433	1.48647	0.137154	NA	AE004091.2	2825960	2827079	-	catB	muconate cycloisomerase I
PA2182	202.205	-1.13704	0.765216	1.4859	0.137305	0.495959	AE004091.2	2404388	2404655	-	NA	hypothetical protein
PA4173	3.01265	-1.49878	1.00889	1.48558	0.137391	NA	AE004091.2	4669324	4669720	-	NA	conserved hypothetical protein
PA4885	137.944	0.513541	0.346283	-1.48301	0.138072	0.498387	AE004091.2	5480401	5481088	+	irlR	two-component response regulator
PA3451	1939.53	-1.38895	0.93757	1.48143	0.138491	0.499316	AE004091.2	3856336	3856543	+	NA	hypothetical protein
PA4611	11056.4	-0.777001	0.524749	1.48071	0.138684	0.499316	AE004091.2	5169253	5169505	-	NA	hypothetical protein
PA0403	208.52	0.513486	0.346864	-1.48037	0.138776	0.499316	AE004091.2	445717	446227	-	pyrR	transcriptional regulator PyrR
PA0186	24.6606	-0.648641	0.438341	1.47976	0.138936	0.499316	AE004091.2	212339	213398	+	NA	probable binding protein component of ABC transporter
PA2790	383.63	-1.08794	0.735432	1.47932	0.139055	0.499316	AE004091.2	3147764	3148247	+	NA	hypothetical protein
PA3789	97.5053	0.695643	0.470303	-1.47914	0.139103	0.499316	AE004091.2	4246225	4247638	-	NA	hypothetical protein
PA3276	54.6337	-0.569439	0.384989	1.4791	0.139112	0.499316	AE004091.2	3669168	3669588	-	NA	hypothetical protein
PA2955	67.2706	0.576173	0.38956	-1.47904	0.139131	0.499316	AE004091.2	3315059	3315689	-	NA	hypothetical protein
PA4873	71.3254	-0.532996	0.360416	1.47883	0.139185	0.499316	AE004091.2	5470185	5471448	+	NA	probable heat-shock protein
PA0277	122.509	-0.898663	0.60826	1.47743	0.13956	0.500319	AE004091.2	311453	312209	-	NA	conserved hypothetical protein
PA1800	14803.5	-0.43452	0.294278	1.47656	0.139793	0.500814	AE004091.2	1952664	1953972	+	tig	trigger factor
PA4772	527.158	0.601814	0.407907	-1.47537	0.140114	0.50162	AE004091.2	5358441	5361255	+	NA	probable ferredoxin
PA3259.1	64.0634	-0.483349	0.328114	1.47311	0.140721	0.50333	NA	NA	NA	NA	NA	NA
PA2386	897.594	1.15714	0.785631	-1.47288	0.140783	0.50333	AE004091.2	2638930	2640259	-	pvdA	L-ornithine N5-oxygenase
PA0930	28.4593	0.749249	0.508959	-1.47212	0.140988	0.503722	AE004091.2	1016656	1017991	+	NA	two-component sensor
PA5012	160.164	-0.870601	0.591909	1.47083	0.141336	0.504292	AE004091.2	5630852	5631887	-	waaF	heptosyltransferase II
PA0724	148.934	-0.577619	0.392719	1.47082	0.14134	0.504292	AE004091.2	791369	792629	+	NA	probable coat protein A of bacteriophage Pf1
PA2243	6.67877	-1.18986	0.809282	1.47026	0.14149	0.504486	AE004091.2	2469285	2471016	+	pslM	hypothetical protein
PA2569	279.633	-0.987569	0.672192	1.46918	0.141785	0.505194	AE004091.2	2904568	2904907	-	NA	hypothetical protein
PA1925	16.5893	-0.950338	0.64788	1.46684	0.142419	0.507044	AE004091.2	2103769	2104093	+	NA	hypothetical protein
PA5171	13941.8	-0.718663	0.490035	1.46655	0.142497	0.507044	AE004091.2	5822379	5823633	+	arcA	arginine deiminase
PA2408	2.10645	1.97881	1.34964	-1.46618	0.1426	NA	AE004091.2	2691109	2691862	+	NA	probable ATP-binding component of ABC transporter
PA0388	1720.57	-0.360117	0.245753	1.46536	0.142821	0.507639	AE004091.2	429453	429870	-	NA	hypothetical protein
PA3383	16.1492	-0.841597	0.574379	1.46523	0.142858	0.507639	AE004091.2	3789095	3790097	-	NA	binding protein component of ABC phosphonate transporter
PA1982	38.1628	-0.666469	0.455066	1.46455	0.143043	0.507952	AE004091.2	2167283	2169152	-	exaA	quinoprotein ethanol dehydrogenase
PA3730	83.1518	-0.543833	0.371634	1.46335	0.143371	0.508772	AE004091.2	4181380	4182019	-	NA	hypothetical protein
PA2075	57.7988	-0.568163	0.388731	1.46158	0.143856	0.510148	AE004091.2	2279919	2281578	-	NA	hypothetical protein
PA3639	816.323	-0.526286	0.360305	1.46067	0.144106	0.510374	AE004091.2	4074059	4075007	-	accA	acetyl-coenzyme A carboxylase carboxyl transferase (alpha subunit)
PA0947	1152.96	-0.539483	0.369405	1.46041	0.144177	0.510374	AE004091.2	1035276	1035978	+	NA	conserved hypothetical protein
PA1945	175.259	-0.697493	0.47764	1.46029	0.144211	0.510374	AE004091.2	2129306	2130632	+	NA	probable transcriptional regulator
PA2083	158.874	-0.64493	0.4419	1.45945	0.144442	0.510616	AE004091.2	2291790	2293062	+	NA	probable ring-hydroxylating dioxygenase subunit
PA2170	0.772618	-3.33554	2.28549	1.45944	0.144444	NA	AE004091.2	2393423	2393630	+	NA	hypothetical protein
PA4950	101.667	0.659005	0.451688	-1.45898	0.14457	0.510616	AE004091.2	5555161	5556244	+	NA	conserved hypothetical protein
PA3301	106.23	-0.470547	0.322518	1.45898	0.144571	0.510616	AE004091.2	3699368	3700316	+	NA	hypothetical protein
PA2014	281.623	0.656337	0.450116	-1.45815	0.144799	0.511078	AE004091.2	2203462	2205067	-	liuB	methylcrotonyl-CoA carboxylase, beta-subunit
PA2865	323.578	-0.628411	0.431099	1.4577	0.144925	0.511178	AE004091.2	3216991	3218419	-	NA	probable glycosylase
PA2996	560.673	-0.490893	0.33695	1.45687	0.145152	0.511599	AE004091.2	3353500	3354172	-	nqrD	Na+-translocating NADH:uniquinone oxidoreductase subunit Nqr4
PA0759	148.795	0.417729	0.286893	-1.45604	0.145381	0.511599	AE004091.2	827402	828344	-	NA	conserved hypothetical protein
PA4392	14.4745	-0.803676	0.551971	1.45601	0.145389	0.511599	AE004091.2	4921980	4922361	+	NA	conserved hypothetical protein
PA4838	50.1293	-0.536829	0.36884	1.45545	0.145544	0.511599	AE004091.2	5429983	5431135	+	NA	hypothetical protein
PA1713	483.439	-0.717629	0.493138	1.45523	0.145605	0.511599	AE004091.2	1857272	1858106	+	exsA	transcriptional regulator ExsA
PA0697	3.91682	-1.34294	0.922891	1.45515	0.145628	0.511599	AE004091.2	770155	770815	+	NA	hypothetical protein
PA1216	195.078	1.10782	0.762064	-1.45371	0.146028	0.512516	AE004091.2	1317406	1318150	-	NA	hypothetical protein
PA5439	159.503	0.401414	0.276171	-1.4535	0.146085	0.512516	AE004091.2	6122138	6123602	+	NA	probable glucose-6-phosphate dehydrogenase
PA2498	3.67863	-1.40267	0.96542	1.45291	0.146249	NA	AE004091.2	2816346	2816976	+	NA	conserved hypothetical protein
PA3599	107.274	-0.503593	0.346637	1.4528	0.14628	0.512603	AE004091.2	4034792	4035575	+	NA	probable transcriptional regulator
PA0761	878.819	0.398945	0.274722	-1.45218	0.146452	0.512603	AE004091.2	829278	830892	-	nadB	L-aspartate oxidase
PA0887	3049.72	-0.525429	0.36195	1.45166	0.146595	0.512603	AE004091.2	969669	971622	+	acsA	acetyl-coenzyme A synthetase
PA4599	8.61821	-1.04417	0.719335	1.45157	0.146621	0.512603	AE004091.2	5154239	5155400	-	mexC	Resistance-Nodulation-Cell Division (RND) multidrug efflux membrane fusion protein MexC precursor
PA4511	82.7057	-0.592114	0.407948	1.45144	0.146657	0.512603	AE004091.2	5048886	5049639	-	NA	conserved hypothetical protein
PA0453	107.832	0.475207	0.327435	-1.4513	0.146695	0.512603	AE004091.2	509827	510499	-	NA	hypothetical protein
PA2171	137.642	-0.856659	0.590897	1.44976	0.147126	0.513766	AE004091.2	2393707	2394175	+	NA	hypothetical protein
PA4755	836.985	0.562484	0.388135	-1.4492	0.147282	0.513896	AE004091.2	5339393	5339867	-	greA	transcription elongation factor GreA
PA1452	466.624	0.384374	0.265337	-1.44863	0.147442	0.513896	AE004091.2	1580320	1582441	+	flhA	flagellar biosynthesis protein FlhA
PA1450	38.2825	0.554089	0.382559	-1.44838	0.147512	0.513896	AE004091.2	1577546	1578803	+	NA	conserved hypothetical protein
PA4487	122.848	0.685583	0.47347	-1.448	0.147618	0.513896	AE004091.2	5017962	5018751	-	NA	conserved hypothetical protein
PA1199	415.234	-0.530831	0.366628	1.44787	0.147652	0.513896	AE004091.2	1300257	1300788	+	NA	probable lipoprotein
PA1617	300.717	-0.528138	0.365133	1.44643	0.148057	0.514964	AE004091.2	1760712	1762377	+	NA	probable AMP-binding enzyme
PA3815	764.862	-0.547782	0.378822	1.44601	0.148174	0.515029	AE004091.2	4272167	4272656	-	iscR	IscR
PA5033	80.9529	0.577649	0.39967	-1.44532	0.148369	0.515119	AE004091.2	5663888	5664866	+	NA	hypothetical protein
PA2529	150.584	-0.408105	0.282383	1.44522	0.148396	0.515119	AE004091.2	2855547	2856978	+	NA	hypothetical protein
PA1251	10.3233	0.873609	0.604643	-1.44484	0.148504	0.515154	AE004091.2	1357727	1359350	-	NA	probable chemotaxis transducer
PA3210	277.825	-0.406464	0.281421	1.44433	0.148647	0.515309	AE004091.2	3598932	3600384	+	trkH	potassium uptake protein TrkH
PA1293	244.774	0.525144	0.363847	-1.44331	0.148934	0.515962	AE004091.2	1404138	1405197	-	NA	hypothetical protein
PA0475	9.53479	1.12261	0.778336	-1.44232	0.149212	0.516588	AE004091.2	535538	536105	+	NA	probable transcriptional regulator
PA1812	1210.96	0.438046	0.303922	-1.44131	0.149497	0.516942	AE004091.2	1969637	1971239	-	mltD	membrane-bound lytic murein transglycosylase D precursor
PA0417	15.3044	-0.878033	0.609213	1.44126	0.149511	0.516942	AE004091.2	463948	464557	+	chpE	probable chemotaxis protein
PA1482	229.294	0.415243	0.28825	-1.44056	0.149708	0.517185	AE004091.2	1607603	1608068	+	ccmH	cytochrome C-type biogenesis protein CcmH
PA5173	3414.16	-0.84568	0.58719	1.44021	0.149807	0.517185	AE004091.2	5824786	5825716	+	arcC	carbamate kinase
PA5132	25.4485	-0.661845	0.459626	1.43997	0.149877	0.517185	AE004091.2	5779994	5780810	+	NA	hypothetical protein
PA3447	6.74295	-1.05845	0.735409	1.43926	0.150076	0.517389	AE004091.2	3852669	3853416	-	NA	probable ATP-binding component of ABC transporter
PA0004	8813.95	-0.470758	0.327201	1.43874	0.150224	0.517389	AE004091.2	4274	6692	+	gyrB	DNA gyrase subunit B
PA2609	280.287	0.811439	0.564158	-1.43832	0.150343	0.517389	AE004091.2	2949966	2950947	+	NA	hypothetical protein
PA2958	423.033	-0.65948	0.458532	1.43824	0.150366	0.517389	AE004091.2	3317523	3318654	+	NA	hypothetical protein
PA3124	113.647	0.541748	0.376734	-1.43801	0.150431	0.517389	AE004091.2	3506324	3507233	-	NA	probable transcriptional regulator
PA4583	70.6601	-0.750555	0.522263	1.43712	0.150684	0.517389	AE004091.2	5132628	5133840	+	NA	conserved hypothetical protein
PA1383	1409.77	-0.655057	0.455843	1.43702	0.150711	0.517389	AE004091.2	1501610	1503413	+	NA	hypothetical protein
PA0674	6.64891	-0.988761	0.688324	1.43648	0.150867	0.517389	AE004091.2	734158	734872	+	vreA	VreA
PA4439	430.11	0.555434	0.386756	-1.43614	0.150964	0.517389	AE004091.2	4971988	4973332	-	trpS	tryptophanyl-tRNA synthetase
PA1764	89.6851	-0.649502	0.452333	1.4359	0.151032	0.517389	AE004091.2	1906841	1908437	+	NA	hypothetical protein
PA4102	34.29	0.66858	0.465764	-1.43545	0.15116	0.517389	AE004091.2	4585885	4587187	+	bfmS	BfmS
PA2891	6.45919	1.12396	0.78325	-1.43499	0.151289	0.517389	AE004091.2	3244344	3246327	+	atuF	geranyl-CoA carboxylase, alpha-subunit (biotin-containing)
PA0250	216.284	0.691391	0.481845	-1.43488	0.151321	0.517389	AE004091.2	282325	282757	-	NA	conserved hypothetical protein
PA2262	89.8203	0.846857	0.590271	-1.43469	0.151375	0.517389	AE004091.2	2490737	2492042	+	NA	probable 2-ketogluconate transporter
PA4602	1847.26	-0.475661	0.33164	1.43427	0.151496	0.517389	AE004091.2	5160737	5161988	+	glyA3	serine hydroxymethyltransferase
PA0102	903.897	-0.535065	0.373073	1.43421	0.151513	0.517389	AE004091.2	123870	124596	+	NA	probable carbonic anhydrase
PA1183	1303.41	-0.655674	0.457336	1.43368	0.151663	0.517565	AE004091.2	1284512	1285820	+	dctA	C4-dicarboxylate transport protein
PA1464	533.422	-0.633766	0.442394	1.43258	0.151977	0.518301	AE004091.2	1594086	1594563	+	NA	probable purine-binding chemotaxis protein
PA1744	20.4619	-0.797826	0.557915	1.43001	0.152713	0.519524	AE004091.2	1887327	1887543	-	NA	hypothetical protein
PA0549	15.6998	1.00248	0.701121	-1.42982	0.152769	0.519524	AE004091.2	608156	609218	+	NA	hypothetical protein
PA3263	271.943	-0.60071	0.420244	1.42943	0.15288	0.519524	AE004091.2	3651055	3651973	+	NA	conserved hypothetical protein
PA3410	30.4619	0.894625	0.625915	-1.42931	0.152916	0.519524	AE004091.2	3818599	3819112	-	NA	probable sigma-70 factor, ECF subfamily
PA4683	1116.97	-0.496822	0.347671	1.429	0.153004	0.519524	AE004091.2	5251873	5252473	-	NA	hypothetical protein
PA0056	5.80659	-1.07138	0.749771	1.42894	0.15302	0.519524	AE004091.2	70704	71622	-	NA	probable transcriptional regulator
PA5501	64.6838	0.464829	0.325302	-1.42892	0.153028	0.519524	AE004091.2	6193483	6194269	+	znuB	permease of ABC zinc transporter ZnuB
PA4710	343.314	0.874895	0.612585	-1.4282	0.153234	0.519887	AE004091.2	5289216	5291508	+	phuR	heme/hemoglobin uptake outer membrane receptor PhuR precursor
PA2067	7.2443	1.2493	0.875633	-1.42674	0.153654	0.520545	AE004091.2	2265763	2266429	-	NA	probable hydrolase
PA3364	49.5062	0.526439	0.369199	-1.42589	0.153899	0.520545	AE004091.2	3774580	3775735	-	amiC	aliphatic amidase expression-regulating protein
PA0119	301.454	-0.872125	0.611802	1.4255	0.154012	0.520545	AE004091.2	138817	140164	+	NA	probable dicarboxylate transporter
PA5032	4.15961	1.3027	0.913893	-1.42544	0.15403	0.520545	AE004091.2	5662741	5663812	+	NA	probable transcriptional regulator
PA3439	672.331	-0.507146	0.355846	1.42518	0.154105	0.520545	AE004091.2	3846336	3846705	+	folX	d-erythro-7,8-dihydroneopterin triphosphate epimerase
PA5527	528.398	-0.713316	0.500509	1.42518	0.154105	0.520545	AE004091.2	6219289	6219688	-	NA	hypothetical protein
PA5267	127.554	-0.594395	0.417122	1.42499	0.15416	0.520545	AE004091.2	5932879	5933395	-	hcpB	secreted protein Hcp
PA1620	0.923295	-3.72701	2.6162	1.42459	0.154275	NA	AE004091.2	1763792	1764431	+	NA	hypothetical protein
PA1905	14.4899	1.08747	0.763409	-1.42449	0.154305	0.520545	AE004091.2	2076310	2076955	+	phzG2	probable pyridoxamine 5'-phosphate oxidase
PA5464	96.1755	-0.723945	0.508278	1.42431	0.154357	0.520545	AE004091.2	6152717	6154673	+	NA	hypothetical protein
PA2750	22.9408	0.617047	0.433291	-1.42409	0.154419	0.520545	AE004091.2	3111632	3112148	+	NA	hypothetical protein
PA2308	2.17554	-1.70942	1.20145	1.4228	0.154795	NA	AE004091.2	2546654	2547500	-	NA	probable ATP-binding component of ABC transporter
PA3466	97.2488	-0.460706	0.323849	1.42259	0.154854	0.521676	AE004091.2	3878035	3879373	-	NA	probable ATP-dependent RNA helicase
PA3056	105.98	-0.447974	0.315052	1.42191	0.155054	0.522013	AE004091.2	3420825	3421299	-	NA	hypothetical protein
PA4248	15015.5	-0.684833	0.481806	1.42139	0.155204	0.522116	AE004091.2	4759937	4760468	-	rplF	50S ribosomal protein L6
PA4262	17902.3	-0.793549	0.558652	1.42047	0.15547	0.522116	AE004091.2	4766011	4766611	-	rplD	50S ribosomal protein L4
PA5042	1728.1	0.449727	0.316635	-1.42033	0.155511	0.522116	AE004091.2	5678435	5679056	-	pilO	type 4 fimbrial biogenesis protein PilO
PA2087	0.747084	2.69673	1.89965	-1.41959	0.155727	NA	AE004091.2	2296431	2297085	+	NA	hypothetical protein
PA0900	413.335	0.411912	0.290174	-1.41953	0.155743	0.522116	AE004091.2	984244	984532	+	NA	hypothetical protein
PA4378	253.115	-0.363931	0.256397	1.41941	0.155781	0.522116	AE004091.2	4909403	4910105	-	inaA	InaA protein
PA3358	2.53989	1.61402	1.13762	-1.41877	0.155967	NA	AE004091.2	3769586	3770462	+	NA	hypothetical protein
PA0263	33.9509	-0.776143	0.547101	1.41865	0.156002	0.522116	AE004091.2	297045	297561	-	hcpC	secreted protein Hcp
PA1580	12601.1	-0.507028	0.357431	1.41854	0.156034	0.522116	AE004091.2	1719111	1720395	-	gltA	citrate synthase
PA1388	300.667	-0.734191	0.517658	1.41829	0.156105	0.522116	AE004091.2	1508736	1509462	+	NA	hypothetical protein
PA4825	125.213	-0.454487	0.320511	1.418	0.156189	0.522116	AE004091.2	5415415	5418124	-	mgtA	Mg(2+) transport ATPase, P-type 2
PA4672	164.469	-0.817799	0.576862	1.41767	0.156288	0.522116	AE004091.2	5240121	5240703	+	NA	peptidyl-tRNA hydrolase
PA0237	3.56512	-1.53088	1.08002	1.41745	0.15635	NA	AE004091.2	267637	268678	+	NA	probable oxidoreductase
PA4753	863.748	-0.726452	0.512559	1.4173	0.156394	0.522116	AE004091.2	5338617	5338929	+	NA	conserved hypothetical protein
PA5296	1126.97	-0.560984	0.395827	1.41725	0.156411	0.522116	AE004091.2	5962715	5964722	+	rep	ATP-dependent DNA helicase Rep
PA0181	63.5063	0.609512	0.430228	-1.41672	0.156566	0.522116	AE004091.2	206024	206954	-	NA	probable transcriptional regulator
PA4517	245.422	-0.507536	0.358338	1.41636	0.15667	0.522116	AE004091.2	5057715	5059515	+	NA	conserved hypothetical protein
PA4135	259.618	-0.5993	0.423195	1.41613	0.156737	0.522116	AE004091.2	4624583	4625003	-	NA	probable transcriptional regulator
PA4067	33525.4	0.421949	0.298015	-1.41587	0.156814	0.522116	AE004091.2	4544606	4545302	+	oprG	Outer membrane protein OprG precursor
PA1291	25.5663	0.604072	0.426648	-1.41586	0.156818	0.522116	AE004091.2	1402116	1402953	+	NA	hypothetical protein
PA3463	17.7412	0.721226	0.509461	-1.41567	0.156874	0.522116	AE004091.2	3873605	3873833	+	NA	conserved hypothetical protein
PA2874	20.1559	-1.09212	0.771973	1.41471	0.157152	0.522713	AE004091.2	3227386	3228337	-	NA	hypothetical protein
PA5477	216.172	0.377943	0.267458	-1.4131	0.157628	0.523215	AE004091.2	6167782	6168820	+	NA	hypothetical protein
PA5309	143.905	-0.609072	0.431077	1.41291	0.157683	0.523215	AE004091.2	5977788	5979105	+	NA	probable oxidoreductase
PA2351	5.89926	1.12032	0.793088	-1.41261	0.157771	0.523215	AE004091.2	2597868	2598519	+	NA	probable permease of ABC transporter
PA3655	3585	-0.652933	0.462374	1.41213	0.157912	0.523215	AE004091.2	4093169	4094036	-	tsf	elongation factor Ts
PA1394	9.19158	-0.830524	0.588223	1.41192	0.157974	0.523215	AE004091.2	1516432	1516684	+	NA	hypothetical protein
PA5334	294.806	-0.433261	0.306911	1.41168	0.158043	0.523215	AE004091.2	6003379	6004096	-	rph	ribonuclease PH
PA1474	135.523	0.402048	0.284829	-1.41154	0.158085	0.523215	AE004091.2	1600417	1601893	-	NA	hypothetical protein
PA1931	73.1041	0.834289	0.591069	-1.41149	0.1581	0.523215	AE004091.2	2111690	2112200	+	NA	probable ferredoxin
PA2792	133.548	0.521874	0.369897	-1.41086	0.158285	0.523352	AE004091.2	3148725	3149319	-	NA	hypothetical protein
PA2957	2386.51	-0.403737	0.286202	1.41067	0.158341	0.523352	AE004091.2	3316802	3317438	-	NA	probable transcriptional regulator
PA2268	2.08882	1.89964	1.34778	-1.40945	0.158701	NA	AE004091.2	2498098	2499166	+	NA	hypothetical protein
PA4273	9432.12	-0.753715	0.535046	1.40869	0.158927	0.524778	AE004091.2	4781987	4782680	-	rplA	50S ribosomal protein L1
PA1927	1193.21	1.38546	0.983618	-1.40854	0.158972	0.524778	AE004091.2	2106579	2108877	+	metE	5-methyltetrahydropteroyltriglutamate-homocysteine S-methyltransferase
PA3088	412.633	-0.636028	0.451921	1.40739	0.159312	0.525323	AE004091.2	3466075	3466960	-	NA	conserved hypothetical protein
PA4676	475.843	0.481761	0.342329	-1.4073	0.159337	0.525323	AE004091.2	5245478	5246123	-	NA	probable carbonic anhydrase
PA2584	231.138	-0.441674	0.313995	1.40663	0.159538	0.525424	AE004091.2	2923369	2923927	-	pgsA	CDP-diacylglycerol--glycerol-3-phosphate 3-phosphatidyltransferase
PA3438	172.652	0.479212	0.340706	-1.40653	0.159568	0.525424	AE004091.2	3845774	3846332	+	folE1	GTP cyclohydrolase I precursor
PA0613	139.642	-0.482295	0.343151	1.40549	0.159876	0.525664	AE004091.2	674666	675023	+	NA	hypothetical protein
PA1402	17.9774	0.864808	0.615372	-1.40534	0.15992	0.525664	AE004091.2	1524911	1525574	-	NA	hypothetical protein
PA3517	21.1034	-0.788904	0.56139	1.40527	0.159941	0.525664	AE004091.2	3933319	3934750	-	NA	probable lyase
PA0979	145.454	-0.519911	0.370689	1.40255	0.16075	0.527971	AE004091.2	1062063	1062369	-	NA	conserved hypothetical protein
PA1662	208.23	0.561552	0.400469	-1.40224	0.160844	0.527971	AE004091.2	1810750	1813381	+	NA	probable ClpA/B-type protease
PA3213	319.735	0.381964	0.272522	-1.40159	0.161038	0.528276	AE004091.2	3602391	3603327	+	NA	hypothetical protein
PA3034	240.586	-0.428839	0.306136	1.40081	0.16127	0.528709	AE004091.2	3397383	3397938	-	NA	probable transcriptional regulator
PA3488	362.798	-0.609064	0.435042	1.40001	0.161509	0.528837	AE004091.2	3906390	3907086	+	NA	hypothetical protein
PA2026	52.4271	-0.690258	0.493038	1.40001	0.161511	0.528837	AE004091.2	2218100	2219099	-	NA	conserved hypothetical protein
PA0170	55.1189	0.647954	0.463053	-1.39931	0.161721	0.528841	AE004091.2	193801	194179	-	NA	hypothetical protein
PA5265	753.733	-0.503892	0.360148	1.39913	0.161775	0.528841	AE004091.2	5927338	5930605	-	NA	hypothetical protein
PA3481	151.4	-0.498918	0.356626	1.399	0.161814	0.528841	AE004091.2	3894101	3895193	-	NA	conserved hypothetical protein
PA0989	210.96	-0.511459	0.366298	1.39629	0.162626	0.53018	AE004091.2	1070296	1070854	-	NA	hypothetical protein
PA4926	29.8329	0.641661	0.459763	-1.39563	0.162825	0.53018	AE004091.2	5524972	5525905	-	NA	conserved hypothetical protein
PA1590	631.685	-0.43059	0.308601	1.3953	0.162927	0.53018	AE004091.2	1732544	1733855	+	braB	branched chain amino acid transporter
PA4147	70.9506	0.493564	0.353749	-1.39524	0.162944	0.53018	AE004091.2	4639504	4641379	-	acoR	transcriptional regulator AcoR
PA2977	103.125	0.662214	0.474763	-1.39483	0.163067	0.53018	AE004091.2	3336214	3337231	-	murB	UDP-N-acetylpyruvoylglucosamine reductase
PA2455	69.6144	-0.49351	0.353868	1.39462	0.163131	0.53018	AE004091.2	2755724	2756249	+	NA	hypothetical protein
PA5271	256.454	-0.498304	0.357313	1.39459	0.16314	0.53018	AE004091.2	5935987	5936218	+	NA	hypothetical protein
PA0052	32.4038	0.669135	0.479826	-1.39454	0.163156	0.53018	AE004091.2	68190	68616	-	NA	hypothetical protein
PA3094	72.401	0.663535	0.475891	-1.3943	0.163228	0.53018	AE004091.2	3474132	3475167	+	NA	probable transcriptional regulator
PA4486	24.6333	0.572036	0.410274	-1.39428	0.163233	0.53018	AE004091.2	5017448	5017832	+	NA	conserved hypothetical protein
PA3527	151.062	0.439982	0.315717	-1.3936	0.16344	0.530523	AE004091.2	3947094	3948138	+	pyrC	dihydroorotase
PA0660	198.32	0.490763	0.352631	-1.39172	0.164008	0.531809	AE004091.2	713281	714247	-	NA	hypothetical protein
PA4533	71.4114	0.468457	0.336719	-1.39124	0.164153	0.531809	AE004091.2	5075412	5075880	-	NA	hypothetical protein
PA5326	12.5303	0.838565	0.602791	-1.39114	0.164184	0.531809	AE004091.2	5997059	5998265	-	NA	hypothetical protein
PA0509	346.079	-0.695976	0.500361	1.39095	0.164241	0.531809	AE004091.2	571113	572592	-	nirN	probable c-type cytochrome
PA1019	28.9234	-0.59895	0.430898	1.39001	0.164527	0.532199	AE004091.2	1104008	1105361	+	mucK	cis,cis-muconate transporter MucK
PA4025	31.2193	0.65194	0.469094	-1.38978	0.164594	0.532199	AE004091.2	4506912	4507731	+	NA	probable ethanolamine ammonia-lyase light chain
PA3320	5.86289	-1.15152	0.82909	1.3889	0.164863	0.532199	AE004091.2	3722992	3723445	-	NA	hypothetical protein
PA1191	315.852	-0.746185	0.537416	1.38847	0.164994	0.532199	AE004091.2	1292573	1293164	-	NA	hypothetical protein
PA5112	973.292	0.42376	0.305246	-1.38826	0.165059	0.532199	AE004091.2	5754300	5756238	-	estA	esterase EstA
PA3505	4.28367	1.37127	0.987997	-1.38792	0.16516	0.532199	AE004091.2	3921272	3922073	-	NA	hypothetical protein
PA2682	27.4382	0.56942	0.410369	-1.38758	0.165265	0.532199	AE004091.2	3029186	3030425	+	NA	conserved hypothetical protein
PA2195	521.714	0.532134	0.383582	-1.38727	0.165358	0.532199	AE004091.2	2414253	2415504	+	hcnC	hydrogen cyanide synthase HcnC
PA3334	275.168	0.998327	0.719692	-1.38716	0.165394	0.532199	AE004091.2	3743699	3743936	+	NA	probable acyl carrier protein
PA0117	42.7031	-0.652053	0.470099	1.38705	0.165425	0.532199	AE004091.2	137247	137973	+	NA	probable short chain dehydrogenase
PA3876	81.9031	0.447032	0.322377	-1.38667	0.165541	0.532199	AE004091.2	4342124	4343528	-	narK2	nitrite extrusion protein 2
PA2030	47.0373	1.08722	0.784404	-1.38604	0.165734	0.532199	AE004091.2	2220651	2220906	-	NA	hypothetical protein
PA1217	139.127	0.805409	0.581123	-1.38595	0.165762	0.532199	AE004091.2	1318149	1319514	-	NA	probable 2-isopropylmalate synthase
PA2567	2545.94	-0.55322	0.39918	1.38589	0.16578	0.532199	AE004091.2	2902217	2903978	+	NA	hypothetical protein
PA0758	348.038	-0.544739	0.393193	1.38542	0.165923	0.532334	AE004091.2	826465	827299	-	NA	hypothetical protein
PA4339	41.0217	-0.574127	0.414709	1.38441	0.166233	0.532677	AE004091.2	4867769	4868846	-	NA	probable phospholipase
PA2811	477.032	0.350746	0.253354	-1.38441	0.166233	0.532677	AE004091.2	3164765	3165542	-	NA	probable permease of ABC-2 transporter
PA2550	89.3469	-0.403824	0.29182	1.38381	0.166416	0.532936	AE004091.2	2881756	2882983	-	NA	probable acyl-CoA dehydrogenase
PA0902	39.3464	-0.549055	0.397073	1.38276	0.16674	0.533648	AE004091.2	985691	986693	+	NA	hypothetical protein
PA1923	4.49093	-1.45282	1.0512	1.38205	0.166956	0.534016	AE004091.2	2099451	2103294	+	NA	hypothetical protein
PA2748	109.954	0.499574	0.361693	-1.38121	0.167215	0.534517	AE004091.2	3109745	3110525	-	NA	probable methionine aminopeptidase
PA3442	2.15854	-1.77167	1.28278	1.38112	0.167243	NA	AE004091.2	3847976	3848798	-	NA	probable ATP-binding component of ABC transporter
PA0864	11.5634	0.768912	0.557185	-1.37999	0.167589	0.535368	AE004091.2	944726	945512	-	NA	probable transcriptional regulator
PA2605	16.7275	-0.682857	0.494987	1.37955	0.167726	0.535368	AE004091.2	2948581	2948974	+	NA	conserved hypothetical protein
PA0936	1114.12	-0.589311	0.427238	1.37935	0.167787	0.535368	AE004091.2	1026276	1027212	-	lpxO2	lipopolysaccharide biosynthetic protein LpxO2
PA1221	356.097	-1.28031	0.928797	1.37846	0.168061	0.535917	AE004091.2	1322255	1324109	-	NA	hypothetical protein
PA3737	448.481	0.509907	0.370213	-1.37733	0.168409	0.536702	AE004091.2	4189763	4190489	-	dsbC	thiol:disulfide interchange protein DsbC
PA1350	42.8711	0.710569	0.516054	-1.37693	0.168535	0.536772	AE004091.2	1464110	1464857	+	NA	hypothetical protein
PA4714	281.712	-0.892279	0.648175	1.3766	0.168635	0.536772	AE004091.2	5293256	5293703	+	NA	conserved hypothetical protein
PA0530	10.6584	-1.33562	0.970483	1.37624	0.168746	0.5368	AE004091.2	588923	590102	+	NA	probable class III pyridoxal phosphate-dependent aminotransferase
PA5399	16.0807	-0.645272	0.4692	1.37526	0.169051	0.537442	AE004091.2	6078043	6080002	+	dgcB	DgcB, Dimethylglycine catabolism
PA4796	82.6868	-0.593482	0.431834	1.37433	0.16934	0.5378	AE004091.2	5381990	5382455	+	NA	hypothetical protein
PA4852	550.803	-0.519806	0.378251	1.37424	0.169368	0.5378	AE004091.2	5447647	5448643	+	NA	conserved hypothetical protein
PA1860	299.207	-1.19445	0.869662	1.37346	0.169609	0.538084	AE004091.2	2019775	2020600	+	NA	hypothetical protein
PA5468	46.5062	0.545066	0.396908	-1.37328	0.169665	0.538084	AE004091.2	6156853	6158155	+	NA	probable citrate transporter
PA0006	308.693	-0.457919	0.333566	1.3728	0.169815	0.538084	AE004091.2	7805	8339	-	NA	conserved hypothetical protein
PA3769	571.268	-0.711489	0.51834	1.37263	0.169867	0.538084	AE004091.2	4225662	4227237	-	guaA	GMP synthase
PA2526	96.8624	0.544513	0.396976	-1.37165	0.170172	0.538193	AE004091.2	2847778	2850886	-	NA	probable Resistance-Nodulation-Cell Division (RND) efflux transporter
PA1206	116.08	0.426297	0.310835	-1.37146	0.170233	0.538193	AE004091.2	1305582	1306053	+	NA	hypothetical protein
PA3167	1359.26	0.370074	0.269882	-1.37124	0.1703	0.538193	AE004091.2	3555256	3556339	-	serC	3-phosphoserine aminotransferase
PA1510	934.723	-0.722877	0.527185	1.3712	0.170312	0.538193	AE004091.2	1639793	1641500	-	NA	hypothetical protein
PA5092	14.1984	0.716828	0.523231	-1.37	0.170686	0.538646	AE004091.2	5732911	5734117	-	hutI	imidazolone-5-propionate hydrolase HutI
PA3634	119.051	0.499933	0.364975	-1.36977	0.170758	0.538646	AE004091.2	4068330	4068612	-	NA	conserved hypothetical protein
PA1939	16368.7	-0.786875	0.574488	1.3697	0.170781	0.538646	AE004091.2	2120227	2122222	-	NA	hypothetical protein
PA1111	5.08573	-1.05944	0.773638	1.36943	0.170865	0.538646	AE004091.2	1202916	1203537	+	NA	hypothetical protein
PA5008	235.632	-0.423136	0.309135	1.36877	0.17107	0.538968	AE004091.2	5627133	5627865	-	NA	hypothetical protein
PA5543	7.78686	-1.08297	0.791855	1.36763	0.171428	0.539771	AE004091.2	6235833	6236229	-	NA	hypothetical protein
PA2585	473.74	0.357735	0.26172	-1.36686	0.171669	0.539921	AE004091.2	2923963	2925787	-	uvrC	excinuclease ABC subunit C
PA3672	38.6737	0.568726	0.416093	-1.36682	0.171681	0.539921	AE004091.2	4111080	4112001	-	NA	probable ATP-binding component of ABC transporter
PA4234	1589.65	-0.453139	0.331976	1.36497	0.172261	0.541026	AE004091.2	4748755	4751590	+	uvrA	excinuclease ABC subunit A
PA0943	1229.8	0.393654	0.288454	-1.3647	0.172346	0.541026	AE004091.2	1031388	1032102	-	NA	hypothetical protein
PA4479	62.7999	0.569103	0.417044	-1.36461	0.172375	0.541026	AE004091.2	5010830	5011322	-	mreD	rod shape-determining protein MreD
PA1806	207.667	0.592953	0.434592	-1.36439	0.172444	0.541026	AE004091.2	1961229	1962024	-	fabI	NADH-dependent enoyl-ACP reductase
PA1059	116.693	0.654156	0.479951	-1.36297	0.172893	0.542111	AE004091.2	1147467	1147812	+	NA	conserved hypothetical protein
PA1245	1836.13	-0.806285	0.591799	1.36243	0.173062	0.542263	AE004091.2	1349415	1350657	+	NA	hypothetical protein
PA0031	70.1539	-0.500658	0.367548	1.36216	0.173148	0.542263	AE004091.2	33002	34511	-	betC	choline sulfatase
PA4806	42.5187	-0.507924	0.372981	1.3618	0.173262	0.542295	AE004091.2	5391835	5392516	+	NA	probable transcriptional regulator
PA1396	84.3528	-0.464629	0.341344	1.36117	0.173459	0.542587	AE004091.2	1517148	1518768	-	NA	probable two-component sensor
PA4572	160.355	0.425863	0.313039	-1.36041	0.173699	0.54282	AE004091.2	5120637	5121252	-	fklB	peptidyl-prolyl cis-trans isomerase FklB
PA1890	78.611	0.425848	0.313057	-1.36029	0.17374	0.54282	AE004091.2	2060568	2061189	-	NA	probable glutathione S-transferase
PA2137	5.70409	1.10925	0.8158	-1.3597	0.173924	0.543073	AE004091.2	2352531	2353065	+	NA	hypothetical protein
PA2911	114.769	0.51166	0.376429	-1.35925	0.174069	0.543202	AE004091.2	3265847	3268001	+	NA	probable TonB-dependent receptor
PA0785	9.20291	-0.831035	0.611599	1.35879	0.174213	0.54333	AE004091.2	857997	858633	+	azoR1	FMN-dependent NADH-azoreductase 1, AzoR1
PA1854	17.6037	0.669086	0.492697	-1.35801	0.174462	0.543759	AE004091.2	2013668	2014823	-	NA	conserved hypothetical protein
PA2698	128.542	-0.413787	0.30477	1.3577	0.174558	0.543759	AE004091.2	3050671	3051349	-	NA	probable hydrolase
PA1902	0.853631	2.89051	2.12904	-1.35766	0.174572	NA	AE004091.2	2072934	2073555	+	phzD2	phenazine biosynthesis protein PhzD
PA3510	27.4632	0.751888	0.554095	-1.35697	0.174792	0.543894	AE004091.2	3926249	3926777	-	NA	hypothetical protein
PA4000	472.432	0.525663	0.387491	-1.35658	0.174914	0.543894	AE004091.2	4480207	4481233	-	NA	hypothetical protein
PA3322	87.5417	0.503317	0.37103	-1.35654	0.174928	0.543894	AE004091.2	3724458	3725154	-	NA	hypothetical protein
PA0079	47.9724	0.719009	0.530281	-1.3559	0.17513	0.543894	AE004091.2	96406	97738	-	NA	hypothetical protein
PA3842	256.791	-0.74208	0.547321	1.35584	0.17515	0.543894	AE004091.2	4304689	4305037	+	NA	probable chaperone
PA5216	53.543	0.462045	0.340885	-1.35543	0.175281	0.543894	AE004091.2	5872902	5874519	-	NA	probable permease of ABC iron transporter
PA1143	4.63478	-1.17103	0.864044	1.35529	0.175326	0.543894	AE004091.2	1234097	1234748	-	NA	hypothetical protein
PA1408	76.6208	0.686186	0.506911	-1.35366	0.175845	0.545181	AE004091.2	1530607	1533028	-	NA	hypothetical protein
PA2391	10.5205	0.878627	0.649328	-1.35313	0.176014	0.54538	AE004091.2	2645302	2646724	+	opmQ	probable outer membrane protein precursor
PA0597	39.1259	-0.962446	0.711577	1.35255	0.176199	0.54538	AE004091.2	657666	658338	+	NA	probable nucleotidyl transferase
PA2971	4619.03	-0.592899	0.438378	1.35248	0.17622	0.54538	AE004091.2	3328401	3328935	-	NA	conserved hypothetical protein
PA0355	180.314	-0.62589	0.463352	1.35079	0.176764	0.546678	AE004091.2	399495	400032	-	pfpI	protease PfpI
PA2775	130.859	-0.454912	0.336841	1.35052	0.176848	0.546678	AE004091.2	3132823	3133258	-	NA	hypothetical protein
PA3113	106.91	0.649345	0.481008	-1.34997	0.177027	0.546908	AE004091.2	3493844	3494477	-	trpF	N-(5'phosphoribosyl)anthranilate (PRA) isomerase
PA3339	178.172	-0.556342	0.412339	1.34924	0.177261	0.547004	AE004091.2	3747524	3749708	+	plpD	patatin-like protein, PlpD
PA5372	336.221	0.653242	0.484162	-1.34922	0.177266	0.547004	AE004091.2	6047366	6049049	-	betA	choline dehydrogenase
PA0528	17.0955	0.675137	0.500535	-1.34883	0.177391	0.547068	AE004091.2	587019	587895	-	NA	probable transcriptional regulator
PA5225	76.6532	-0.764822	0.567312	1.34815	0.17761	0.547197	AE004091.2	5883025	5883577	-	NA	hypothetical protein
PA1127	135.171	-0.624209	0.463138	1.34778	0.177729	0.547197	AE004091.2	1219623	1220610	-	NA	probable oxidoreductase
PA3331	648.097	1.07013	0.794023	-1.34773	0.177745	0.547197	AE004091.2	3741011	3742265	+	NA	cytochrome P450
PA2595	15.1556	0.701337	0.520531	-1.34735	0.177868	0.547254	AE004091.2	2937587	2938541	-	NA	conserved hypothetical protein
PA2396	995.147	0.890006	0.661355	-1.34573	0.178389	0.54843	AE004091.2	2652232	2653057	-	pvdF	pyoverdine synthetase F
PA1559	37.2858	0.624823	0.464389	-1.34547	0.178472	0.54843	AE004091.2	1697187	1697916	+	NA	hypothetical protein
PA1256	12.9931	0.819322	0.609074	-1.34519	0.178563	0.54843	AE004091.2	1364501	1365221	-	NA	amino acid ABC transporter ATP binding protein
PA3728	789.794	0.447406	0.332727	-1.34467	0.178733	0.548631	AE004091.2	4173888	4179126	-	NA	hypothetical protein
PA0367	228.496	-0.42384	0.315378	1.34391	0.178978	0.54906	AE004091.2	411223	411868	+	NA	probable transcriptional regulator
PA1843	1706.13	0.429794	0.320079	-1.34277	0.179345	0.549866	AE004091.2	1999891	2003593	-	metH	methionine synthase
PA3408	35.2564	0.768402	0.57246	-1.34228	0.179505	0.550035	AE004091.2	3814663	3817336	-	hasR	heme uptake outer membrane receptor HasR precursor
PA1074	3792.6	0.434548	0.323924	-1.34151	0.179754	0.550476	AE004091.2	1161858	1162977	-	braC	branched-chain amino acid transport protein BraC
PA3886	38.1997	-0.58174	0.433951	1.34057	0.180062	0.550982	AE004091.2	4351594	4352491	+	NA	hypothetical protein
PA5446	1442.78	-0.758873	0.566282	1.3401	0.180214	0.550982	AE004091.2	6135708	6135909	+	NA	hypothetical protein
PA4739	9587.68	-0.982351	0.733371	1.3395	0.180408	0.550982	AE004091.2	5322759	5323101	-	NA	conserved hypothetical protein
PA3513	6.64918	-0.943513	0.704409	1.33944	0.180428	0.550982	AE004091.2	3928333	3929338	-	NA	hypothetical protein
PA2954	37.4833	0.536497	0.400687	-1.33894	0.180589	0.550982	AE004091.2	3314497	3315064	-	NA	hypothetical protein
PA3072	0.711588	2.64335	1.97433	-1.33886	0.180615	NA	AE004091.2	3444748	3445240	+	NA	hypothetical protein
PA3117	788.971	-0.349394	0.26101	1.33862	0.180694	0.550982	AE004091.2	3499488	3500598	-	asd	aspartate semialdehyde dehydrogenase
PA4944	6363.41	-0.490098	0.366203	1.33833	0.180791	0.550982	AE004091.2	5548399	5548645	-	hfq	Hfq
PA4615	366.535	0.435051	0.325182	-1.33787	0.180939	0.550982	AE004091.2	5172773	5173547	-	NA	probable oxidoreductase
PA2639	4086.89	-0.477533	0.356995	1.33765	0.181011	0.550982	AE004091.2	2983962	2985741	+	nuoD	NADH dehydrogenase I chain C,D
PA1910	16.8366	0.67394	0.504042	-1.33707	0.1812	0.550982	AE004091.2	2081855	2084267	-	femA	ferric-mycobactin receptor, FemA
PA5150	72.627	0.559948	0.418857	-1.33685	0.181273	0.550982	AE004091.2	5798695	5799430	-	NA	probable short-chain dehydrogenase
PA0705	826.14	-0.372417	0.27859	1.33679	0.18129	0.550982	AE004091.2	778311	779208	-	migA	alpha-1,6-rhamnosyltransferase MigA
PA1126	114.78	-0.506795	0.379282	1.3362	0.181486	0.550982	AE004091.2	1218942	1219527	-	NA	hypothetical protein
PA0294	68.0554	-0.479495	0.358934	1.33589	0.181586	0.550982	AE004091.2	331036	331699	-	aguR	transcriptional regulator AguR
PA4449	525.597	0.52241	0.391114	-1.3357	0.181648	0.550982	AE004091.2	4983554	4984187	-	hisG	ATP-phosphoribosyltransferase
PA3855	106.54	0.552224	0.413549	-1.33533	0.181768	0.550982	AE004091.2	4314790	4315489	-	NA	hypothetical protein
PA4193	7.16543	-0.964344	0.72221	1.33527	0.181789	0.550982	AE004091.2	4690644	4691346	-	NA	probable permease of ABC transporter
PA4639	197.671	0.4549	0.340695	-1.33521	0.181807	0.550982	AE004091.2	5207037	5207622	-	NA	hypothetical protein
PA0121	31.2792	-0.751005	0.562844	1.3343	0.182105	0.551565	AE004091.2	141002	141734	+	NA	hypothetical protein
PA1295	26.2109	0.61628	0.462428	-1.3327	0.182629	0.552678	AE004091.2	1406458	1406749	+	NA	conserved hypothetical protein
PA0992	1367.65	-0.470914	0.35358	1.33184	0.182912	0.552678	AE004091.2	1073284	1073899	+	cupC1	fimbrial subunit CupC1
PA4987	75.6714	-0.413323	0.310469	1.33128	0.183096	0.552678	AE004091.2	5603172	5603769	+	NA	probable transcriptional regulator
PA0283	97.49	-0.70096	0.526533	1.33128	0.183099	0.552678	AE004091.2	316793	317789	-	sbp	sulfate-binding protein precursor
PA3819	1146.6	-0.820785	0.616619	1.33111	0.183154	0.552678	AE004091.2	4275424	4275970	-	NA	conserved hypothetical protein
PA4875	17.6772	0.720563	0.541334	-1.33109	0.183161	0.552678	AE004091.2	5472438	5472732	+	NA	hypothetical protein
PA5220	604.472	0.908867	0.682876	-1.33094	0.183209	0.552678	AE004091.2	5877895	5878714	+	NA	hypothetical protein
PA1828	538.178	0.515589	0.38793	-1.32907	0.183823	0.553996	AE004091.2	1986991	1987756	-	NA	probable short-chain dehydrogenase
PA3921	729.683	-0.931662	0.701156	1.32875	0.18393	0.553996	AE004091.2	4391643	4394361	-	NA	probable transcriptional regulator
PA4963	548.891	0.516961	0.389269	-1.32803	0.184168	0.553996	AE004091.2	5571221	5571929	-	NA	hypothetical protein
PA4224	22.9749	0.691382	0.520703	-1.32779	0.184249	0.553996	AE004091.2	4730325	4731372	-	pchG	pyochelin biosynthetic protein PchG
PA0297	2312.57	-0.575568	0.433503	1.32772	0.184272	0.553996	AE004091.2	334733	335483	+	spuA	probable glutamine amidotransferase
PA3613	887.843	0.367434	0.276769	-1.32758	0.184316	0.553996	AE004091.2	4045936	4048339	-	NA	hypothetical protein
PA5405	2.51941	-1.50347	1.13265	1.3274	0.184377	NA	AE004091.2	6083522	6083753	+	NA	hypothetical protein
PA5499	44.7315	0.532191	0.400935	-1.32738	0.184384	0.553996	AE004091.2	6192178	6192679	+	np20	transcriptional regulator np20
PA3271	354.936	0.46591	0.351115	-1.32694	0.184527	0.554108	AE004091.2	3660021	3663498	+	NA	probable two-component sensor
PA3357	34.5836	0.500486	0.377584	-1.32549	0.185007	0.555233	AE004091.2	3768183	3769527	+	dsdA	D-serine dehydratase
PA3977	410.335	0.451621	0.340811	-1.32514	0.185126	0.555271	AE004091.2	4457361	4458642	+	hemL	glutamate-1-semialdehyde 2,1-aminomutase
PA1754	2719.66	0.492878	0.372206	-1.32421	0.185434	0.555729	AE004091.2	1894248	1895220	+	cysB	transcriptional regulator CysB
PA3356	815.432	0.611056	0.46157	-1.32386	0.185548	0.555729	AE004091.2	3766619	3767858	-	NA	conserved hypothetical protein
PA2791	114.684	-0.584972	0.441915	1.32372	0.185596	0.555729	AE004091.2	3148341	3148629	-	NA	hypothetical protein
PA5179	66.6056	0.454057	0.343693	-1.32111	0.186464	0.55801	AE004091.2	5830923	5831802	+	NA	probable transcriptional regulator
PA0910	124.79	0.703413	0.532661	-1.32056	0.186647	0.558241	AE004091.2	994142	994643	+	NA	hypothetical protein
PA0300	6653.63	-0.479714	0.363368	1.32019	0.186771	0.558295	AE004091.2	338436	339537	+	spuD	polyamine transport protein
PA3005	117.053	0.457073	0.346527	-1.31901	0.187165	0.55911	AE004091.2	3365758	3366754	-	nagZ	beta-N-acetyl-D-glucosaminidase
PA2673	7.46806	0.861953	0.65362	-1.31874	0.187257	0.55911	AE004091.2	3020506	3020929	-	NA	probable type II secretion system protein
PA0229	98.4195	-0.459831	0.348836	1.31819	0.187441	0.559342	AE004091.2	258462	259758	+	pcaT	dicarboxylic acid transporter PcaT
PA3493	5.29702	-1.12959	0.857721	1.31697	0.187849	0.56003	AE004091.2	3911772	3912414	+	NA	conserved hypothetical protein
PA0898	58.3146	0.560076	0.425311	-1.31686	0.187885	0.56003	AE004091.2	981421	982885	+	aruD	succinylglutamate 5-semialdehyde dehydrogenase
PA0098	7.6457	0.899169	0.683103	-1.3163	0.188073	0.560273	AE004091.2	119126	120161	+	NA	hypothetical protein
PA2428	64.0519	-0.624215	0.474558	1.31536	0.188389	0.560895	AE004091.2	2723311	2724223	-	NA	hypothetical protein
PA0354	121.402	-0.746038	0.567636	1.31429	0.188749	0.561649	AE004091.2	398226	399420	-	NA	conserved hypothetical protein
PA0617	260.367	0.647421	0.493074	-1.31303	0.189173	0.562252	AE004091.2	677082	677406	+	NA	probable bacteriophage protein
PA0205	5.00391	1.04517	0.796134	-1.3128	0.189249	0.562252	AE004091.2	233931	234849	-	NA	probable permease of ABC transporter
PA5503	270.583	-0.670008	0.510455	1.31257	0.189327	0.562252	AE004091.2	6195308	6196313	+	NA	probable ATP-binding component of ABC transporter
PA1648	172.978	-0.47825	0.364404	1.31242	0.18938	0.562252	AE004091.2	1794885	1795887	-	NA	probable oxidoreductase
PA4389	806.599	-0.625409	0.476898	1.31141	0.189719	0.562543	AE004091.2	4919041	4919797	+	speA	probable short-chain dehydrogenase
PA2990	354.447	0.498544	0.380325	-1.31084	0.189913	0.562543	AE004091.2	3348072	3348792	+	NA	probable phosphodiesterase
PA3376	1.2162	2.18682	1.66833	-1.31078	0.189931	NA	AE004091.2	3783601	3784414	-	NA	probable ATP-binding component of ABC transporter
PA5237	749.036	-0.326308	0.248955	1.31071	0.189957	0.562543	AE004091.2	5895263	5896727	-	NA	conserved hypothetical protein
PA3519	292.486	-0.699348	0.533607	1.31061	0.189991	0.562543	AE004091.2	3935802	3936837	-	NA	hypothetical protein
PA0927	71.3369	0.434761	0.33183	-1.31019	0.190131	0.562543	AE004091.2	1011985	1012972	-	ldhA	D-lactate dehydrogenase (fermentative)
PA2072	1343.51	-1.19535	0.912536	1.30992	0.190223	0.562543	AE004091.2	2274739	2277331	+	NA	conserved hypothetical protein
PA4116	309.105	-0.455289	0.347574	1.30991	0.190228	0.562543	AE004091.2	4604005	4604590	+	bphO	heme oxygenase, BphO
PA2967	1360.37	-0.466926	0.356834	1.30852	0.190696	0.563423	AE004091.2	3325381	3326122	-	fabG	3-oxoacyl-[acyl-carrier-protein] reductase
PA3192	174.37	0.522032	0.399032	-1.30825	0.19079	0.563423	AE004091.2	3583618	3584344	-	gltR	two-component response regulator GltR
PA0690	513.673	-0.476209	0.364087	1.30795	0.19089	0.563423	AE004091.2	749956	762496	+	NA	hypothetical protein
PA0275	74.7026	-0.457994	0.350302	1.30743	0.191068	0.563423	AE004091.2	310136	310820	-	NA	probable transcriptional regulator
PA0135	29.2583	-0.567115	0.433821	1.30725	0.191126	0.563423	AE004091.2	153695	153833	+	NA	hypothetical protein
PA4292	571.904	-0.455696	0.348624	1.30713	0.191169	0.563423	AE004091.2	4815042	4816509	+	NA	probable phosphate transporter
PA4869	313.33	-0.476724	0.364811	1.30677	0.191291	0.563466	AE004091.2	5466789	5468004	+	NA	hypothetical protein
PA2040	1774.82	-0.666035	0.510912	1.30362	0.192363	0.565838	AE004091.2	2230688	2232062	+	NA	probable glutamine synthetase
PA4030	44.457	-0.663765	0.509228	1.30347	0.192414	0.565838	AE004091.2	4511638	4512466	+	NA	conserved hypothetical protein
PA0990	138.934	-0.675119	0.517997	1.30333	0.192464	0.565838	AE004091.2	1071241	1071877	-	NA	conserved hypothetical protein
PA0793	90.2533	0.634617	0.486991	-1.30314	0.192527	0.565838	AE004091.2	868945	870130	-	NA	hypothetical protein
PA0929	118.631	0.695399	0.533857	-1.3026	0.192713	0.565848	AE004091.2	1015937	1016654	+	NA	two-component response regulator
PA2622	8786.12	-0.909545	0.698308	1.3025	0.192746	0.565848	AE004091.2	2965200	2965470	+	cspD	cold-shock protein CspD
PA5393	12.3495	-0.79483	0.610822	1.30125	0.193174	0.566667	AE004091.2	6070268	6071618	-	NA	conserved hypothetical protein
PA1145	35.374	0.540455	0.415416	-1.301	0.193259	0.566667	AE004091.2	1236643	1237543	+	NA	probable transcriptional regulator
PA1436	38.8036	0.472525	0.363275	-1.30074	0.193349	0.566667	AE004091.2	1563966	1567074	+	NA	probable Resistance-Nodulation-Cell Division (RND) efflux transporter
PA4801	5.03429	-1.17393	0.903122	1.29986	0.19365	0.567159	AE004091.2	5386371	5386737	-	NA	hypothetical protein
PA1578	20.6432	-0.590653	0.454483	1.29962	0.193733	0.567159	AE004091.2	1717138	1717891	+	NA	hypothetical protein
PA2034	2.95553	1.36877	1.05335	-1.29945	0.19379	NA	AE004091.2	2223803	2224475	+	NA	hypothetical protein
PA0268	25.5707	-0.825907	0.635689	1.29923	0.193865	0.56723	AE004091.2	304179	305598	-	NA	probable transcriptional regulator
PA0506	7832	-0.755187	0.581756	1.29811	0.194248	0.568035	AE004091.2	564913	566716	+	NA	probable acyl-CoA dehydrogenase
PA0215	6.24418	-0.930492	0.717309	1.2972	0.194563	0.568388	AE004091.2	243430	243832	+	NA	malonate transporter MadL
PA2008	384.58	0.372612	0.287258	-1.29713	0.194585	0.568388	AE004091.2	2196131	2197427	-	fahA	fumarylacetoacetase
PA0171	73.2444	0.486649	0.37564	-1.29552	0.195141	0.569614	AE004091.2	194208	194748	-	NA	hypothetical protein
PA1437	63.7447	0.595538	0.459774	-1.29529	0.195222	0.569614	AE004091.2	1567180	1567867	+	NA	probable two-component response regulator
PA2074	1.47672	2.37077	1.83048	-1.29516	0.195264	NA	AE004091.2	2278981	2279791	+	NA	hypothetical protein
PA3050	111.649	0.416166	0.321521	-1.29436	0.195539	0.570104	AE004091.2	3414703	3415729	-	pyrD	dihydroorotate dehydrogenase
PA1356	3.15059	1.62976	1.2594	-1.29408	0.195639	NA	AE004091.2	1468912	1470016	+	NA	hypothetical protein
PA5165	269.62	0.353352	0.273118	-1.29377	0.195744	0.570104	AE004091.2	5813726	5815562	+	NA	probable two-component sensor
PA1594	48.8812	0.488861	0.377872	-1.29372	0.195762	0.570104	AE004091.2	1735705	1736149	+	NA	hypothetical protein
PA5063	1139.12	-0.30729	0.237582	1.29341	0.195871	0.570104	AE004091.2	5702668	5703436	+	ubiE	ubiquinone biosynthesis methyltransferase UbiE
PA1856	290.362	-0.630017	0.487167	1.29323	0.195933	0.570104	AE004091.2	2015141	2016581	-	NA	probable cytochrome oxidase subunit
PA2160	38.3795	0.799453	0.61955	-1.29038	0.19692	0.57266	AE004091.2	2379312	2381460	-	NA	probable glycosyl hydrolase
PA5459	112.777	0.470608	0.365067	-1.2891	0.197363	0.573411	AE004091.2	6150314	6151148	+	NA	hypothetical protein
PA4434	196.98	0.333133	0.258442	-1.289	0.197397	0.573411	AE004091.2	4966189	4967224	+	NA	probable oxidoreductase
PA2863	5.23567	1.07028	0.8312	-1.28764	0.197873	0.574341	AE004091.2	3215422	3216286	+	lipH	lipase modulator protein
PA0823	106.299	0.537133	0.417234	-1.28737	0.197967	0.574341	AE004091.2	898910	899141	-	NA	hypothetical protein
PA1014	1109.89	-0.453	0.351942	1.28714	0.198045	0.574341	AE004091.2	1097295	1098285	+	NA	probable glycosyl transferase
PA2112	1.86755	-1.90122	1.47755	1.28674	0.198186	NA	AE004091.2	2322780	2323521	-	NA	conserved hypothetical protein
PA4763	292.243	-0.380819	0.296066	1.28626	0.198352	0.574813	AE004091.2	5349928	5351602	+	recN	DNA repair protein RecN
PA4241	13735.4	-0.555802	0.432179	1.28605	0.198426	0.574813	AE004091.2	4756494	4756848	-	rpsM	30S ribosomal protein S13
PA2561	61.8986	-0.545685	0.424552	1.28532	0.19868	0.575025	AE004091.2	2894907	2896611	+	NA	probable chemotaxis transducer
PA4896	13.1217	0.898434	0.699135	-1.28506	0.19877	0.575025	AE004091.2	5490647	5491181	-	NA	probable sigma-70 factor, ECF subfamily
PA2335	16.2041	-0.640592	0.498595	1.28479	0.198864	0.575025	AE004091.2	2577149	2579516	+	NA	probable TonB-dependent receptor
PA2611	165.707	0.668476	0.520434	-1.28446	0.198981	0.575025	AE004091.2	2952019	2953414	-	cysG	siroheme synthase
PA0502	38.4667	-0.678652	0.528434	1.28427	0.199047	0.575025	AE004091.2	562005	562725	+	NA	probable biotin biosynthesis protein bioH
PA4513	62.487	0.559438	0.435965	-1.28322	0.199417	0.575776	AE004091.2	5050850	5053400	-	NA	probable oxidoreductase
PA2919	4.60982	-1.02321	0.797615	1.28283	0.199551	0.575846	AE004091.2	3274327	3274582	+	NA	hypothetical protein
PA1709	42.473	-0.614043	0.479118	1.28161	0.199979	0.576766	AE004091.2	1854848	1855733	+	popD	Translocator outer membrane protein PopD precursor
PA3444	2.99503	-1.69398	1.32286	1.28054	0.200356	NA	AE004091.2	3849606	3850752	-	NA	conserved hypothetical protein
PA1021	11.1167	0.817335	0.638597	-1.27989	0.200583	0.57819	AE004091.2	1106999	1107758	+	NA	probable enoyl-CoA hydratase/isomerase
PA5335	78.2053	-0.507039	0.396281	1.27949	0.200723	0.578252	AE004091.2	6004276	6005137	+	NA	conserved hypothetical protein
PA4113	77.3814	-0.775952	0.606589	1.27921	0.200825	0.578252	AE004091.2	4600232	4601420	-	NA	probable major facilitator superfamily (MFS) transporter
PA4055	70.8565	0.695403	0.543941	-1.27845	0.20109	0.578622	AE004091.2	4535836	4536493	-	ribC	riboflavin synthase alpha chain
PA3111	198.679	-0.47708	0.373263	1.27814	0.201202	0.578622	AE004091.2	3491417	3492704	-	folC	folylpolyglutamate synthetase
PA1595	52.7412	-0.493759	0.386383	1.2779	0.201284	0.578622	AE004091.2	1736188	1737415	+	NA	hypothetical protein
PA0159	126.696	-0.461754	0.36158	1.27704	0.201587	0.578949	AE004091.2	182767	183703	+	NA	probable transcriptional regulator
PA3878	521.693	-0.394382	0.308845	1.27696	0.201618	0.578949	AE004091.2	4345009	4346875	+	narX	two-component sensor NarX
PA1354	71.27	0.596384	0.467611	-1.27538	0.202173	0.57986	AE004091.2	1467940	1468363	-	NA	hypothetical protein
PA4112	232.72	0.598337	0.469203	-1.27522	0.202232	0.57986	AE004091.2	4595851	4600102	-	NA	probable sensor/response regulator hybrid
PA4948	167.181	-0.423743	0.332385	1.27486	0.202359	0.57986	AE004091.2	5553119	5553584	-	NA	conserved hypothetical protein
PA4889	7.01404	-1.02808	0.806572	1.27462	0.202443	0.57986	AE004091.2	5485099	5486197	-	NA	probable oxidoreductase
PA5507	139.132	0.818948	0.642566	-1.2745	0.202487	0.57986	AE004091.2	6198916	6199567	+	NA	hypothetical protein
PA3822	2855.94	-0.526803	0.413854	1.27292	0.203047	0.580877	AE004091.2	4279009	4279345	-	NA	conserved hypothetical protein
PA0856	1330.66	-0.360369	0.28316	1.27267	0.203134	0.580877	AE004091.2	935426	935972	+	NA	hypothetical protein
PA3288	23.0985	0.655713	0.515304	-1.27248	0.203203	0.580877	AE004091.2	3680467	3680968	-	NA	hypothetical protein
PA3641	512.588	-0.539187	0.423807	1.27225	0.203285	0.580877	AE004091.2	4078810	4080223	-	NA	probable amino acid permease
PA1215	62.464	0.98147	0.772248	-1.27093	0.203755	0.581904	AE004091.2	1315918	1317202	-	NA	hypothetical protein
PA0293	59.2166	-0.751394	0.591534	1.27025	0.203997	0.582279	AE004091.2	329995	330871	-	aguB	N-carbamoylputrescine amidohydrolase
PA0365	55.6523	0.743936	0.585946	-1.26963	0.204216	0.582444	AE004091.2	408903	409449	-	NA	hypothetical protein
PA4880	1646.15	-0.615434	0.4848	1.26946	0.204277	0.582444	AE004091.2	5476944	5477475	+	NA	probable bacterioferritin
PA3877	86.2425	0.570612	0.449645	-1.26903	0.204431	0.582567	AE004091.2	4343542	4344835	-	narK1	nitrite extrusion protein 1
PA4656	81.6821	-0.502666	0.39647	1.26785	0.204851	0.583447	AE004091.2	5223561	5224476	-	NA	conserved hypothetical protein
PA5406	108.46	-0.906855	0.715462	1.26751	0.204973	0.583479	AE004091.2	6083752	6084082	+	NA	hypothetical protein
PA4032	243.36	0.363777	0.287096	-1.26709	0.205123	0.583589	AE004091.2	4513170	4513884	-	NA	probable two-component response regulator
PA0476	45.7236	0.429568	0.339385	-1.26573	0.205611	0.584503	AE004091.2	536144	537869	-	NA	probable permease
PA4051	16.6332	-0.695226	0.549338	1.26557	0.205667	0.584503	AE004091.2	4532655	4533621	-	thiL	thiamine monophosphate kinase
PA0794	241.703	0.680804	0.538142	-1.2651	0.205835	0.584611	AE004091.2	870251	872855	-	NA	probable aconitate hydratase
PA0841	34.3051	0.499066	0.394567	-1.26484	0.205927	0.584611	AE004091.2	916345	917302	+	NA	hypothetical protein
PA4271	8866.01	-0.566058	0.447828	1.26401	0.206228	0.585147	AE004091.2	4780841	4781207	-	rplL	50S ribosomal protein L7 / L12
PA4332	176.904	0.459805	0.363859	-1.26369	0.206342	0.585155	AE004091.2	4860250	4861711	-	NA	hypothetical protein
PA0255	20.031	0.653367	0.517358	-1.26289	0.206628	0.58565	AE004091.2	286340	287024	-	NA	conserved hypothetical protein
PA5278	291.573	0.500991	0.396883	-1.26231	0.206836	0.585721	AE004091.2	5942744	5943572	+	dapF	diaminopimelate epimerase
PA2323	342.875	-0.764404	0.605612	1.2622	0.206876	0.585721	AE004091.2	2562446	2564069	+	NA	probable glyceraldehyde-3-phosphate dehydrogenase
PA3492	12.4624	0.674493	0.534846	-1.2611	0.207274	0.586225	AE004091.2	3910738	3911770	+	NA	conserved hypothetical protein
PA3128	29.1945	0.61538	0.487976	-1.26109	0.207277	0.586225	AE004091.2	3510143	3510887	+	NA	probable short-chain dehydrogenase
PA3934	164.579	0.454049	0.360543	-1.25935	0.207905	0.587683	AE004091.2	4410995	4413029	-	NA	conserved hypothetical protein
PA5068	407.876	-0.444975	0.353444	1.25897	0.208041	0.587752	AE004091.2	5706551	5706797	+	tatA	translocation protein TatA
PA1742	2547.4	-0.489826	0.389472	1.25767	0.208513	0.588228	AE004091.2	1886277	1886997	+	NA	probable amidotransferase
PA1555	10294.1	-0.444134	0.353151	1.25763	0.208525	0.588228	AE004091.2	1693121	1694045	-	ccoP2	Cytochrome c oxidase, cbb3-type, CcoP subunit
PA4634	68.792	-0.584168	0.464569	1.25744	0.208595	0.588228	AE004091.2	5202630	5203242	-	NA	hypothetical protein
PA0925	77.1527	0.379358	0.301732	-1.25727	0.208658	0.588228	AE004091.2	1011049	1011454	-	NA	hypothetical protein
PA1311	11.9393	0.67982	0.540889	-1.25686	0.208805	0.588329	AE004091.2	1421476	1422301	+	phnX	2-phosphonoacetaldehyde hydrolase
PA1670	7.60593	1.02723	0.817782	-1.25612	0.209074	0.588568	AE004091.2	1822600	1823326	+	stp1	serine/threonine phosphoprotein phosphatase Stp1
PA2885	97.6615	0.397357	0.316366	-1.256	0.209114	0.588568	AE004091.2	3236961	3237555	-	atuR	putative repressor of atu genes
PA3511	1.42677	-2.02377	1.61128	1.256	0.209117	NA	AE004091.2	3926793	3927552	-	NA	probable short-chain dehydrogenase
PA4189	11.8101	-0.663222	0.528453	1.25502	0.20947	0.589253	AE004091.2	4685993	4687481	+	NA	probable aldehyde dehydrogenase
PA2028	177.722	-0.462354	0.368544	1.25454	0.209645	0.58943	AE004091.2	2219777	2220248	+	NA	probable transcriptional regulator
PA0780	47.2045	-0.555462	0.443018	1.25382	0.209909	0.589857	AE004091.2	848382	849132	+	pruR	proline utilization regulator
PA2683.1	217.954	0.436205	0.348106	-1.25308	0.210177	0.590113	NA	NA	NA	NA	NA	NA
PA3652	139.886	0.611057	0.487788	-1.25271	0.210311	0.590113	AE004091.2	4090902	4091655	-	uppS	undecaprenyl pyrophosphate synthetase
PA4857	34.8132	-0.498075	0.39762	1.25264	0.210337	0.590113	AE004091.2	5455433	5456024	+	NA	hypothetical protein
PA0256	1672.68	-0.942316	0.752546	1.25217	0.210508	0.590276	AE004091.2	287190	288120	-	NA	hypothetical protein
PA5295	249.352	-0.403639	0.322882	1.25011	0.211258	0.592065	AE004091.2	5960854	5962528	-	NA	hypothetical protein
PA5437	240.966	-0.731326	0.585501	1.24906	0.211643	0.592827	AE004091.2	6119960	6120893	+	NA	probable transcriptional regulator
PA1067	21.5724	-0.564084	0.451844	1.2484	0.211884	0.593015	AE004091.2	1152623	1153535	+	NA	probable transcriptional regulator
PA1410	48.459	0.64195	0.514298	-1.24821	0.211956	0.593015	AE004091.2	1534288	1535377	+	NA	probable periplasmic spermidine/putrescine-binding protein
PA1179	76.6912	0.481063	0.385483	-1.24795	0.212049	0.593015	AE004091.2	1277687	1278362	+	phoP	two-component response regulator PhoP
PA2193	124.137	-0.523253	0.419808	1.24641	0.212614	0.594279	AE004091.2	2412545	2412857	+	hcnA	hydrogen cyanide synthase HcnA
PA2273	15.8795	0.661491	0.530861	-1.24607	0.212738	0.594307	AE004091.2	2503427	2503895	-	soxR	SoxR
PA3827	480.288	-0.59192	0.475156	1.24574	0.21286	0.594334	AE004091.2	4284419	4285484	-	NA	conserved hypothetical protein
PA2778	19.1377	0.665599	0.534605	-1.24503	0.21312	0.594532	AE004091.2	3136084	3136963	-	NA	hypothetical protein
PA0807	558.028	-0.457749	0.367691	1.24493	0.213158	0.594532	AE004091.2	884798	885563	+	ampDh3	AmpDh3
PA2068	122.437	1.10124	0.885035	-1.24429	0.213393	0.594576	AE004091.2	2266433	2267594	-	NA	probable major facilitator superfamily (MFS) transporter
PA5533	369.396	0.330631	0.265723	-1.24427	0.2134	0.594576	AE004091.2	6227081	6227447	+	NA	hypothetical protein
PA5537	12.7851	-0.867832	0.697647	1.24394	0.213521	0.594599	AE004091.2	6229974	6230388	+	NA	hypothetical protein
PA4090	429.411	-0.925788	0.744705	1.24316	0.213809	0.594902	AE004091.2	4573284	4573572	+	NA	hypothetical protein
PA5404	24.4664	-0.712823	0.573545	1.24284	0.213928	0.594902	AE004091.2	6083104	6083506	+	NA	hypothetical protein
PA4981	70.7927	-0.626129	0.503964	1.24241	0.214086	0.594902	AE004091.2	5593685	5595095	-	NA	probable amino acid permease
PA3125	15.2099	0.609175	0.490409	-1.24218	0.214171	0.594902	AE004091.2	3507344	3508670	+	NA	hypothetical protein
PA3264	62.0382	-0.45759	0.368397	1.24211	0.214196	0.594902	AE004091.2	3652062	3652995	+	NA	probable transporter
PA5116	8.59798	-0.782906	0.630787	1.24116	0.214548	0.595563	AE004091.2	5762149	5762572	+	NA	probable transcriptional regulator
PA4145	44.0892	0.469411	0.378568	-1.23997	0.214988	0.595717	AE004091.2	4637808	4638696	+	NA	probable transcriptional regulator
PA5193	302.039	-0.580695	0.468353	1.23987	0.215025	0.595717	AE004091.2	5846127	5847018	-	yrfI	heat shock protein HSP33
PA3006	4882.9	-0.570592	0.460213	1.23984	0.215033	0.595717	AE004091.2	3366972	3367671	-	psrA	transcriptional regulator PsrA
PA2384	80.3192	0.78826	0.635806	-1.23978	0.215057	0.595717	AE004091.2	2636015	2636336	-	NA	hypothetical protein
PA0840	64.5507	-0.655896	0.52921	1.23939	0.215202	0.595804	AE004091.2	915042	916152	+	NA	probable oxidoreductase
PA5028	2497.49	-0.375085	0.302815	1.23866	0.215471	0.596235	AE004091.2	5658420	5659185	-	NA	conserved hypothetical protein
PA3011	2806.49	0.35421	0.286131	-1.23793	0.215743	0.596636	AE004091.2	3370102	3372706	-	topA	DNA topoisomerase I
PA3231	26.8035	-1.03402	0.835462	1.23766	0.215843	0.596636	AE004091.2	3618728	3618884	-	NA	hypothetical protein
PA0485	122.054	-0.624756	0.50494	1.23729	0.21598	0.596678	AE004091.2	546336	547230	-	NA	conserved hypothetical protein
PA3971	7.56009	-0.976246	0.789923	1.23588	0.216505	0.596678	AE004091.2	4450449	4450878	-	NA	hypothetical protein
PA2531	17.5026	0.806711	0.65291	-1.23556	0.216622	0.596678	AE004091.2	2858502	2859624	+	NA	probable aminotransferase
PA4721	51.2064	-0.527729	0.427128	1.23553	0.216634	0.596678	AE004091.2	5300316	5301021	-	NA	conserved hypothetical protein
PA1825	13.7521	-0.619361	0.5014	1.23526	0.216732	0.596678	AE004091.2	1984388	1985030	+	NA	hypothetical protein
PA4019	71.0276	0.610988	0.494627	-1.23525	0.216737	0.596678	AE004091.2	4497852	4498479	-	NA	probable aromatic acid decarboxylase
PA3471	876.462	-0.385051	0.311742	1.23516	0.216771	0.596678	AE004091.2	3883562	3885254	-	NA	probable malic enzyme
PA2941	8.85058	-0.934315	0.756614	1.23486	0.216881	0.596678	AE004091.2	3297242	3297884	-	NA	hypothetical protein
PA3631	177.471	0.429199	0.347644	-1.23459	0.216982	0.596678	AE004091.2	4066102	4067326	+	NA	conserved hypothetical protein
PA0398	1631.28	-0.358474	0.290366	1.23456	0.216995	0.596678	AE004091.2	439990	440392	+	NA	hypothetical protein
PA3917	12.8834	-0.740921	0.600698	1.23343	0.217414	0.597376	AE004091.2	4386359	4386608	-	moaD	molybdopterin converting factor, small subunit
PA0397	155.076	0.462915	0.375566	-1.23258	0.217733	0.597376	AE004091.2	438940	439837	-	NA	probable cation efflux system protein
PA1779	30.0545	0.480337	0.389764	-1.23238	0.217807	0.597376	AE004091.2	1923046	1925770	-	NA	assimilatory nitrate reductase
PA0678	2.1044	-1.67214	1.35727	1.23198	0.217956	NA	AE004091.2	737083	737530	-	NA	HxcU putative pseudopilin
PA0018	31.6919	-0.645379	0.523857	1.23198	0.217958	0.597376	AE004091.2	20070	21012	-	fmt	methionyl-tRNA formyltransferase
PA4695	1037.09	-0.423202	0.343531	1.23192	0.21798	0.597376	AE004091.2	5273516	5274005	-	ilvH	acetolactate synthase isozyme III small subunit
PA2749	63.4263	0.463086	0.375952	-1.23177	0.218035	0.597376	AE004091.2	3110900	3111611	+	endA	DNA-specific endonuclease I
PA1535	132.204	-0.525035	0.426317	1.23156	0.218113	0.597376	AE004091.2	1673203	1674349	+	NA	probable acyl-CoA dehydrogenase
PA2669	54.1383	-0.410784	0.333594	1.23139	0.218177	0.597376	AE004091.2	3017236	3017818	-	NA	hypothetical protein
PA0039	12154.1	-0.603642	0.490313	1.23114	0.218272	0.597376	AE004091.2	40588	40813	+	NA	hypothetical protein
PA2953	3785	-0.432349	0.351414	1.23031	0.218579	0.597905	AE004091.2	3312790	3314443	+	NA	electron transfer flavoprotein-ubiquinone oxidoreductase
PA4828	15.3666	-0.686819	0.558614	1.2295	0.218883	0.598199	AE004091.2	5419862	5420315	+	NA	conserved hypothetical protein
PA3619	32.9852	0.484934	0.394442	-1.22942	0.218915	0.598199	AE004091.2	4053391	4054396	+	NA	hypothetical protein
PA5410	70.572	0.535455	0.436305	-1.22725	0.219729	0.600112	AE004091.2	6085387	6086674	-	gbcA	GbcA
PA1753	900.178	-0.525648	0.428779	1.22592	0.22023	0.600585	AE004091.2	1893619	1894114	+	NA	conserved hypothetical protein
PA5566	123.625	-0.465389	0.379631	1.2259	0.220237	0.600585	AE004091.2	6259673	6260054	-	NA	hypothetical protein
PA1141	9.68236	0.722569	0.58943	-1.22588	0.220245	0.600585	AE004091.2	1232231	1233131	-	NA	probable transcriptional regulator
PA0305	121.595	-0.549679	0.448632	1.22523	0.220487	0.600714	AE004091.2	344305	346690	-	NA	hypothetical protein
PA5155	77.7659	-0.397678	0.324597	1.22514	0.220521	0.600714	AE004091.2	5802820	5803510	+	NA	amino acid (lysine/arginine/ornithine/histidine/octopine) ABC transporter membrane protein
PA4315	3706.26	-0.70677	0.577189	1.2245	0.220763	0.600813	AE004091.2	4843811	4844183	+	mvaT	transcriptional regulator MvaT, P16 subunit
PA2973	985.503	-0.384145	0.313731	1.22444	0.220786	0.600813	AE004091.2	3329692	3330670	-	NA	probable peptidase
PA0015	49.0543	-0.695277	0.568119	1.22382	0.221019	0.601136	AE004091.2	16902	17217	-	NA	hypothetical protein
PA2364	230.783	0.895779	0.73266	-1.22264	0.221466	0.60185	AE004091.2	2614210	2614684	-	NA	hypothetical protein
PA4200	74.2097	-0.417664	0.341642	1.22252	0.221511	0.60185	AE004091.2	4699999	4700863	+	NA	hypothetical protein
PA5198	190.213	-0.440721	0.360816	1.22146	0.221913	0.602359	AE004091.2	5850238	5851159	+	NA	LD-carboxypeptidase
PA1613	321.554	0.357526	0.292714	-1.22142	0.221928	0.602359	AE004091.2	1756491	1758597	-	NA	hypothetical protein
PA5144	2.98037	-1.55466	1.27296	1.2213	0.221972	NA	AE004091.2	5791836	5792232	+	NA	hypothetical protein
PA0448	73.4722	-0.492523	0.403395	1.22094	0.222107	0.602516	AE004091.2	504120	505026	+	NA	probable transcriptional regulator
PA5015	8951.1	-0.623565	0.510843	1.22066	0.222215	0.602516	AE004091.2	5636155	5638801	+	aceE	pyruvate dehydrogenase
PA3874	145.334	0.451699	0.370567	-1.21894	0.222867	0.603972	AE004091.2	4336710	4338249	-	narH	respiratory nitrate reductase beta chain
PA4748	5015.13	-0.563571	0.462525	1.21846	0.223048	0.604006	AE004091.2	5332748	5333501	-	tpiA	triosephosphate isomerase
PA0870	437.664	0.5198	0.426668	-1.21828	0.223118	0.604006	AE004091.2	950964	952161	-	phhC	aromatic amino acid aminotransferase
PA4985	15.1856	-0.699915	0.574727	1.21782	0.223291	0.604006	AE004091.2	5599886	5600975	-	NA	hypothetical protein
[truncated: 3,587 more rows]
